# Supplementary material for: Full-length transcriptome analysis of multiple organs and identification of adaptive genes and pathways in Mikania micrantha
Source: Sci Rep. 2022 Feb 28;12:3272. doi: 10.1038/s41598-022-07198-0 (PMC8885683; doi:10.1038/s41598-022-07198-0)
Supplement: Supplementary file 2 — Supplementary Table S6. [file 41598_2022_7198_MOESM2_ESM.xlsx]

## Sheet: Sheet1
Table S6. Identification of transcription factors (TFs) in five organs of M. micrantha.
Root
TF_ID	Family	Hyperlink
i11_LQ_MM3Root_c6/f1p0/11987-0F	EIL	http://planttfdb.cbi.pku.edu.cn/family.php?fam=EIL
i4_LQ_MM3Root_c10046/f1p0/4933-0F	FAR1	http://planttfdb.cbi.pku.edu.cn/family.php?fam=FAR1
i4_LQ_MM3Root_c10083/f1p10/4089-2F	B3	http://planttfdb.cbi.pku.edu.cn/family.php?fam=B3
i4_LQ_MM3Root_c10086/f1p0/4630-0F	C3H	http://planttfdb.cbi.pku.edu.cn/family.php?fam=C3H
i4_LQ_MM3Root_c10092/f1p2/4501-2F	B3-ARF	--
i4_LQ_MM3Root_c10107/f1p0/4902-2F	C3H	http://planttfdb.cbi.pku.edu.cn/family.php?fam=C3H
i4_LQ_MM3Root_c10179/f1p4/4153-1F	C3H	http://planttfdb.cbi.pku.edu.cn/family.php?fam=C3H
i4_LQ_MM3Root_c10248/f1p15/5126-1F	FAR1	http://planttfdb.cbi.pku.edu.cn/family.php?fam=FAR1
i4_LQ_MM3Root_c10257/f1p0/4554-1F	MYB	http://planttfdb.cbi.pku.edu.cn/family.php?fam=MYB
i4_LQ_MM3Root_c10379/f1p0/4451-1F	C3H	http://planttfdb.cbi.pku.edu.cn/family.php?fam=C3H
i4_LQ_MM3Root_c10508/f1p11/4376-1F	BES1	http://planttfdb.cbi.pku.edu.cn/family.php?fam=BES1
i4_LQ_MM3Root_c10590/f1p3/4494-2F	AP2/ERF-ERF	--
i4_LQ_MM3Root_c10706/f1p0/4188-0F	C3H	http://planttfdb.cbi.pku.edu.cn/family.php?fam=C3H
i4_LQ_MM3Root_c10711/f1p0/4696-1F	C3H	http://planttfdb.cbi.pku.edu.cn/family.php?fam=C3H
i4_LQ_MM3Root_c10841/f1p0/4095-1F	HSF	http://planttfdb.cbi.pku.edu.cn/family.php?fam=HSF
i4_LQ_MM3Root_c11058/f1p1/4121-2F	HSF	http://planttfdb.cbi.pku.edu.cn/family.php?fam=HSF
i4_LQ_MM3Root_c11062/f1p34/4017-0F	C3H	http://planttfdb.cbi.pku.edu.cn/family.php?fam=C3H
i4_LQ_MM3Root_c11066/f1p0/4063-1F	WRKY	http://planttfdb.cbi.pku.edu.cn/family.php?fam=WRKY
i4_LQ_MM3Root_c11066/f1p0/4063-2F	WRKY	http://planttfdb.cbi.pku.edu.cn/family.php?fam=WRKY
i4_LQ_MM3Root_c11189/f1p9/4013-2F	MYB	http://planttfdb.cbi.pku.edu.cn/family.php?fam=MYB
i4_LQ_MM3Root_c11315/f1p0/4086-2F	B3	http://planttfdb.cbi.pku.edu.cn/family.php?fam=B3
i4_LQ_MM3Root_c11334/f1p48/4103-2F	C3H	http://planttfdb.cbi.pku.edu.cn/family.php?fam=C3H
i4_LQ_MM3Root_c11495/f1p1/4047-1F	WRKY	http://planttfdb.cbi.pku.edu.cn/family.php?fam=WRKY
i4_LQ_MM3Root_c11535/f1p6/4053-2F	MYB-related	http://planttfdb.cbi.pku.edu.cn/family.php?fam=MYB_related
i4_LQ_MM3Root_c11690/f1p28/4075-2F	C2H2	http://planttfdb.cbi.pku.edu.cn/family.php?fam=C2H2
i4_LQ_MM3Root_c11740/f1p0/4036-0F	C2H2	http://planttfdb.cbi.pku.edu.cn/family.php?fam=C2H2
i4_LQ_MM3Root_c11745/f1p0/4036-0F	B3	http://planttfdb.cbi.pku.edu.cn/family.php?fam=B3
i4_LQ_MM3Root_c11887/f1p0/4139-2F	C2H2	http://planttfdb.cbi.pku.edu.cn/family.php?fam=C2H2
i4_LQ_MM3Root_c13187/f1p0/4000-0F	C2H2	http://planttfdb.cbi.pku.edu.cn/family.php?fam=C2H2
i4_LQ_MM3Root_c4087/f1p0/4426-0F	GRAS	http://planttfdb.cbi.pku.edu.cn/family.php?fam=GRAS
i4_LQ_MM3Root_c4154/f1p5/4063-1F	C3H	http://planttfdb.cbi.pku.edu.cn/family.php?fam=C3H
i4_LQ_MM3Root_c4246/f1p0/4867-1F	B3-ARF	--
i4_LQ_MM3Root_c4291/f1p28/4256-0F	C3H	http://planttfdb.cbi.pku.edu.cn/family.php?fam=C3H
i4_LQ_MM3Root_c4304/f1p0/4569-1F	MYB	http://planttfdb.cbi.pku.edu.cn/family.php?fam=MYB
i4_LQ_MM3Root_c4585/f1p36/5113-1F	HB-other	http://planttfdb.cbi.pku.edu.cn/family.php?fam=HB-other
i4_LQ_MM3Root_c4599/f1p6/4345-2F	B3	http://planttfdb.cbi.pku.edu.cn/family.php?fam=B3
i4_LQ_MM3Root_c5533/f1p6/4218-2F	NF-YC	http://planttfdb.cbi.pku.edu.cn/family.php?fam=NF-YC
i4_LQ_MM3Root_c5624/f1p0/4280-0F	MYB-related	http://planttfdb.cbi.pku.edu.cn/family.php?fam=MYB_related
i4_LQ_MM3Root_c5878/f1p15/4959-0F	AP2/ERF-ERF	--
i4_LQ_MM3Root_c5964/f1p60/4494-0F	bHLH	http://planttfdb.cbi.pku.edu.cn/family.php?fam=bHLH
i4_LQ_MM3Root_c6119/f1p6/4377-0F	WRKY	http://planttfdb.cbi.pku.edu.cn/family.php?fam=WRKY
i4_LQ_MM3Root_c6119/f1p6/4377-1F	WRKY	http://planttfdb.cbi.pku.edu.cn/family.php?fam=WRKY
i4_LQ_MM3Root_c6120/f1p4/4783-0F	RWP-RK	--
i4_LQ_MM3Root_c6192/f1p21/4198-0F	B3-ARF	--
i4_LQ_MM3Root_c6824/f1p0/4470-1F	B3	http://planttfdb.cbi.pku.edu.cn/family.php?fam=B3
i4_LQ_MM3Root_c6882/f1p17/4101-2F	LIM	--
i4_LQ_MM3Root_c6885/f1p0/4182-2F	B3-ARF	--
i4_LQ_MM3Root_c7197/f1p0/4404-1F	SBP	http://planttfdb.cbi.pku.edu.cn/family.php?fam=SBP
i4_LQ_MM3Root_c7252/f1p0/4223-0F	SBP	http://planttfdb.cbi.pku.edu.cn/family.php?fam=SBP
i4_LQ_MM3Root_c7414/f1p0/4269-0F	Tify	--
i4_LQ_MM3Root_c7439/f1p0/4345-2F	HB-other	http://planttfdb.cbi.pku.edu.cn/family.php?fam=HB-other
i4_LQ_MM3Root_c7494/f1p10/4106-1F	SBP	http://planttfdb.cbi.pku.edu.cn/family.php?fam=SBP
i4_LQ_MM3Root_c7577/f1p4/4126-1F	RWP-RK	--
i4_LQ_MM3Root_c7604/f1p0/4487-0F	WRKY	http://planttfdb.cbi.pku.edu.cn/family.php?fam=WRKY
i4_LQ_MM3Root_c7604/f1p0/4487-1F	WRKY	http://planttfdb.cbi.pku.edu.cn/family.php?fam=WRKY
i4_LQ_MM3Root_c7604/f1p0/4487-2F	WRKY	http://planttfdb.cbi.pku.edu.cn/family.php?fam=WRKY
i4_LQ_MM3Root_c7648/f1p0/4615-0F	MYB	http://planttfdb.cbi.pku.edu.cn/family.php?fam=MYB
i4_LQ_MM3Root_c7668/f1p548/4133-2F	zn-clus	--
i4_LQ_MM3Root_c8706/f1p0/4135-0F	C3H	http://planttfdb.cbi.pku.edu.cn/family.php?fam=C3H
i4_LQ_MM3Root_c8706/f1p0/4135-2F	C3H	http://planttfdb.cbi.pku.edu.cn/family.php?fam=C3H
i4_LQ_MM3Root_c8774/f1p0/4324-0F	WRKY	http://planttfdb.cbi.pku.edu.cn/family.php?fam=WRKY
i4_LQ_MM3Root_c8774/f1p0/4324-2F	WRKY	http://planttfdb.cbi.pku.edu.cn/family.php?fam=WRKY
i4_LQ_MM3Root_c8801/f1p0/4553-2F	MYB	http://planttfdb.cbi.pku.edu.cn/family.php?fam=MYB
i4_LQ_MM3Root_c9169/f1p0/4610-1F	C3H	http://planttfdb.cbi.pku.edu.cn/family.php?fam=C3H
i4_LQ_MM3Root_c9998/f1p0/4984-0F	C2H2	http://planttfdb.cbi.pku.edu.cn/family.php?fam=C2H2
i5_LQ_MM3Root_c1057/f1p0/5352-2F	C3H	http://planttfdb.cbi.pku.edu.cn/family.php?fam=C3H
i5_LQ_MM3Root_c1185/f1p0/5495-2F	FAR1	http://planttfdb.cbi.pku.edu.cn/family.php?fam=FAR1
i5_LQ_MM3Root_c1321/f1p0/5221-1F	HSF	http://planttfdb.cbi.pku.edu.cn/family.php?fam=HSF
i5_LQ_MM3Root_c1345/f1p0/5081-0F	GRAS	http://planttfdb.cbi.pku.edu.cn/family.php?fam=GRAS
i5_LQ_MM3Root_c1423/f1p14/5061-1F	SBP	http://planttfdb.cbi.pku.edu.cn/family.php?fam=SBP
i5_LQ_MM3Root_c1513/f1p0/5030-2F	MYB-related	http://planttfdb.cbi.pku.edu.cn/family.php?fam=MYB_related
i5_LQ_MM3Root_c1659/f1p0/5284-1F	HB-other	http://planttfdb.cbi.pku.edu.cn/family.php?fam=HB-other
i5_LQ_MM3Root_c421/f1p0/5077-2F	HB-other	http://planttfdb.cbi.pku.edu.cn/family.php?fam=HB-other
i5_LQ_MM3Root_c460/f1p0/5185-2F	C3H	http://planttfdb.cbi.pku.edu.cn/family.php?fam=C3H
i5_LQ_MM3Root_c528/f1p0/5095-1F	SBP	http://planttfdb.cbi.pku.edu.cn/family.php?fam=SBP
i5_LQ_MM3Root_c630/f1p0/5173-0F	HB-other	http://planttfdb.cbi.pku.edu.cn/family.php?fam=HB-other
i5_LQ_MM3Root_c684/f1p0/5276-2F	Trihelix	http://planttfdb.cbi.pku.edu.cn/family.php?fam=Trihelix
i5_LQ_MM3Root_c707/f1p0/5456-0F	C3H	http://planttfdb.cbi.pku.edu.cn/family.php?fam=C3H
i5_LQ_MM3Root_c824/f1p0/5271-1F	RWP-RK	--
i5_LQ_MM3Root_c889/f1p0/5454-1F	C3H	http://planttfdb.cbi.pku.edu.cn/family.php?fam=C3H
i5_LQ_MM3Root_c909/f1p0/5191-0F	MYB-related	http://planttfdb.cbi.pku.edu.cn/family.php?fam=MYB_related
i5_LQ_MM3Root_c969/f1p0/5069-0F	DBP	--
i5_LQ_MM3Root_c975/f1p0/5136-0F	FAR1	http://planttfdb.cbi.pku.edu.cn/family.php?fam=FAR1
i5_LQ_MM3Root_c975/f1p0/5136-1F	FAR1	http://planttfdb.cbi.pku.edu.cn/family.php?fam=FAR1
i5_LQ_MM3Root_c975/f1p0/5136-2F	FAR1	http://planttfdb.cbi.pku.edu.cn/family.php?fam=FAR1
i6_LQ_MM3Root_c121/f1p0/7082-0F	C2H2	http://planttfdb.cbi.pku.edu.cn/family.php?fam=C2H2
i6_LQ_MM3Root_c163/f1p0/6592-0F	C3H	http://planttfdb.cbi.pku.edu.cn/family.php?fam=C3H
i6_LQ_MM3Root_c207/f1p0/6752-2F	SBP	http://planttfdb.cbi.pku.edu.cn/family.php?fam=SBP
i6_LQ_MM3Root_c225/f1p0/6103-2F	CAMTA	http://planttfdb.cbi.pku.edu.cn/family.php?fam=CAMTA
i6_LQ_MM3Root_c29/f1p0/6364-0F	B3-ARF	--
i6_LQ_MM3Root_c59/f1p0/6640-0F	B3-ARF	--
i6_LQ_MM3Root_c90/f1p0/6503-1F	HB-HD-ZIP	--
i7_LQ_MM3Root_c101/f1p0/7533-0F	C3H	http://planttfdb.cbi.pku.edu.cn/family.php?fam=C3H
i7_LQ_MM3Root_c63/f1p0/7888-1F	B3-ARF	--
i0_HQ_MM3Root_c1027/f7p0/925-1F	bHLH	http://planttfdb.cbi.pku.edu.cn/family.php?fam=bHLH
i0_HQ_MM3Root_c10903/f5p28/692-0F	AP2/ERF-ERF	--
i0_HQ_MM3Root_c1192/f6p0/947-2F	AP2/ERF-ERF	--
i0_HQ_MM3Root_c12279/f17p0/951-0F	AP2/ERF-ERF	--
i0_HQ_MM3Root_c12380/f10p0/874-1F	C2H2	http://planttfdb.cbi.pku.edu.cn/family.php?fam=C2H2
i0_HQ_MM3Root_c12422/f3p0/845-0F	AP2/ERF-ERF	--
i0_HQ_MM3Root_c12512/f3p0/921-1F	AP2/ERF-ERF	--
i0_HQ_MM3Root_c12539/f7p0/893-2F	Tify	--
i0_HQ_MM3Root_c12735/f2p0/734-2F	C2H2	http://planttfdb.cbi.pku.edu.cn/family.php?fam=C2H2
i0_HQ_MM3Root_c12748/f2p0/725-0F	AP2/ERF-ERF	--
i0_HQ_MM3Root_c12832/f31p0/938-2F	AP2/ERF-ERF	--
i0_HQ_MM3Root_c12965/f3p0/969-2F	C2H2	http://planttfdb.cbi.pku.edu.cn/family.php?fam=C2H2
i0_HQ_MM3Root_c13121/f22p0/922-1F	C2H2	http://planttfdb.cbi.pku.edu.cn/family.php?fam=C2H2
i0_HQ_MM3Root_c1472/f3p0/888-0F	Tify	--
i0_HQ_MM3Root_c1586/f4p0/927-1F	AP2/ERF-ERF	--
i0_HQ_MM3Root_c1677/f4p0/878-2F	HB-HD-ZIP	--
i0_HQ_MM3Root_c1687/f4p0/854-0F	LIM	--
i0_HQ_MM3Root_c1759/f2p0/801-0F	C2C2-Dof	--
i0_HQ_MM3Root_c1880/f3p0/897-1F	LOB	--
i0_HQ_MM3Root_c1958/f3p0/950-0F	AP2/ERF-ERF	--
i0_HQ_MM3Root_c2133/f2p0/902-0F	MYB	http://planttfdb.cbi.pku.edu.cn/family.php?fam=MYB
i0_HQ_MM3Root_c2156/f2p0/848-0F	Tify	--
i0_HQ_MM3Root_c2229/f2p0/784-1F	bHLH	http://planttfdb.cbi.pku.edu.cn/family.php?fam=bHLH
i0_HQ_MM3Root_c2249/f2p10/996-0F	MADS-MIKC	--
i0_HQ_MM3Root_c2261/f2p0/915-2F	AP2/ERF-ERF	--
i0_HQ_MM3Root_c2265/f2p0/825-2F	C2C2-LSD	--
i0_HQ_MM3Root_c2267/f2p0/862-0F	AP2/ERF-ERF	--
i0_HQ_MM3Root_c2335/f2p0/972-2F	C2H2	http://planttfdb.cbi.pku.edu.cn/family.php?fam=C2H2
i0_HQ_MM3Root_c2362/f2p0/826-1F	AP2/ERF-ERF	--
i0_HQ_MM3Root_c2424/f2p0/942-1F	AP2/ERF-ERF	--
i0_HQ_MM3Root_c2435/f2p0/971-1F	MADS-MIKC	--
i0_HQ_MM3Root_c2457/f2p0/922-1F	C2H2	http://planttfdb.cbi.pku.edu.cn/family.php?fam=C2H2
i0_HQ_MM3Root_c2472/f2p24/857-1F	C2C2-GATA	--
i0_HQ_MM3Root_c2475/f2p0/930-1F	AP2/ERF-ERF	--
i0_HQ_MM3Root_c5900/f2p7/965-2F	MYB	http://planttfdb.cbi.pku.edu.cn/family.php?fam=MYB
i0_HQ_MM3Root_c903/f7p0/895-2F	MYB	http://planttfdb.cbi.pku.edu.cn/family.php?fam=MYB
i1_HQ_MM3Root_c1002/f34p0/1927-1F	C2H2	http://planttfdb.cbi.pku.edu.cn/family.php?fam=C2H2
i1_HQ_MM3Root_c1019/f34p0/1442-0F	WRKY	http://planttfdb.cbi.pku.edu.cn/family.php?fam=WRKY
i1_HQ_MM3Root_c10204/f4p0/1879-1F	VOZ	http://planttfdb.cbi.pku.edu.cn/family.php?fam=VOZ
i1_HQ_MM3Root_c10246/f3p0/1835-0F	WRKY	http://planttfdb.cbi.pku.edu.cn/family.php?fam=WRKY
i1_HQ_MM3Root_c11154/f2p4/1470-1F	HSF	http://planttfdb.cbi.pku.edu.cn/family.php?fam=HSF
i1_HQ_MM3Root_c11306/f2p2/1378-1F	bZIP	http://planttfdb.cbi.pku.edu.cn/family.php?fam=bZIP
i1_HQ_MM3Root_c11626/f7p25/1728-0F	WRKY	http://planttfdb.cbi.pku.edu.cn/family.php?fam=WRKY
i1_HQ_MM3Root_c11953/f5p24/1279-1F	HB-HD-ZIP	--
i1_HQ_MM3Root_c1198/f17p0/1996-2F	GRAS	http://planttfdb.cbi.pku.edu.cn/family.php?fam=GRAS
i1_HQ_MM3Root_c12003/f5p0/1916-0F	AP2/ERF-AP2	--
i1_HQ_MM3Root_c12247/f2p33/1307-0F	AP2/ERF-ERF	--
i1_HQ_MM3Root_c12924/f36p0/1089-1F	AP2/ERF-ERF	--
i1_HQ_MM3Root_c13130/f2p0/1041-1F	NF-YC	http://planttfdb.cbi.pku.edu.cn/family.php?fam=NF-YC
i1_HQ_MM3Root_c1327/f11p0/1909-0F	NAC	http://planttfdb.cbi.pku.edu.cn/family.php?fam=NAC
i1_HQ_MM3Root_c14677/f2p0/1098-1F	Alfin-like	--
i1_HQ_MM3Root_c1631/f18p0/1436-0F	NAC	http://planttfdb.cbi.pku.edu.cn/family.php?fam=NAC
i1_HQ_MM3Root_c16975/f5p0/1296-2F	BBR-BPC	--
i1_HQ_MM3Root_c17138/f2p270/1572-0F	GRF	http://planttfdb.cbi.pku.edu.cn/family.php?fam=GRF
i1_HQ_MM3Root_c17223/f2p6/1880-0F	HSF	http://planttfdb.cbi.pku.edu.cn/family.php?fam=HSF
i1_HQ_MM3Root_c17235/f2p0/1274-0F	bZIP	http://planttfdb.cbi.pku.edu.cn/family.php?fam=bZIP
i1_HQ_MM3Root_c17263/f3p0/1836-2F	C3H	http://planttfdb.cbi.pku.edu.cn/family.php?fam=C3H
i1_HQ_MM3Root_c17311/f3p0/1496-0F	MYB-related	http://planttfdb.cbi.pku.edu.cn/family.php?fam=MYB_related
i1_HQ_MM3Root_c17345/f2p12/1213-0F	AP2/ERF-ERF	--
i1_HQ_MM3Root_c17408/f2p0/1156-1F	AP2/ERF-ERF	--
i1_HQ_MM3Root_c1848/f6p0/1220-2F	C3H	http://planttfdb.cbi.pku.edu.cn/family.php?fam=C3H
i1_HQ_MM3Root_c1921/f9p0/1326-2F	bHLH	http://planttfdb.cbi.pku.edu.cn/family.php?fam=bHLH
i1_HQ_MM3Root_c1960/f8p0/1976-0F	C3H	http://planttfdb.cbi.pku.edu.cn/family.php?fam=C3H
i1_HQ_MM3Root_c2007/f15p0/1891-2F	NAC	http://planttfdb.cbi.pku.edu.cn/family.php?fam=NAC
i1_HQ_MM3Root_c20473/f6p0/1786-0F	C2H2	http://planttfdb.cbi.pku.edu.cn/family.php?fam=C2H2
i1_HQ_MM3Root_c2074/f5p0/1396-2F	AP2/ERF-ERF	--
i1_HQ_MM3Root_c2084/f12p0/1864-2F	C3H	http://planttfdb.cbi.pku.edu.cn/family.php?fam=C3H
i1_HQ_MM3Root_c2285/f4p0/1786-1F	C3H	http://planttfdb.cbi.pku.edu.cn/family.php?fam=C3H
i1_HQ_MM3Root_c2367/f4p0/1142-1F	WRKY	http://planttfdb.cbi.pku.edu.cn/family.php?fam=WRKY
i1_HQ_MM3Root_c23846/f2p0/1678-0F	C2C2-Dof	--
i1_HQ_MM3Root_c24099/f2p14/1659-2F	bZIP	http://planttfdb.cbi.pku.edu.cn/family.php?fam=bZIP
i1_HQ_MM3Root_c24143/f4p0/1448-2F	NAC	http://planttfdb.cbi.pku.edu.cn/family.php?fam=NAC
i1_HQ_MM3Root_c24359/f2p23/1310-0F	C2C2-GATA	--
i1_HQ_MM3Root_c2465/f3p0/1916-0F	AP2/ERF-AP2	--
i1_HQ_MM3Root_c2487/f3p8/1492-1F	MYB	http://planttfdb.cbi.pku.edu.cn/family.php?fam=MYB
i1_HQ_MM3Root_c25109/f4p0/1544-0F	AP2/ERF-RAV	--
i1_HQ_MM3Root_c2538/f6p0/1378-1F	C2C2-GATA	--
i1_HQ_MM3Root_c25975/f2p0/1748-0F	C2H2	http://planttfdb.cbi.pku.edu.cn/family.php?fam=C2H2
i1_HQ_MM3Root_c2604/f2p0/1344-2F	BES1	http://planttfdb.cbi.pku.edu.cn/family.php?fam=BES1
i1_HQ_MM3Root_c2653/f2p0/1630-2F	bZIP	http://planttfdb.cbi.pku.edu.cn/family.php?fam=bZIP
i1_HQ_MM3Root_c2689/f3p0/1870-2F	bHLH	http://planttfdb.cbi.pku.edu.cn/family.php?fam=bHLH
i1_HQ_MM3Root_c2708/f10p9/1320-0F	bZIP	http://planttfdb.cbi.pku.edu.cn/family.php?fam=bZIP
i1_HQ_MM3Root_c2709/f5p0/1201-0F	AP2/ERF-ERF	--
i1_HQ_MM3Root_c2756/f6p0/1134-1F	LOB	--
i1_HQ_MM3Root_c27697/f4p0/1059-2F	MADS-MIKC	--
i1_HQ_MM3Root_c2770/f7p14/1487-0F	C2C2-CO-like	--
i1_HQ_MM3Root_c2775/f5p0/1291-1F	bHLH	http://planttfdb.cbi.pku.edu.cn/family.php?fam=bHLH
i1_HQ_MM3Root_c2784/f3p0/1673-2F	TUB	--
i1_HQ_MM3Root_c27900/f2p0/1057-2F	AP2/ERF-ERF	--
i1_HQ_MM3Root_c2831/f3p5/1499-2F	C2H2	http://planttfdb.cbi.pku.edu.cn/family.php?fam=C2H2
i1_HQ_MM3Root_c2891/f5p0/1367-2F	WRKY	http://planttfdb.cbi.pku.edu.cn/family.php?fam=WRKY
i1_HQ_MM3Root_c29942/f11p0/1325-0F	WRKY	http://planttfdb.cbi.pku.edu.cn/family.php?fam=WRKY
i1_HQ_MM3Root_c30257/f3p0/1283-2F	HB-HD-ZIP	--
i1_HQ_MM3Root_c30631/f2p0/1219-0F	MYB	http://planttfdb.cbi.pku.edu.cn/family.php?fam=MYB
i1_HQ_MM3Root_c30748/f20p0/1053-2F	AP2/ERF-ERF	--
i1_HQ_MM3Root_c30799/f3p0/1031-0F	AP2/ERF-ERF	--
i1_HQ_MM3Root_c33276/f3p0/1577-0F	DBP	--
i1_HQ_MM3Root_c33289/f3p0/1208-1F	WRKY	http://planttfdb.cbi.pku.edu.cn/family.php?fam=WRKY
i1_HQ_MM3Root_c33303/f4p0/1992-1F	B3	http://planttfdb.cbi.pku.edu.cn/family.php?fam=B3
i1_HQ_MM3Root_c33432/f3p0/1576-0F	MYB-related	http://planttfdb.cbi.pku.edu.cn/family.php?fam=MYB_related
i1_HQ_MM3Root_c33584/f2p0/1808-0F	MYB-related	http://planttfdb.cbi.pku.edu.cn/family.php?fam=MYB_related
i1_HQ_MM3Root_c33633/f2p54/1721-0F	TUB	--
i1_HQ_MM3Root_c34374/f2p0/1132-1F	NAC	http://planttfdb.cbi.pku.edu.cn/family.php?fam=NAC
i1_HQ_MM3Root_c37620/f2p0/1310-1F	WRKY	http://planttfdb.cbi.pku.edu.cn/family.php?fam=WRKY
i1_HQ_MM3Root_c38750/f3p7/1961-2F	bHLH	http://planttfdb.cbi.pku.edu.cn/family.php?fam=bHLH
i1_HQ_MM3Root_c39159/f2p0/1400-2F	TCP	http://planttfdb.cbi.pku.edu.cn/family.php?fam=TCP
i1_HQ_MM3Root_c3923/f4p0/1537-1F	NAC	http://planttfdb.cbi.pku.edu.cn/family.php?fam=NAC
i1_HQ_MM3Root_c3963/f5p8/1432-0F	HSF	http://planttfdb.cbi.pku.edu.cn/family.php?fam=HSF
i1_HQ_MM3Root_c40552/f2p0/1163-0F	NF-YA	http://planttfdb.cbi.pku.edu.cn/family.php?fam=NF-YA
i1_HQ_MM3Root_c4119/f5p0/1454-2F	BES1	http://planttfdb.cbi.pku.edu.cn/family.php?fam=BES1
i1_HQ_MM3Root_c41614/f2p0/2006-2F	GRAS	http://planttfdb.cbi.pku.edu.cn/family.php?fam=GRAS
i1_HQ_MM3Root_c4390/f2p0/1592-2F	HB-KNOX	--
i1_HQ_MM3Root_c44636/f3p0/1087-0F	NF-YC	http://planttfdb.cbi.pku.edu.cn/family.php?fam=NF-YC
i1_HQ_MM3Root_c44654/f3p0/1037-1F	AP2/ERF-ERF	--
i1_HQ_MM3Root_c44658/f3p0/1055-0F	MADS-MIKC	--
i1_HQ_MM3Root_c44668/f3p24/1021-1F	MADS-MIKC	--
i1_HQ_MM3Root_c44708/f2p0/1217-1F	Tify	--
i1_HQ_MM3Root_c4793/f5p0/1144-0F	Tify	--
i1_HQ_MM3Root_c48126/f2p0/1067-2F	AP2/ERF-ERF	--
i1_HQ_MM3Root_c48244/f4p0/1027-1F	LIM	--
i1_HQ_MM3Root_c49147/f5p1/1057-2F	AP2/ERF-ERF	--
i1_HQ_MM3Root_c49165/f4p0/1043-0F	C2H2	http://planttfdb.cbi.pku.edu.cn/family.php?fam=C2H2
i1_HQ_MM3Root_c5388/f2p0/1463-0F	NF-YA	http://planttfdb.cbi.pku.edu.cn/family.php?fam=NF-YA
i1_HQ_MM3Root_c5834/f4p0/1266-1F	NF-YA	http://planttfdb.cbi.pku.edu.cn/family.php?fam=NF-YA
i1_HQ_MM3Root_c58704/f6p0/1060-0F	DBB	http://planttfdb.cbi.pku.edu.cn/family.php?fam=DBB
i1_HQ_MM3Root_c59035/f4p0/1052-1F	HB-WOX	--
i1_HQ_MM3Root_c59151/f3p0/1062-2F	Tify	--
i1_HQ_MM3Root_c59264/f2p0/1030-2F	WRKY	http://planttfdb.cbi.pku.edu.cn/family.php?fam=WRKY
i1_HQ_MM3Root_c59311/f2p0/1041-0F	AP2/ERF-ERF	--
i1_HQ_MM3Root_c5945/f2p0/1200-2F	C3H	http://planttfdb.cbi.pku.edu.cn/family.php?fam=C3H
i1_HQ_MM3Root_c6036/f2p0/1703-2F	C2C2-Dof	--
i1_HQ_MM3Root_c6185/f2p0/1551-0F	NAC	http://planttfdb.cbi.pku.edu.cn/family.php?fam=NAC
i1_HQ_MM3Root_c6193/f3p9/1515-1F	NAC	http://planttfdb.cbi.pku.edu.cn/family.php?fam=NAC
i1_HQ_MM3Root_c62841/f19p0/1248-2F	NAC	http://planttfdb.cbi.pku.edu.cn/family.php?fam=NAC
i1_HQ_MM3Root_c62890/f2p0/1207-2F	GARP-G2-like	--
i1_HQ_MM3Root_c63387/f3p0/1271-0F	Alfin-like	--
i1_HQ_MM3Root_c63388/f7p0/1160-0F	AP2/ERF-ERF	--
i1_HQ_MM3Root_c63497/f8p0/1105-1F	LOB	--
i1_HQ_MM3Root_c63531/f6p0/1113-2F	AP2/ERF-ERF	--
i1_HQ_MM3Root_c63596/f31p11/1253-0F	WRKY	http://planttfdb.cbi.pku.edu.cn/family.php?fam=WRKY
i1_HQ_MM3Root_c63759/f11p0/1281-0F	WRKY	http://planttfdb.cbi.pku.edu.cn/family.php?fam=WRKY
i1_HQ_MM3Root_c6518/f3p53/1949-1F	C2H2	http://planttfdb.cbi.pku.edu.cn/family.php?fam=C2H2
i1_HQ_MM3Root_c6560/f3p6/1227-2F	MYB	http://planttfdb.cbi.pku.edu.cn/family.php?fam=MYB
i1_HQ_MM3Root_c6892/f4p0/1769-1F	TUB	--
i1_HQ_MM3Root_c7535/f6p0/1308-1F	bZIP	http://planttfdb.cbi.pku.edu.cn/family.php?fam=bZIP
i1_HQ_MM3Root_c8054/f2p0/1634-0F	C2H2	http://planttfdb.cbi.pku.edu.cn/family.php?fam=C2H2
i1_HQ_MM3Root_c8362/f3p0/1421-2F	HSF	http://planttfdb.cbi.pku.edu.cn/family.php?fam=HSF
i1_HQ_MM3Root_c9225/f2p0/1169-1F	bHLH	http://planttfdb.cbi.pku.edu.cn/family.php?fam=bHLH
i1_HQ_MM3Root_c9280/f4p16/1714-0F	bZIP	http://planttfdb.cbi.pku.edu.cn/family.php?fam=bZIP
i1_HQ_MM3Root_c9754/f2p0/1316-2F	WRKY	http://planttfdb.cbi.pku.edu.cn/family.php?fam=WRKY
i1_HQ_MM3Root_c9809/f2p0/1978-2F	Trihelix	http://planttfdb.cbi.pku.edu.cn/family.php?fam=Trihelix
i1_HQ_MM3Root_c9929/f3p0/1772-0F	WRKY	http://planttfdb.cbi.pku.edu.cn/family.php?fam=WRKY
i2_HQ_MM3Root_c10506/f3p0/2135-0F	C3H	http://planttfdb.cbi.pku.edu.cn/family.php?fam=C3H
i2_HQ_MM3Root_c11019/f2p0/2259-2F	bZIP	http://planttfdb.cbi.pku.edu.cn/family.php?fam=bZIP
i2_HQ_MM3Root_c11800/f2p0/2071-2F	bHLH	http://planttfdb.cbi.pku.edu.cn/family.php?fam=bHLH
i2_HQ_MM3Root_c12953/f5p0/2609-1F	HB-BELL	--
i2_HQ_MM3Root_c13021/f7p0/2478-0F	HB-BELL	--
i2_HQ_MM3Root_c13057/f3p0/2370-1F	bHLH	http://planttfdb.cbi.pku.edu.cn/family.php?fam=bHLH
i2_HQ_MM3Root_c13066/f7p0/2186-2F	WRKY	http://planttfdb.cbi.pku.edu.cn/family.php?fam=WRKY
i2_HQ_MM3Root_c13069/f3p0/2117-0F	C2H2	http://planttfdb.cbi.pku.edu.cn/family.php?fam=C2H2
i2_HQ_MM3Root_c13205/f3p0/2127-2F	GRAS	http://planttfdb.cbi.pku.edu.cn/family.php?fam=GRAS
i2_HQ_MM3Root_c1498/f10p0/2213-2F	GRAS	http://planttfdb.cbi.pku.edu.cn/family.php?fam=GRAS
i2_HQ_MM3Root_c1693/f7p0/2226-1F	GARP-ARR-B	--
i2_HQ_MM3Root_c1738/f7p0/2341-0F	B3-ARF	--
i2_HQ_MM3Root_c1809/f11p0/2142-0F	EIL	http://planttfdb.cbi.pku.edu.cn/family.php?fam=EIL
i2_HQ_MM3Root_c1809/f11p0/2142-1F	EIL	http://planttfdb.cbi.pku.edu.cn/family.php?fam=EIL
i2_HQ_MM3Root_c1828/f4p0/2519-2F	C3H	http://planttfdb.cbi.pku.edu.cn/family.php?fam=C3H
i2_HQ_MM3Root_c18782/f2p0/2044-0F	bHLH	http://planttfdb.cbi.pku.edu.cn/family.php?fam=bHLH
i2_HQ_MM3Root_c19540/f2p23/2404-2F	GRAS	http://planttfdb.cbi.pku.edu.cn/family.php?fam=GRAS
i2_HQ_MM3Root_c19565/f5p0/2648-2F	B3-ARF	--
i2_HQ_MM3Root_c19593/f57p13/2154-2F	bHLH	http://planttfdb.cbi.pku.edu.cn/family.php?fam=bHLH
i2_HQ_MM3Root_c1975/f5p0/2183-2F	GARP-ARR-B	--
i2_HQ_MM3Root_c2019/f7p0/2287-2F	C3H	http://planttfdb.cbi.pku.edu.cn/family.php?fam=C3H
i2_HQ_MM3Root_c2194/f7p32/2262-2F	GRAS	http://planttfdb.cbi.pku.edu.cn/family.php?fam=GRAS
i2_HQ_MM3Root_c2206/f3p0/2374-0F	FAR1	http://planttfdb.cbi.pku.edu.cn/family.php?fam=FAR1
i2_HQ_MM3Root_c2306/f3p0/2248-2F	C2C2-GATA	--
i2_HQ_MM3Root_c2396/f4p6/2129-2F	GRAS	http://planttfdb.cbi.pku.edu.cn/family.php?fam=GRAS
i2_HQ_MM3Root_c2662/f3p0/2789-0F	B3-ARF	--
i2_HQ_MM3Root_c2792/f4p0/2644-2F	SBP	http://planttfdb.cbi.pku.edu.cn/family.php?fam=SBP
i2_HQ_MM3Root_c2915/f2p17/2809-0F	B3-ARF	--
i2_HQ_MM3Root_c2987/f2p0/2222-0F	B3	http://planttfdb.cbi.pku.edu.cn/family.php?fam=B3
i2_HQ_MM3Root_c3036/f2p45/2300-2F	bHLH	http://planttfdb.cbi.pku.edu.cn/family.php?fam=bHLH
i2_HQ_MM3Root_c3118/f4p7/2291-1F	MYB-related	http://planttfdb.cbi.pku.edu.cn/family.php?fam=MYB_related
i2_HQ_MM3Root_c8762/f4p2/2937-1F	C2H2	http://planttfdb.cbi.pku.edu.cn/family.php?fam=C2H2
i2_HQ_MM3Root_c8872/f2p1/2524-0F	CPP	http://planttfdb.cbi.pku.edu.cn/family.php?fam=CPP
i2_HQ_MM3Root_c9026/f2p10/2570-1F	HB-BELL	--
i2_HQ_MM3Root_c9909/f2p0/2925-2F	HB-HD-ZIP	--
i3_HQ_MM3Root_c1191/f53p18/3553-2F	CAMTA	http://planttfdb.cbi.pku.edu.cn/family.php?fam=CAMTA
i3_HQ_MM3Root_c11923/f6p0/3332-0F	C2H2	http://planttfdb.cbi.pku.edu.cn/family.php?fam=C2H2
i3_HQ_MM3Root_c13072/f39p20/3331-1F	CAMTA	http://planttfdb.cbi.pku.edu.cn/family.php?fam=CAMTA
i3_HQ_MM3Root_c13238/f11p10/3548-0F	RWP-RK	--
i3_HQ_MM3Root_c19667/f2p10/3762-0F	B3-ARF	--
i3_HQ_MM3Root_c1997/f32p15/3367-1F	B3-ARF	--
i3_HQ_MM3Root_c20944/f2p17/3726-0F	CAMTA	http://planttfdb.cbi.pku.edu.cn/family.php?fam=CAMTA
i3_HQ_MM3Root_c21910/f2p0/3296-2F	C2H2	http://planttfdb.cbi.pku.edu.cn/family.php?fam=C2H2
i3_HQ_MM3Root_c2221/f5p9/3464-2F	RWP-RK	--
i3_HQ_MM3Root_c24761/f3p7/3716-2F	RWP-RK	--
i3_HQ_MM3Root_c2506/f12p2/3585-0F	MYB-related	http://planttfdb.cbi.pku.edu.cn/family.php?fam=MYB_related
i3_HQ_MM3Root_c2565/f6p3/3575-0F	B3-ARF	--
i3_HQ_MM3Root_c2677/f13p17/3536-1F	B3-ARF	--
i3_HQ_MM3Root_c2722/f5p3/3319-2F	C2H2	http://planttfdb.cbi.pku.edu.cn/family.php?fam=C2H2
i3_HQ_MM3Root_c27492/f2p0/3236-2F	NF-YB	http://planttfdb.cbi.pku.edu.cn/family.php?fam=NF-YB
i3_HQ_MM3Root_c2998/f2p2/3483-2F	bZIP	http://planttfdb.cbi.pku.edu.cn/family.php?fam=bZIP
i3_HQ_MM3Root_c3085/f3p25/3562-2F	NF-X1	http://planttfdb.cbi.pku.edu.cn/family.php?fam=NF-X1
i3_HQ_MM3Root_c3668/f2p1/3449-0F	HSF	http://planttfdb.cbi.pku.edu.cn/family.php?fam=HSF
i3_HQ_MM3Root_c38456/f2p4/3773-0F	C3H	http://planttfdb.cbi.pku.edu.cn/family.php?fam=C3H
i3_HQ_MM3Root_c38456/f2p4/3773-1F	C3H	http://planttfdb.cbi.pku.edu.cn/family.php?fam=C3H
i3_HQ_MM3Root_c38750/f5p7/3520-1F	NF-YA	http://planttfdb.cbi.pku.edu.cn/family.php?fam=NF-YA
i3_HQ_MM3Root_c40525/f2p0/3278-2F	MADS-MIKC	--
i3_HQ_MM3Root_c4250/f4p8/3601-1F	B3	http://planttfdb.cbi.pku.edu.cn/family.php?fam=B3
i3_HQ_MM3Root_c44535/f2p6/3857-2F	C2H2	http://planttfdb.cbi.pku.edu.cn/family.php?fam=C2H2
i3_HQ_MM3Root_c44911/f27p33/3491-2F	HB-HD-ZIP	--
i3_HQ_MM3Root_c44948/f4p0/3300-2F	bHLH	http://planttfdb.cbi.pku.edu.cn/family.php?fam=bHLH
i3_HQ_MM3Root_c6749/f3p6/3878-1F	C2H2	http://planttfdb.cbi.pku.edu.cn/family.php?fam=C2H2
i3_HQ_MM3Root_c7867/f5p21/3482-0F	B3-ARF	--
i3_HQ_MM3Root_c9956/f2p1/3445-0F	TUB	--
i0_LQ_MM3Root_c10026/f1p6/962-1F	bHLH	http://planttfdb.cbi.pku.edu.cn/family.php?fam=bHLH
i0_LQ_MM3Root_c10146/f1p0/778-1F	Tify	--
i0_LQ_MM3Root_c10354/f1p0/941-1F	MYB	http://planttfdb.cbi.pku.edu.cn/family.php?fam=MYB
i0_LQ_MM3Root_c10532/f1p4/921-1F	Tify	--
i0_LQ_MM3Root_c10569/f1p0/925-1F	GRAS	http://planttfdb.cbi.pku.edu.cn/family.php?fam=GRAS
i0_LQ_MM3Root_c10583/f1p0/848-0F	AP2/ERF-ERF	--
i0_LQ_MM3Root_c10649/f1p13/878-2F	HB-WOX	--
i0_LQ_MM3Root_c10697/f1p36/939-2F	MYB	http://planttfdb.cbi.pku.edu.cn/family.php?fam=MYB
i0_LQ_MM3Root_c10708/f1p2/955-0F	AP2/ERF-ERF	--
i0_LQ_MM3Root_c11084/f1p16/658-2F	AP2/ERF-ERF	--
i0_LQ_MM3Root_c11101/f1p0/749-2F	C2H2	http://planttfdb.cbi.pku.edu.cn/family.php?fam=C2H2
i0_LQ_MM3Root_c11174/f1p0/629-2F	bZIP	http://planttfdb.cbi.pku.edu.cn/family.php?fam=bZIP
i0_LQ_MM3Root_c11258/f1p0/567-1F	AP2/ERF-ERF	--
i0_LQ_MM3Root_c11353/f1p0/739-1F	AP2/ERF-ERF	--
i0_LQ_MM3Root_c11441/f1p47/678-0F	TUB	--
i0_LQ_MM3Root_c11482/f1p0/717-2F	HB-HD-ZIP	--
i0_LQ_MM3Root_c11746/f1p0/713-0F	WRKY	http://planttfdb.cbi.pku.edu.cn/family.php?fam=WRKY
i0_LQ_MM3Root_c11823/f1p0/706-2F	Tify	--
i0_LQ_MM3Root_c11870/f1p0/748-1F	C2H2	http://planttfdb.cbi.pku.edu.cn/family.php?fam=C2H2
i0_LQ_MM3Root_c11933/f1p0/739-1F	AP2/ERF-ERF	--
i0_LQ_MM3Root_c12069/f1p0/671-0F	AP2/ERF-ERF	--
i0_LQ_MM3Root_c12603/f2p0/833-0F	C2H2	http://planttfdb.cbi.pku.edu.cn/family.php?fam=C2H2
i0_LQ_MM3Root_c13250/f1p10/967-0F	C2H2	http://planttfdb.cbi.pku.edu.cn/family.php?fam=C2H2
i0_LQ_MM3Root_c13603/f1p0/826-0F	AP2/ERF-ERF	--
i0_LQ_MM3Root_c13725/f1p0/930-2F	WRKY	http://planttfdb.cbi.pku.edu.cn/family.php?fam=WRKY
i0_LQ_MM3Root_c14005/f2p0/932-1F	C2H2	http://planttfdb.cbi.pku.edu.cn/family.php?fam=C2H2
i0_LQ_MM3Root_c14057/f1p0/927-1F	C2H2	http://planttfdb.cbi.pku.edu.cn/family.php?fam=C2H2
i0_LQ_MM3Root_c14152/f1p0/1029-2F	C2H2	http://planttfdb.cbi.pku.edu.cn/family.php?fam=C2H2
i0_LQ_MM3Root_c1812/f1p0/920-0F	C2H2	http://planttfdb.cbi.pku.edu.cn/family.php?fam=C2H2
i0_LQ_MM3Root_c2109/f2p0/875-0F	bHLH	http://planttfdb.cbi.pku.edu.cn/family.php?fam=bHLH
i0_LQ_MM3Root_c2305/f2p0/865-1F	Tify	--
i0_LQ_MM3Root_c2328/f2p8/871-2F	C2H2	http://planttfdb.cbi.pku.edu.cn/family.php?fam=C2H2
i0_LQ_MM3Root_c2360/f2p0/907-2F	bHLH	http://planttfdb.cbi.pku.edu.cn/family.php?fam=bHLH
i0_LQ_MM3Root_c2395/f2p0/951-0F	NAC	http://planttfdb.cbi.pku.edu.cn/family.php?fam=NAC
i0_LQ_MM3Root_c2427/f2p0/924-2F	CSD	--
i0_LQ_MM3Root_c2561/f1p0/941-2F	AP2/ERF-ERF	--
i0_LQ_MM3Root_c2618/f1p0/938-0F	bHLH	http://planttfdb.cbi.pku.edu.cn/family.php?fam=bHLH
i0_LQ_MM3Root_c2699/f1p7/896-0F	C3H	http://planttfdb.cbi.pku.edu.cn/family.php?fam=C3H
i0_LQ_MM3Root_c2706/f1p0/812-0F	Trihelix	http://planttfdb.cbi.pku.edu.cn/family.php?fam=Trihelix
i0_LQ_MM3Root_c2973/f1p0/903-0F	C2H2	http://planttfdb.cbi.pku.edu.cn/family.php?fam=C2H2
i0_LQ_MM3Root_c3006/f1p0/874-2F	NAC	http://planttfdb.cbi.pku.edu.cn/family.php?fam=NAC
i0_LQ_MM3Root_c3052/f1p3/959-1F	NAC	http://planttfdb.cbi.pku.edu.cn/family.php?fam=NAC
i0_LQ_MM3Root_c3110/f1p8/947-0F	AP2/ERF-ERF	--
i0_LQ_MM3Root_c3278/f1p0/828-0F	B3	http://planttfdb.cbi.pku.edu.cn/family.php?fam=B3
i0_LQ_MM3Root_c3401/f1p0/852-0F	C2H2	http://planttfdb.cbi.pku.edu.cn/family.php?fam=C2H2
i0_LQ_MM3Root_c3420/f1p0/937-0F	MYB	http://planttfdb.cbi.pku.edu.cn/family.php?fam=MYB
i0_LQ_MM3Root_c3536/f1p0/916-2F	C2H2	http://planttfdb.cbi.pku.edu.cn/family.php?fam=C2H2
i0_LQ_MM3Root_c3542/f1p0/863-2F	C2C2-LSD	--
i0_LQ_MM3Root_c3552/f1p0/864-0F	BBR-BPC	--
i0_LQ_MM3Root_c3679/f1p0/959-2F	MYB-related	http://planttfdb.cbi.pku.edu.cn/family.php?fam=MYB_related
i0_LQ_MM3Root_c3734/f1p40/909-0F	WRKY	http://planttfdb.cbi.pku.edu.cn/family.php?fam=WRKY
i0_LQ_MM3Root_c3878/f1p10/939-1F	C2H2	http://planttfdb.cbi.pku.edu.cn/family.php?fam=C2H2
i0_LQ_MM3Root_c3937/f1p9/897-1F	bZIP	http://planttfdb.cbi.pku.edu.cn/family.php?fam=bZIP
i0_LQ_MM3Root_c4106/f1p0/971-2F	MYB	http://planttfdb.cbi.pku.edu.cn/family.php?fam=MYB
i0_LQ_MM3Root_c4149/f1p0/823-0F	AP2/ERF-ERF	--
i0_LQ_MM3Root_c4231/f1p0/876-0F	AP2/ERF-ERF	--
i0_LQ_MM3Root_c4238/f1p0/906-0F	bHLH	http://planttfdb.cbi.pku.edu.cn/family.php?fam=bHLH
i0_LQ_MM3Root_c4272/f1p100/784-1F	C2C2-GATA	--
i0_LQ_MM3Root_c4288/f1p0/1045-1F	C2C2-GATA	--
i0_LQ_MM3Root_c4340/f1p24/893-2F	HB-HD-ZIP	--
i0_LQ_MM3Root_c4341/f1p0/964-1F	MYB-related	http://planttfdb.cbi.pku.edu.cn/family.php?fam=MYB_related
i0_LQ_MM3Root_c4341/f1p0/964-2F	MYB-related	http://planttfdb.cbi.pku.edu.cn/family.php?fam=MYB_related
i0_LQ_MM3Root_c4443/f1p0/773-1F	Tify	--
i0_LQ_MM3Root_c4459/f1p0/979-2F	AP2/ERF-ERF	--
i0_LQ_MM3Root_c4566/f1p0/994-1F	AP2/ERF-ERF	--
i0_LQ_MM3Root_c4796/f1p0/981-2F	bHLH	http://planttfdb.cbi.pku.edu.cn/family.php?fam=bHLH
i0_LQ_MM3Root_c4859/f1p0/898-2F	bHLH	http://planttfdb.cbi.pku.edu.cn/family.php?fam=bHLH
i0_LQ_MM3Root_c4890/f1p0/800-1F	Tify	--
i0_LQ_MM3Root_c4931/f1p0/855-1F	GARP-G2-like	--
i0_LQ_MM3Root_c4940/f1p0/978-2F	C2H2	http://planttfdb.cbi.pku.edu.cn/family.php?fam=C2H2
i0_LQ_MM3Root_c4993/f1p4/908-0F	bZIP	http://planttfdb.cbi.pku.edu.cn/family.php?fam=bZIP
i0_LQ_MM3Root_c5171/f1p0/834-1F	MYB-related	http://planttfdb.cbi.pku.edu.cn/family.php?fam=MYB_related
i0_LQ_MM3Root_c5241/f1p0/961-0F	GRAS	http://planttfdb.cbi.pku.edu.cn/family.php?fam=GRAS
i0_LQ_MM3Root_c5553/f1p0/918-1F	MADS-MIKC	--
i0_LQ_MM3Root_c5564/f1p0/889-1F	AP2/ERF-ERF	--
i0_LQ_MM3Root_c5745/f1p0/951-0F	LIM	--
i0_LQ_MM3Root_c5814/f1p2/880-1F	zf-HD	http://planttfdb.cbi.pku.edu.cn/family.php?fam=ZF-HD
i0_LQ_MM3Root_c5833/f1p0/877-2F	WRKY	http://planttfdb.cbi.pku.edu.cn/family.php?fam=WRKY
i0_LQ_MM3Root_c5851/f1p19/884-0F	C2H2	http://planttfdb.cbi.pku.edu.cn/family.php?fam=C2H2
i0_LQ_MM3Root_c5881/f1p23/998-2F	MYB-related	http://planttfdb.cbi.pku.edu.cn/family.php?fam=MYB_related
i0_LQ_MM3Root_c5895/f1p47/924-0F	C2H2	http://planttfdb.cbi.pku.edu.cn/family.php?fam=C2H2
i0_LQ_MM3Root_c6283/f1p0/812-0F	WRKY	http://planttfdb.cbi.pku.edu.cn/family.php?fam=WRKY
i0_LQ_MM3Root_c6369/f1p0/838-0F	bZIP	http://planttfdb.cbi.pku.edu.cn/family.php?fam=bZIP
i0_LQ_MM3Root_c6474/f1p11/931-2F	C2H2	http://planttfdb.cbi.pku.edu.cn/family.php?fam=C2H2
i0_LQ_MM3Root_c6477/f1p0/920-0F	HB-HD-ZIP	--
i0_LQ_MM3Root_c6506/f1p0/927-0F	NF-YC	http://planttfdb.cbi.pku.edu.cn/family.php?fam=NF-YC
i0_LQ_MM3Root_c6588/f1p0/986-1F	MADS-MIKC	--
i0_LQ_MM3Root_c6713/f1p12/872-0F	AP2/ERF-ERF	--
i0_LQ_MM3Root_c6759/f1p0/955-1F	MYB	http://planttfdb.cbi.pku.edu.cn/family.php?fam=MYB
i0_LQ_MM3Root_c6798/f1p0/808-1F	MYB	http://planttfdb.cbi.pku.edu.cn/family.php?fam=MYB
i0_LQ_MM3Root_c6833/f1p0/908-0F	C2H2	http://planttfdb.cbi.pku.edu.cn/family.php?fam=C2H2
i0_LQ_MM3Root_c6892/f1p0/973-0F	AP2/ERF-ERF	--
i0_LQ_MM3Root_c6918/f1p0/975-2F	GARP-G2-like	--
i0_LQ_MM3Root_c6953/f1p15/907-1F	AP2/ERF-ERF	--
i0_LQ_MM3Root_c7044/f1p0/889-1F	NAC	http://planttfdb.cbi.pku.edu.cn/family.php?fam=NAC
i0_LQ_MM3Root_c7080/f1p23/811-0F	Tify	--
i0_LQ_MM3Root_c7327/f1p0/973-0F	MADS-MIKC	--
i0_LQ_MM3Root_c7336/f1p0/973-2F	C2H2	http://planttfdb.cbi.pku.edu.cn/family.php?fam=C2H2
i0_LQ_MM3Root_c7374/f1p0/976-1F	HB-HD-ZIP	--
i0_LQ_MM3Root_c7389/f1p0/1001-2F	bHLH	http://planttfdb.cbi.pku.edu.cn/family.php?fam=bHLH
i0_LQ_MM3Root_c7441/f1p8/874-0F	C2H2	http://planttfdb.cbi.pku.edu.cn/family.php?fam=C2H2
i0_LQ_MM3Root_c7509/f1p1/992-0F	Tify	--
i0_LQ_MM3Root_c7546/f1p0/900-1F	AP2/ERF-ERF	--
i0_LQ_MM3Root_c7608/f1p0/909-0F	MADS-MIKC	--
i0_LQ_MM3Root_c7640/f1p0/889-1F	NAC	http://planttfdb.cbi.pku.edu.cn/family.php?fam=NAC
i0_LQ_MM3Root_c7693/f1p0/894-0F	FAR1	http://planttfdb.cbi.pku.edu.cn/family.php?fam=FAR1
i0_LQ_MM3Root_c7855/f1p0/898-1F	bZIP	http://planttfdb.cbi.pku.edu.cn/family.php?fam=bZIP
i0_LQ_MM3Root_c8017/f1p0/852-2F	C2C2-GATA	--
i0_LQ_MM3Root_c8102/f1p0/837-2F	HB-HD-ZIP	--
i0_LQ_MM3Root_c8124/f1p0/856-0F	Tify	--
i0_LQ_MM3Root_c8229/f1p0/894-1F	Tify	--
i0_LQ_MM3Root_c8258/f1p25/846-2F	C2C2-Dof	--
i0_LQ_MM3Root_c8375/f1p1/1027-0F	NF-YC	http://planttfdb.cbi.pku.edu.cn/family.php?fam=NF-YC
i0_LQ_MM3Root_c8535/f1p10/971-2F	MYB	http://planttfdb.cbi.pku.edu.cn/family.php?fam=MYB
i0_LQ_MM3Root_c8607/f1p8/898-2F	HSF	http://planttfdb.cbi.pku.edu.cn/family.php?fam=HSF
i0_LQ_MM3Root_c8682/f1p0/957-1F	GARP-G2-like	--
i0_LQ_MM3Root_c8726/f1p2/894-0F	C2H2	http://planttfdb.cbi.pku.edu.cn/family.php?fam=C2H2
i0_LQ_MM3Root_c8821/f1p0/1019-0F	AP2/ERF-ERF	--
i0_LQ_MM3Root_c8831/f1p0/821-2F	AP2/ERF-ERF	--
i0_LQ_MM3Root_c906/f1p0/935-0F	MYB-related	http://planttfdb.cbi.pku.edu.cn/family.php?fam=MYB_related
i0_LQ_MM3Root_c906/f1p0/935-1F	MYB-related	http://planttfdb.cbi.pku.edu.cn/family.php?fam=MYB_related
i0_LQ_MM3Root_c9071/f1p38/982-2F	PLATZ	--
i0_LQ_MM3Root_c9092/f1p6/802-0F	NF-YB	http://planttfdb.cbi.pku.edu.cn/family.php?fam=NF-YB
i0_LQ_MM3Root_c9136/f1p0/962-0F	C2H2	http://planttfdb.cbi.pku.edu.cn/family.php?fam=C2H2
i0_LQ_MM3Root_c9163/f1p0/963-2F	B3	http://planttfdb.cbi.pku.edu.cn/family.php?fam=B3
i0_LQ_MM3Root_c9182/f1p13/959-0F	AP2/ERF-ERF	--
i0_LQ_MM3Root_c9293/f1p17/958-1F	MYB-related	http://planttfdb.cbi.pku.edu.cn/family.php?fam=MYB_related
i0_LQ_MM3Root_c9317/f1p0/993-2F	bZIP	http://planttfdb.cbi.pku.edu.cn/family.php?fam=bZIP
i0_LQ_MM3Root_c9399/f1p2/762-2F	AP2/ERF-ERF	--
i0_LQ_MM3Root_c9513/f1p1/831-0F	AP2/ERF-ERF	--
i0_LQ_MM3Root_c9520/f1p1/989-2F	DBB	http://planttfdb.cbi.pku.edu.cn/family.php?fam=DBB
i0_LQ_MM3Root_c9721/f1p1/962-1F	C3H	http://planttfdb.cbi.pku.edu.cn/family.php?fam=C3H
i0_LQ_MM3Root_c9752/f1p0/859-2F	AP2/ERF-ERF	--
i0_LQ_MM3Root_c9853/f1p20/993-2F	WRKY	http://planttfdb.cbi.pku.edu.cn/family.php?fam=WRKY
i0_LQ_MM3Root_c9965/f1p0/988-1F	MYB	http://planttfdb.cbi.pku.edu.cn/family.php?fam=MYB
i1_LQ_MM3Root_c11010/f1p0/1333-1F	C2C2-GATA	--
i1_LQ_MM3Root_c11038/f1p1/1820-0F	C2H2	http://planttfdb.cbi.pku.edu.cn/family.php?fam=C2H2
i1_LQ_MM3Root_c11051/f1p0/1768-0F	C3H	http://planttfdb.cbi.pku.edu.cn/family.php?fam=C3H
i1_LQ_MM3Root_c11051/f1p0/1768-1F	C3H	http://planttfdb.cbi.pku.edu.cn/family.php?fam=C3H
i1_LQ_MM3Root_c3381/f1p39/1417-2F	HSF	http://planttfdb.cbi.pku.edu.cn/family.php?fam=HSF
i1_LQ_MM3Root_c3392/f1p0/1903-1F	MYB-related	http://planttfdb.cbi.pku.edu.cn/family.php?fam=MYB_related
i1_LQ_MM3Root_c3423/f1p40/1217-0F	C2H2	http://planttfdb.cbi.pku.edu.cn/family.php?fam=C2H2
i1_LQ_MM3Root_c3452/f1p0/1427-2F	GeBP	http://planttfdb.cbi.pku.edu.cn/family.php?fam=GeBP
i1_LQ_MM3Root_c3531/f1p18/1377-1F	NAC	http://planttfdb.cbi.pku.edu.cn/family.php?fam=NAC
i1_LQ_MM3Root_c3670/f1p10/1524-2F	bHLH	http://planttfdb.cbi.pku.edu.cn/family.php?fam=bHLH
i1_LQ_MM3Root_c3716/f1p17/1566-0F	BES1	http://planttfdb.cbi.pku.edu.cn/family.php?fam=BES1
i1_LQ_MM3Root_c3798/f1p67/1276-1F	NAC	http://planttfdb.cbi.pku.edu.cn/family.php?fam=NAC
i1_LQ_MM3Root_c6022/f1p0/1347-2F	MYB-related	http://planttfdb.cbi.pku.edu.cn/family.php?fam=MYB_related
i1_LQ_MM3Root_c6042/f1p0/1803-0F	C2H2	http://planttfdb.cbi.pku.edu.cn/family.php?fam=C2H2
i1_LQ_MM3Root_c6177/f1p0/1929-0F	WRKY	http://planttfdb.cbi.pku.edu.cn/family.php?fam=WRKY
i1_LQ_MM3Root_c6177/f1p0/1929-1F	WRKY	http://planttfdb.cbi.pku.edu.cn/family.php?fam=WRKY
i1_LQ_MM3Root_c6181/f1p3/1883-2F	C2H2	http://planttfdb.cbi.pku.edu.cn/family.php?fam=C2H2
i1_LQ_MM3Root_c6191/f1p36/1978-2F	HB-other	http://planttfdb.cbi.pku.edu.cn/family.php?fam=HB-other
i1_LQ_MM3Root_c6306/f1p0/2006-0F	Tify	--
i1_LQ_MM3Root_c6344/f1p0/1239-2F	WRKY	http://planttfdb.cbi.pku.edu.cn/family.php?fam=WRKY
i1_LQ_MM3Root_c6349/f1p0/1838-2F	MYB	http://planttfdb.cbi.pku.edu.cn/family.php?fam=MYB
i1_LQ_MM3Root_c6386/f1p22/1276-2F	bZIP	http://planttfdb.cbi.pku.edu.cn/family.php?fam=bZIP
i1_LQ_MM3Root_c6407/f1p5/1882-0F	WRKY	http://planttfdb.cbi.pku.edu.cn/family.php?fam=WRKY
i1_LQ_MM3Root_c6407/f1p5/1882-2F	WRKY	http://planttfdb.cbi.pku.edu.cn/family.php?fam=WRKY
i1_LQ_MM3Root_c8595/f1p0/1667-1F	AP2/ERF-RAV	--
i3_HQ_MM3Root_c15901/f5p18/3477-1F	CAMTA	http://planttfdb.cbi.pku.edu.cn/family.php?fam=CAMTA
i3_HQ_MM3Root_c16006/f3p1/3758-0F	bZIP	http://planttfdb.cbi.pku.edu.cn/family.php?fam=bZIP
i3_HQ_MM3Root_c16030/f5p22/3378-0F	SBP	http://planttfdb.cbi.pku.edu.cn/family.php?fam=SBP
i3_HQ_MM3Root_c16191/f14p9/3714-1F	C3H	http://planttfdb.cbi.pku.edu.cn/family.php?fam=C3H
i3_HQ_MM3Root_c17795/f2p22/3494-2F	SBP	http://planttfdb.cbi.pku.edu.cn/family.php?fam=SBP
i3_HQ_MM3Root_c19111/f2p7/3337-2F	B3	http://planttfdb.cbi.pku.edu.cn/family.php?fam=B3
i3_HQ_MM3Root_c28205/f3p17/3293-0F	CAMTA	http://planttfdb.cbi.pku.edu.cn/family.php?fam=CAMTA
i3_HQ_MM3Root_c31924/f2p16/3446-0F	B3-ARF	--
i3_HQ_MM3Root_c32446/f3p1/3677-0F	C3H	http://planttfdb.cbi.pku.edu.cn/family.php?fam=C3H
i3_HQ_MM3Root_c32446/f3p1/3677-1F	C3H	http://planttfdb.cbi.pku.edu.cn/family.php?fam=C3H
i3_HQ_MM3Root_c32713/f2p34/4047-2F	B3-ARF	--
i3_HQ_MM3Root_c32753/f2p23/3493-0F	B3-ARF	--
i3_HQ_MM3Root_c34922/f2p4/3532-1F	AP2/ERF-ERF	--
i3_HQ_MM3Root_c35771/f3p22/3605-2F	B3-ARF	--
i3_HQ_MM3Root_c49451/f2p13/3611-2F	HB-HD-ZIP	--
i3_HQ_MM3Root_c60197/f2p8/3258-2F	GRAS	http://planttfdb.cbi.pku.edu.cn/family.php?fam=GRAS
i3_HQ_MM3Root_c60245/f2p14/3203-0F	B3-ARF	--
i3_HQ_MM3Root_c63917/f6p8/3332-2F	MYB	http://planttfdb.cbi.pku.edu.cn/family.php?fam=MYB
i3_HQ_MM3Root_c63927/f3p8/3284-1F	B3-ARF	--
i3_HQ_MM3Root_c64389/f24p8/3227-2F	CAMTA	http://planttfdb.cbi.pku.edu.cn/family.php?fam=CAMTA
i3_HQ_MM3Root_c68450/f2p0/3616-0F	C2H2	http://planttfdb.cbi.pku.edu.cn/family.php?fam=C2H2
i3_HQ_MM3Root_c68465/f2p6/3410-0F	C3H	http://planttfdb.cbi.pku.edu.cn/family.php?fam=C3H
i3_HQ_MM3Root_c78425/f3p34/3263-1F	B3-ARF	--
i3_HQ_MM3Root_c82022/f5p7/3360-2F	B3-ARF	--
i3_HQ_MM3Root_c82291/f2p0/3249-0F	HSF	http://planttfdb.cbi.pku.edu.cn/family.php?fam=HSF
i3_HQ_MM3Root_c82739/f10p8/3326-0F	MYB	http://planttfdb.cbi.pku.edu.cn/family.php?fam=MYB
i3_HQ_MM3Root_c82764/f11p4/3223-2F	FAR1	http://planttfdb.cbi.pku.edu.cn/family.php?fam=FAR1
i3_HQ_MM3Root_c83409/f8p18/3197-2F	HB-HD-ZIP	--
i3_HQ_MM3Root_c85561/f5p63/3731-0F	SBP	http://planttfdb.cbi.pku.edu.cn/family.php?fam=SBP
i4_HQ_MM3Root_c1080/f3p0/4406-0F	SBP	http://planttfdb.cbi.pku.edu.cn/family.php?fam=SBP
i4_HQ_MM3Root_c1864/f4p0/4214-1F	zn-clus	--
i4_HQ_MM3Root_c1928/f4p19/4143-2F	C2H2	http://planttfdb.cbi.pku.edu.cn/family.php?fam=C2H2
i4_HQ_MM3Root_c2351/f2p0/4597-0F	MYB	http://planttfdb.cbi.pku.edu.cn/family.php?fam=MYB
i4_HQ_MM3Root_c900/f12p0/4575-2F	WRKY	http://planttfdb.cbi.pku.edu.cn/family.php?fam=WRKY
i5_HQ_MM3Root_c269/f2p0/5375-0F	C3H	http://planttfdb.cbi.pku.edu.cn/family.php?fam=C3H
i5_HQ_MM3Root_c315/f2p0/5310-0F	C3H	http://planttfdb.cbi.pku.edu.cn/family.php?fam=C3H
i5_HQ_MM3Root_c316/f2p0/5321-2F	DBP	--
i0_LQ_MM3Root_c13324/f1p11/1016-0F	C2H2	http://planttfdb.cbi.pku.edu.cn/family.php?fam=C2H2
i0_LQ_MM3Root_c13360/f1p0/965-1F	C2H2	http://planttfdb.cbi.pku.edu.cn/family.php?fam=C2H2
i0_LQ_MM3Root_c13391/f1p0/981-1F	AP2/ERF-ERF	--
i1_LQ_MM3Root_c10222/f1p0/1154-1F	MYB	http://planttfdb.cbi.pku.edu.cn/family.php?fam=MYB
i1_LQ_MM3Root_c10334/f1p21/1325-0F	MYB-related	http://planttfdb.cbi.pku.edu.cn/family.php?fam=MYB_related
i1_LQ_MM3Root_c10374/f1p2/1309-1F	HSF	http://planttfdb.cbi.pku.edu.cn/family.php?fam=HSF
i1_LQ_MM3Root_c10425/f1p0/1817-0F	HSF	http://planttfdb.cbi.pku.edu.cn/family.php?fam=HSF
i1_LQ_MM3Root_c10476/f1p6/1897-0F	HB-HD-ZIP	--
i1_LQ_MM3Root_c10498/f1p3/1593-0F	AP2/ERF-ERF	--
i1_LQ_MM3Root_c10517/f1p32/1936-2F	GARP-ARR-B	--
i1_LQ_MM3Root_c10518/f1p0/1721-1F	bHLH	http://planttfdb.cbi.pku.edu.cn/family.php?fam=bHLH
i1_LQ_MM3Root_c10637/f1p0/1824-1F	C3H	http://planttfdb.cbi.pku.edu.cn/family.php?fam=C3H
i1_LQ_MM3Root_c10680/f1p17/1858-2F	HB-KNOX	--
i1_LQ_MM3Root_c10770/f2p0/1780-1F	bZIP	http://planttfdb.cbi.pku.edu.cn/family.php?fam=bZIP
i1_LQ_MM3Root_c10863/f1p0/1915-2F	C2C2-LSD	--
i1_LQ_MM3Root_c11121/f1p0/1209-2F	C2H2	http://planttfdb.cbi.pku.edu.cn/family.php?fam=C2H2
i1_LQ_MM3Root_c11229/f1p45/1856-2F	bHLH	http://planttfdb.cbi.pku.edu.cn/family.php?fam=bHLH
i1_LQ_MM3Root_c11255/f1p11/1418-2F	Tify	--
i1_LQ_MM3Root_c11502/f1p21/1945-1F	WRKY	http://planttfdb.cbi.pku.edu.cn/family.php?fam=WRKY
i1_LQ_MM3Root_c11528/f1p0/1848-2F	GRAS	http://planttfdb.cbi.pku.edu.cn/family.php?fam=GRAS
i1_LQ_MM3Root_c11539/f1p0/1714-2F	AP2/ERF-ERF	--
i1_LQ_MM3Root_c11676/f2p0/1932-2F	bHLH	http://planttfdb.cbi.pku.edu.cn/family.php?fam=bHLH
i1_LQ_MM3Root_c11733/f1p4/1900-2F	Trihelix	http://planttfdb.cbi.pku.edu.cn/family.php?fam=Trihelix
i1_LQ_MM3Root_c11819/f3p0/1991-0F	AP2/ERF-ERF	--
i1_LQ_MM3Root_c11835/f1p0/1600-1F	MYB	http://planttfdb.cbi.pku.edu.cn/family.php?fam=MYB
i1_LQ_MM3Root_c11873/f1p3/1675-2F	bHLH	http://planttfdb.cbi.pku.edu.cn/family.php?fam=bHLH
i1_LQ_MM3Root_c12034/f1p0/1723-2F	GRAS	http://planttfdb.cbi.pku.edu.cn/family.php?fam=GRAS
i1_LQ_MM3Root_c12052/f1p0/1957-0F	HB-BELL	--
i1_LQ_MM3Root_c12374/f1p0/1851-0F	bZIP	http://planttfdb.cbi.pku.edu.cn/family.php?fam=bZIP
i1_LQ_MM3Root_c12417/f1p0/1222-2F	bZIP	http://planttfdb.cbi.pku.edu.cn/family.php?fam=bZIP
i1_LQ_MM3Root_c12456/f1p0/1653-0F	AP2/ERF-ERF	--
i1_LQ_MM3Root_c12487/f1p0/1642-2F	HSF	http://planttfdb.cbi.pku.edu.cn/family.php?fam=HSF
i1_LQ_MM3Root_c12672/f1p40/1839-2F	bZIP	http://planttfdb.cbi.pku.edu.cn/family.php?fam=bZIP
i1_LQ_MM3Root_c12807/f1p0/1488-1F	HB-HD-ZIP	--
i1_LQ_MM3Root_c12816/f1p0/1623-0F	NAC	http://planttfdb.cbi.pku.edu.cn/family.php?fam=NAC
i1_LQ_MM3Root_c12829/f1p0/1892-1F	C3H	http://planttfdb.cbi.pku.edu.cn/family.php?fam=C3H
i1_LQ_MM3Root_c13358/f1p0/1074-2F	Alfin-like	--
i1_LQ_MM3Root_c13541/f1p0/1063-0F	NF-YB	http://planttfdb.cbi.pku.edu.cn/family.php?fam=NF-YB
i1_LQ_MM3Root_c13641/f1p0/1070-0F	WRKY	http://planttfdb.cbi.pku.edu.cn/family.php?fam=WRKY
i1_LQ_MM3Root_c13699/f1p0/1024-0F	ULT	--
i1_LQ_MM3Root_c13802/f1p0/1036-2F	Tify	--
i1_LQ_MM3Root_c13840/f1p0/1069-0F	HB-HD-ZIP	--
i1_LQ_MM3Root_c13868/f1p0/1011-0F	MYB	http://planttfdb.cbi.pku.edu.cn/family.php?fam=MYB
i1_LQ_MM3Root_c13873/f1p0/1067-0F	MYB	http://planttfdb.cbi.pku.edu.cn/family.php?fam=MYB
i1_LQ_MM3Root_c13956/f1p0/1073-2F	Alfin-like	--
i1_LQ_MM3Root_c14021/f1p0/1088-1F	bHLH	http://planttfdb.cbi.pku.edu.cn/family.php?fam=bHLH
i1_LQ_MM3Root_c14030/f1p0/1088-1F	AP2/ERF-ERF	--
i1_LQ_MM3Root_c14038/f1p0/1019-0F	MYB-related	http://planttfdb.cbi.pku.edu.cn/family.php?fam=MYB_related
i1_LQ_MM3Root_c14109/f1p0/1055-0F	AP2/ERF-ERF	--
i1_LQ_MM3Root_c17022/f1p0/1276-1F	WRKY	http://planttfdb.cbi.pku.edu.cn/family.php?fam=WRKY
i1_LQ_MM3Root_c17085/f2p0/1943-2F	HSF	http://planttfdb.cbi.pku.edu.cn/family.php?fam=HSF
i1_LQ_MM3Root_c17176/f3p0/1801-2F	TUB	--
i1_LQ_MM3Root_c17487/f1p0/1347-0F	C3H	http://planttfdb.cbi.pku.edu.cn/family.php?fam=C3H
i1_LQ_MM3Root_c17579/f1p20/1845-2F	C2C2-Dof	--
i1_LQ_MM3Root_c17644/f1p0/1238-0F	MYB	http://planttfdb.cbi.pku.edu.cn/family.php?fam=MYB
i1_LQ_MM3Root_c17692/f1p0/1894-2F	WRKY	http://planttfdb.cbi.pku.edu.cn/family.php?fam=WRKY
i1_LQ_MM3Root_c17702/f1p0/1634-2F	NAC	http://planttfdb.cbi.pku.edu.cn/family.php?fam=NAC
i1_LQ_MM3Root_c17721/f1p0/1278-0F	NAC	http://planttfdb.cbi.pku.edu.cn/family.php?fam=NAC
i1_LQ_MM3Root_c17775/f1p27/1307-1F	GARP-G2-like	--
i1_LQ_MM3Root_c17812/f1p0/1131-2F	TCP	http://planttfdb.cbi.pku.edu.cn/family.php?fam=TCP
i1_LQ_MM3Root_c18568/f1p0/1981-0F	AP2/ERF-ERF	--
i1_LQ_MM3Root_c18590/f1p0/1749-0F	BBR-BPC	--
i1_LQ_MM3Root_c18591/f1p0/1762-2F	B3-ARF	--
i1_LQ_MM3Root_c18596/f1p3/1670-1F	NAC	http://planttfdb.cbi.pku.edu.cn/family.php?fam=NAC
i1_LQ_MM3Root_c18620/f1p0/2042-2F	Trihelix	http://planttfdb.cbi.pku.edu.cn/family.php?fam=Trihelix
i1_LQ_MM3Root_c18702/f1p21/1569-0F	HB-HD-ZIP	--
i1_LQ_MM3Root_c18749/f1p0/1981-2F	C3H	http://planttfdb.cbi.pku.edu.cn/family.php?fam=C3H
i1_LQ_MM3Root_c18802/f1p6/1166-1F	BES1	http://planttfdb.cbi.pku.edu.cn/family.php?fam=BES1
i1_LQ_MM3Root_c18823/f1p0/1841-1F	TUB	--
i1_LQ_MM3Root_c18932/f1p33/1769-1F	HB-BELL	--
i1_LQ_MM3Root_c18978/f1p25/1226-2F	C3H	http://planttfdb.cbi.pku.edu.cn/family.php?fam=C3H
i1_LQ_MM3Root_c19116/f1p0/1797-1F	TUB	--
i1_LQ_MM3Root_c19128/f1p7/1312-2F	MADS-M-type	--
i1_LQ_MM3Root_c19294/f1p0/1981-0F	AP2/ERF-ERF	--
i1_LQ_MM3Root_c19337/f1p0/1609-2F	bHLH	http://planttfdb.cbi.pku.edu.cn/family.php?fam=bHLH
i1_LQ_MM3Root_c19481/f1p0/1821-1F	C2H2	http://planttfdb.cbi.pku.edu.cn/family.php?fam=C2H2
i1_LQ_MM3Root_c19516/f1p0/1552-0F	NAC	http://planttfdb.cbi.pku.edu.cn/family.php?fam=NAC
i1_LQ_MM3Root_c19587/f2p7/1163-1F	MYB	http://planttfdb.cbi.pku.edu.cn/family.php?fam=MYB
i1_LQ_MM3Root_c19679/f1p0/1506-0F	bZIP	http://planttfdb.cbi.pku.edu.cn/family.php?fam=bZIP
i1_LQ_MM3Root_c19722/f1p27/1999-2F	C3H	http://planttfdb.cbi.pku.edu.cn/family.php?fam=C3H
i1_LQ_MM3Root_c19738/f1p0/1133-0F	C3H	http://planttfdb.cbi.pku.edu.cn/family.php?fam=C3H
i1_LQ_MM3Root_c20000/f1p1/1887-1F	TCP	http://planttfdb.cbi.pku.edu.cn/family.php?fam=TCP
i1_LQ_MM3Root_c20019/f1p0/1731-2F	GRAS	http://planttfdb.cbi.pku.edu.cn/family.php?fam=GRAS
i1_LQ_MM3Root_c20075/f1p1/1670-0F	C2H2	http://planttfdb.cbi.pku.edu.cn/family.php?fam=C2H2
i1_LQ_MM3Root_c20208/f1p0/1160-1F	NF-YC	http://planttfdb.cbi.pku.edu.cn/family.php?fam=NF-YC
i1_LQ_MM3Root_c20268/f1p0/1783-1F	C2H2	http://planttfdb.cbi.pku.edu.cn/family.php?fam=C2H2
i1_LQ_MM3Root_c20287/f1p0/1402-2F	bZIP	http://planttfdb.cbi.pku.edu.cn/family.php?fam=bZIP
i1_LQ_MM3Root_c20302/f1p0/1197-1F	AP2/ERF-ERF	--
i1_LQ_MM3Root_c20366/f1p0/1326-2F	AP2/ERF-RAV	--
i1_LQ_MM3Root_c20449/f1p5/1278-1F	AP2/ERF-ERF	--
i1_LQ_MM3Root_c20464/f1p0/1980-1F	GRAS	http://planttfdb.cbi.pku.edu.cn/family.php?fam=GRAS
i1_LQ_MM3Root_c20466/f1p263/1824-2F	NAC	http://planttfdb.cbi.pku.edu.cn/family.php?fam=NAC
i1_LQ_MM3Root_c20482/f1p0/1656-1F	HSF	http://planttfdb.cbi.pku.edu.cn/family.php?fam=HSF
i1_LQ_MM3Root_c20493/f1p1/2023-2F	EIL	http://planttfdb.cbi.pku.edu.cn/family.php?fam=EIL
i1_LQ_MM3Root_c20541/f1p18/1914-0F	Tify	--
i1_LQ_MM3Root_c20588/f1p0/1420-2F	GARP-G2-like	--
i1_LQ_MM3Root_c20673/f1p0/1988-0F	C2C2-GATA	--
i1_LQ_MM3Root_c20709/f1p0/1746-2F	GRF	http://planttfdb.cbi.pku.edu.cn/family.php?fam=GRF
i1_LQ_MM3Root_c20810/f1p0/1706-1F	TUB	--
i1_LQ_MM3Root_c20833/f1p0/1627-0F	B3	http://planttfdb.cbi.pku.edu.cn/family.php?fam=B3
i1_LQ_MM3Root_c20842/f1p0/1176-1F	PLATZ	--
i1_LQ_MM3Root_c20846/f1p0/1768-0F	C3H	http://planttfdb.cbi.pku.edu.cn/family.php?fam=C3H
i1_LQ_MM3Root_c2086/f5p0/1803-2F	WRKY	http://planttfdb.cbi.pku.edu.cn/family.php?fam=WRKY
i1_LQ_MM3Root_c20931/f1p9/2010-0F	S1Fa-like	http://planttfdb.cbi.pku.edu.cn/family.php?fam=S1Fa-like
i1_LQ_MM3Root_c20940/f1p0/1789-2F	AP2/ERF-AP2	--
i1_LQ_MM3Root_c21219/f1p0/1834-0F	TCP	http://planttfdb.cbi.pku.edu.cn/family.php?fam=TCP
i1_LQ_MM3Root_c21231/f1p11/1258-2F	C2C2-GATA	--
i1_LQ_MM3Root_c21267/f1p0/1614-1F	C3H	http://planttfdb.cbi.pku.edu.cn/family.php?fam=C3H
i1_LQ_MM3Root_c21275/f1p0/1267-0F	C2H2	http://planttfdb.cbi.pku.edu.cn/family.php?fam=C2H2
i1_LQ_MM3Root_c21275/f1p0/1267-2F	C2H2	http://planttfdb.cbi.pku.edu.cn/family.php?fam=C2H2
i1_LQ_MM3Root_c21292/f1p1/1694-0F	B3	http://planttfdb.cbi.pku.edu.cn/family.php?fam=B3
i1_LQ_MM3Root_c21309/f1p0/1335-0F	GRAS	http://planttfdb.cbi.pku.edu.cn/family.php?fam=GRAS
i1_LQ_MM3Root_c21309/f1p0/1335-1F	GRAS	http://planttfdb.cbi.pku.edu.cn/family.php?fam=GRAS
i1_LQ_MM3Root_c21309/f1p0/1335-2F	GRAS	http://planttfdb.cbi.pku.edu.cn/family.php?fam=GRAS
i1_LQ_MM3Root_c21485/f1p0/1851-2F	bZIP	http://planttfdb.cbi.pku.edu.cn/family.php?fam=bZIP
i1_LQ_MM3Root_c21541/f1p17/1641-1F	AP2/ERF-ERF	--
i1_LQ_MM3Root_c21543/f1p93/1398-1F	HSF	http://planttfdb.cbi.pku.edu.cn/family.php?fam=HSF
i1_LQ_MM3Root_c21588/f1p0/1738-2F	GRAS	http://planttfdb.cbi.pku.edu.cn/family.php?fam=GRAS
i1_LQ_MM3Root_c21892/f1p17/2027-0F	GRAS	http://planttfdb.cbi.pku.edu.cn/family.php?fam=GRAS
i1_LQ_MM3Root_c21936/f1p0/1140-1F	AP2/ERF-ERF	--
i1_LQ_MM3Root_c23631/f1p1/1792-2F	bHLH	http://planttfdb.cbi.pku.edu.cn/family.php?fam=bHLH
i1_LQ_MM3Root_c23722/f1p0/1935-1F	C2H2	http://planttfdb.cbi.pku.edu.cn/family.php?fam=C2H2
i1_LQ_MM3Root_c23969/f1p0/1993-1F	bZIP	http://planttfdb.cbi.pku.edu.cn/family.php?fam=bZIP
i1_LQ_MM3Root_c24023/f1p0/1372-1F	bHLH	http://planttfdb.cbi.pku.edu.cn/family.php?fam=bHLH
i1_LQ_MM3Root_c24025/f1p68/1290-1F	bZIP	http://planttfdb.cbi.pku.edu.cn/family.php?fam=bZIP
i1_LQ_MM3Root_c24084/f1p9/1241-0F	bZIP	http://planttfdb.cbi.pku.edu.cn/family.php?fam=bZIP
i1_LQ_MM3Root_c2521/f5p9/1931-0F	SRS	http://planttfdb.cbi.pku.edu.cn/family.php?fam=SRS
i1_LQ_MM3Root_c25738/f1p0/1944-0F	bHLH	http://planttfdb.cbi.pku.edu.cn/family.php?fam=bHLH
i1_LQ_MM3Root_c25863/f1p0/1734-2F	GRAS	http://planttfdb.cbi.pku.edu.cn/family.php?fam=GRAS
i1_LQ_MM3Root_c25887/f1p13/1775-0F	bHLH	http://planttfdb.cbi.pku.edu.cn/family.php?fam=bHLH
i1_LQ_MM3Root_c25974/f1p1/1189-0F	MADS-M-type	--
i1_LQ_MM3Root_c2598/f6p0/1964-2F	AP2/ERF-ERF	--
i1_LQ_MM3Root_c26062/f1p4/1858-2F	C3H	http://planttfdb.cbi.pku.edu.cn/family.php?fam=C3H
i1_LQ_MM3Root_c26065/f2p87/1936-0F	AP2/ERF-AP2	--
i1_LQ_MM3Root_c26148/f1p19/1646-1F	HSF	http://planttfdb.cbi.pku.edu.cn/family.php?fam=HSF
i1_LQ_MM3Root_c2616/f4p9/1702-1F	TUB	--
i1_LQ_MM3Root_c26184/f1p21/1090-0F	MYB	http://planttfdb.cbi.pku.edu.cn/family.php?fam=MYB
i1_LQ_MM3Root_c26246/f1p0/1511-1F	Tify	--
i1_LQ_MM3Root_c26289/f1p6/1346-1F	C2C2-Dof	--
i1_LQ_MM3Root_c2860/f5p0/1915-1F	GRAS	http://planttfdb.cbi.pku.edu.cn/family.php?fam=GRAS
i1_LQ_MM3Root_c2955/f2p2/1835-0F	WRKY	http://planttfdb.cbi.pku.edu.cn/family.php?fam=WRKY
i1_LQ_MM3Root_c29644/f1p0/1083-2F	C2H2	http://planttfdb.cbi.pku.edu.cn/family.php?fam=C2H2
i1_LQ_MM3Root_c29740/f1p0/1011-2F	bHLH	http://planttfdb.cbi.pku.edu.cn/family.php?fam=bHLH
i1_LQ_MM3Root_c2977/f1p14/1754-1F	C2H2	http://planttfdb.cbi.pku.edu.cn/family.php?fam=C2H2
i1_LQ_MM3Root_c29791/f1p0/1026-2F	bZIP	http://planttfdb.cbi.pku.edu.cn/family.php?fam=bZIP
i1_LQ_MM3Root_c29806/f1p0/1022-0F	NAC	http://planttfdb.cbi.pku.edu.cn/family.php?fam=NAC
i1_LQ_MM3Root_c29806/f1p0/1022-2F	NAC	http://planttfdb.cbi.pku.edu.cn/family.php?fam=NAC
i1_LQ_MM3Root_c29856/f1p0/1087-1F	bHLH	http://planttfdb.cbi.pku.edu.cn/family.php?fam=bHLH
i1_LQ_MM3Root_c30147/f3p0/1143-1F	Tify	--
i1_LQ_MM3Root_c3101/f1p14/1179-1F	WRKY	http://planttfdb.cbi.pku.edu.cn/family.php?fam=WRKY
i1_LQ_MM3Root_c3124/f1p0/1357-1F	B3	http://planttfdb.cbi.pku.edu.cn/family.php?fam=B3
i1_LQ_MM3Root_c3170/f1p10/1282-0F	bZIP	http://planttfdb.cbi.pku.edu.cn/family.php?fam=bZIP
i1_LQ_MM3Root_c33500/f2p0/1910-1F	B3	http://planttfdb.cbi.pku.edu.cn/family.php?fam=B3
i1_LQ_MM3Root_c35166/f1p15/1411-0F	bZIP	http://planttfdb.cbi.pku.edu.cn/family.php?fam=bZIP
i1_LQ_MM3Root_c35235/f1p0/1148-0F	C2C2-GATA	--
i1_LQ_MM3Root_c35252/f1p2/1397-2F	VOZ	http://planttfdb.cbi.pku.edu.cn/family.php?fam=VOZ
i1_LQ_MM3Root_c35267/f1p0/1545-2F	HB-BELL	--
i1_LQ_MM3Root_c35279/f1p0/1316-1F	GARP-G2-like	--
i1_LQ_MM3Root_c35483/f1p0/1907-2F	GRAS	http://planttfdb.cbi.pku.edu.cn/family.php?fam=GRAS
i1_LQ_MM3Root_c35507/f1p0/1246-2F	NAC	http://planttfdb.cbi.pku.edu.cn/family.php?fam=NAC
i1_LQ_MM3Root_c3874/f1p0/1399-0F	MYB-related	http://planttfdb.cbi.pku.edu.cn/family.php?fam=MYB_related
i1_LQ_MM3Root_c3972/f1p0/1322-1F	LOB	--
i1_LQ_MM3Root_c4097/f1p0/1419-1F	TUB	--
i1_LQ_MM3Root_c4138/f1p0/1106-2F	HB-WOX	--
i1_LQ_MM3Root_c4167/f1p17/1499-0F	AP2/ERF-ERF	--
i1_LQ_MM3Root_c4169/f1p0/1340-2F	BES1	http://planttfdb.cbi.pku.edu.cn/family.php?fam=BES1
i1_LQ_MM3Root_c4251/f1p0/1350-0F	BES1	http://planttfdb.cbi.pku.edu.cn/family.php?fam=BES1
i1_LQ_MM3Root_c4299/f1p0/1669-1F	WRKY	http://planttfdb.cbi.pku.edu.cn/family.php?fam=WRKY
i1_LQ_MM3Root_c4471/f1p0/1503-0F	bZIP	http://planttfdb.cbi.pku.edu.cn/family.php?fam=bZIP
i1_LQ_MM3Root_c4527/f1p0/1307-0F	WRKY	http://planttfdb.cbi.pku.edu.cn/family.php?fam=WRKY
i1_LQ_MM3Root_c4544/f1p10/1465-1F	BES1	http://planttfdb.cbi.pku.edu.cn/family.php?fam=BES1
i1_LQ_MM3Root_c4681/f2p0/1435-2F	HB-HD-ZIP	--
i1_LQ_MM3Root_c4687/f1p0/1206-1F	NF-YC	http://planttfdb.cbi.pku.edu.cn/family.php?fam=NF-YC
i1_LQ_MM3Root_c4698/f1p0/1883-2F	AP2/ERF-ERF	--
i1_LQ_MM3Root_c4888/f1p12/1205-0F	C3H	http://planttfdb.cbi.pku.edu.cn/family.php?fam=C3H
i1_LQ_MM3Root_c4944/f1p0/1919-1F	WRKY	http://planttfdb.cbi.pku.edu.cn/family.php?fam=WRKY
i1_LQ_MM3Root_c5322/f1p0/2013-1F	B3	http://planttfdb.cbi.pku.edu.cn/family.php?fam=B3
i1_LQ_MM3Root_c5371/f1p4/1391-2F	bZIP	http://planttfdb.cbi.pku.edu.cn/family.php?fam=bZIP
i1_LQ_MM3Root_c5422/f1p0/2013-2F	HSF	http://planttfdb.cbi.pku.edu.cn/family.php?fam=HSF
i1_LQ_MM3Root_c5456/f1p9/1211-2F	C3H	http://planttfdb.cbi.pku.edu.cn/family.php?fam=C3H
i1_LQ_MM3Root_c5496/f1p0/1181-0F	Tify	--
i1_LQ_MM3Root_c5660/f1p18/1177-0F	Alfin-like	--
i1_LQ_MM3Root_c5713/f1p0/1142-1F	GARP-G2-like	--
i1_LQ_MM3Root_c5734/f1p7/1884-0F	C3H	http://planttfdb.cbi.pku.edu.cn/family.php?fam=C3H
i1_LQ_MM3Root_c5868/f1p0/1712-1F	NAC	http://planttfdb.cbi.pku.edu.cn/family.php?fam=NAC
i1_LQ_MM3Root_c5904/f1p0/1880-2F	MADS-M-type	--
i1_LQ_MM3Root_c5944/f1p11/1904-1F	WRKY	http://planttfdb.cbi.pku.edu.cn/family.php?fam=WRKY
i1_LQ_MM3Root_c5952/f1p0/1211-2F	TUB	--
i1_LQ_MM3Root_c6431/f1p21/1820-0F	C2C2-Dof	--
i1_LQ_MM3Root_c6495/f1p17/1620-1F	Trihelix	http://planttfdb.cbi.pku.edu.cn/family.php?fam=Trihelix
i1_LQ_MM3Root_c6515/f1p0/1140-1F	MYB	http://planttfdb.cbi.pku.edu.cn/family.php?fam=MYB
i1_LQ_MM3Root_c6567/f1p0/1146-1F	PLATZ	--
i1_LQ_MM3Root_c6589/f1p0/1681-0F	TCP	http://planttfdb.cbi.pku.edu.cn/family.php?fam=TCP
i1_LQ_MM3Root_c6697/f1p0/1859-0F	C2C2-LSD	--
i1_LQ_MM3Root_c6832/f1p0/1236-0F	Tify	--
i1_LQ_MM3Root_c6938/f1p4/1371-2F	bHLH	http://planttfdb.cbi.pku.edu.cn/family.php?fam=bHLH
i1_LQ_MM3Root_c6996/f1p7/1130-1F	C2H2	http://planttfdb.cbi.pku.edu.cn/family.php?fam=C2H2
i1_LQ_MM3Root_c7098/f1p0/1852-2F	HSF	http://planttfdb.cbi.pku.edu.cn/family.php?fam=HSF
i1_LQ_MM3Root_c7189/f1p0/1944-2F	GRAS	http://planttfdb.cbi.pku.edu.cn/family.php?fam=GRAS
i1_LQ_MM3Root_c7319/f1p4/1387-1F	C2H2	http://planttfdb.cbi.pku.edu.cn/family.php?fam=C2H2
i1_LQ_MM3Root_c7618/f1p6/1929-0F	C3H	http://planttfdb.cbi.pku.edu.cn/family.php?fam=C3H
i1_LQ_MM3Root_c7786/f1p0/1294-2F	bZIP	http://planttfdb.cbi.pku.edu.cn/family.php?fam=bZIP
i1_LQ_MM3Root_c7797/f1p10/1634-2F	NAC	http://planttfdb.cbi.pku.edu.cn/family.php?fam=NAC
i1_LQ_MM3Root_c7827/f2p0/1461-0F	MYB	http://planttfdb.cbi.pku.edu.cn/family.php?fam=MYB
i1_LQ_MM3Root_c7836/f2p18/1948-1F	C2H2	http://planttfdb.cbi.pku.edu.cn/family.php?fam=C2H2
i1_LQ_MM3Root_c7924/f1p0/1801-0F	GRAS	http://planttfdb.cbi.pku.edu.cn/family.php?fam=GRAS
i1_LQ_MM3Root_c7978/f1p0/1226-0F	WRKY	http://planttfdb.cbi.pku.edu.cn/family.php?fam=WRKY
i1_LQ_MM3Root_c7978/f1p0/1226-2F	WRKY	http://planttfdb.cbi.pku.edu.cn/family.php?fam=WRKY
i1_LQ_MM3Root_c8073/f1p4/1192-1F	HSF	http://planttfdb.cbi.pku.edu.cn/family.php?fam=HSF
i1_LQ_MM3Root_c8117/f1p0/1151-1F	AP2/ERF-ERF	--
i1_LQ_MM3Root_c8119/f1p14/1707-0F	C3H	http://planttfdb.cbi.pku.edu.cn/family.php?fam=C3H
i1_LQ_MM3Root_c8119/f1p14/1707-2F	C3H	http://planttfdb.cbi.pku.edu.cn/family.php?fam=C3H
i1_LQ_MM3Root_c8229/f1p0/1483-1F	AP2/ERF-ERF	--
i1_LQ_MM3Root_c8269/f1p46/1212-2F	AP2/ERF-RAV	--
i1_LQ_MM3Root_c8271/f1p11/1462-0F	C2C2-GATA	--
i1_LQ_MM3Root_c8325/f1p0/1677-0F	MYB-related	http://planttfdb.cbi.pku.edu.cn/family.php?fam=MYB_related
i1_LQ_MM3Root_c8343/f1p22/2015-1F	AP2/ERF-ERF	--
i1_LQ_MM3Root_c8350/f1p0/1777-2F	GARP-G2-like	--
i1_LQ_MM3Root_c8363/f1p17/1561-2F	HSF	http://planttfdb.cbi.pku.edu.cn/family.php?fam=HSF
i1_LQ_MM3Root_c8370/f1p0/1799-1F	C3H	http://planttfdb.cbi.pku.edu.cn/family.php?fam=C3H
i1_LQ_MM3Root_c8799/f1p0/1295-2F	NAC	http://planttfdb.cbi.pku.edu.cn/family.php?fam=NAC
i1_LQ_MM3Root_c8808/f1p0/1205-0F	NAC	http://planttfdb.cbi.pku.edu.cn/family.php?fam=NAC
i1_LQ_MM3Root_c8808/f1p0/1205-1F	NAC	http://planttfdb.cbi.pku.edu.cn/family.php?fam=NAC
i1_LQ_MM3Root_c8817/f1p0/1101-1F	HRT	--
i1_LQ_MM3Root_c8819/f5p0/1968-0F	Trihelix	http://planttfdb.cbi.pku.edu.cn/family.php?fam=Trihelix
i1_LQ_MM3Root_c8823/f1p0/1353-1F	MYB-related	http://planttfdb.cbi.pku.edu.cn/family.php?fam=MYB_related
i1_LQ_MM3Root_c8885/f1p0/1117-0F	MYB	http://planttfdb.cbi.pku.edu.cn/family.php?fam=MYB
i1_LQ_MM3Root_c8895/f1p390/1251-2F	bZIP	http://planttfdb.cbi.pku.edu.cn/family.php?fam=bZIP
i1_LQ_MM3Root_c8904/f2p15/1887-1F	HSF	http://planttfdb.cbi.pku.edu.cn/family.php?fam=HSF
i1_LQ_MM3Root_c8927/f1p12/1888-1F	C3H	http://planttfdb.cbi.pku.edu.cn/family.php?fam=C3H
i1_LQ_MM3Root_c8965/f1p0/1501-0F	HSF	http://planttfdb.cbi.pku.edu.cn/family.php?fam=HSF
i1_LQ_MM3Root_c8990/f1p0/1828-2F	C2H2	http://planttfdb.cbi.pku.edu.cn/family.php?fam=C2H2
i1_LQ_MM3Root_c9059/f1p0/1309-0F	Trihelix	http://planttfdb.cbi.pku.edu.cn/family.php?fam=Trihelix
i1_LQ_MM3Root_c9098/f1p34/1919-0F	C2H2	http://planttfdb.cbi.pku.edu.cn/family.php?fam=C2H2
i1_LQ_MM3Root_c9231/f1p0/1477-0F	TCP	http://planttfdb.cbi.pku.edu.cn/family.php?fam=TCP
i1_LQ_MM3Root_c9238/f1p0/1779-2F	C3H	http://planttfdb.cbi.pku.edu.cn/family.php?fam=C3H
i1_LQ_MM3Root_c9281/f1p0/1930-1F	HSF	http://planttfdb.cbi.pku.edu.cn/family.php?fam=HSF
i1_LQ_MM3Root_c9311/f1p2/1346-2F	zn-clus	--
i1_LQ_MM3Root_c9333/f1p0/2009-2F	bZIP	http://planttfdb.cbi.pku.edu.cn/family.php?fam=bZIP
i1_LQ_MM3Root_c9341/f1p0/1510-1F	WRKY	http://planttfdb.cbi.pku.edu.cn/family.php?fam=WRKY
i1_LQ_MM3Root_c9498/f1p35/1473-0F	C2H2	http://planttfdb.cbi.pku.edu.cn/family.php?fam=C2H2
i1_LQ_MM3Root_c9521/f1p35/1904-0F	SBP	http://planttfdb.cbi.pku.edu.cn/family.php?fam=SBP
i1_LQ_MM3Root_c9549/f1p0/1437-0F	AP2/ERF-ERF	--
i1_LQ_MM3Root_c9559/f2p0/1180-2F	C3H	http://planttfdb.cbi.pku.edu.cn/family.php?fam=C3H
i1_LQ_MM3Root_c9610/f1p253/1241-0F	bHLH	http://planttfdb.cbi.pku.edu.cn/family.php?fam=bHLH
i1_LQ_MM3Root_c9622/f1p0/1917-0F	C2H2	http://planttfdb.cbi.pku.edu.cn/family.php?fam=C2H2
i1_LQ_MM3Root_c9846/f1p0/1355-0F	HB-HD-ZIP	--
i1_LQ_MM3Root_c9941/f1p0/1142-1F	AP2/ERF-ERF	--
i1_LQ_MM3Root_c9987/f1p38/1650-1F	GARP-G2-like	--
i1_LQ_MM3Root_c21148/f1p0/1835-0F	C3H	http://planttfdb.cbi.pku.edu.cn/family.php?fam=C3H
i1_LQ_MM3Root_c22284/f1p0/1916-2F	C3H	http://planttfdb.cbi.pku.edu.cn/family.php?fam=C3H
i1_LQ_MM3Root_c22365/f1p0/1282-0F	AP2/ERF-ERF	--
i1_LQ_MM3Root_c22437/f1p0/1985-0F	GARP-G2-like	--
i1_LQ_MM3Root_c22604/f1p1/1107-2F	FAR1	http://planttfdb.cbi.pku.edu.cn/family.php?fam=FAR1
i1_LQ_MM3Root_c22779/f1p0/1245-2F	TCP	http://planttfdb.cbi.pku.edu.cn/family.php?fam=TCP
i1_LQ_MM3Root_c22788/f1p0/1407-0F	AP2/ERF-ERF	--
i1_LQ_MM3Root_c22869/f1p0/1936-1F	C2H2	http://planttfdb.cbi.pku.edu.cn/family.php?fam=C2H2
i1_LQ_MM3Root_c22913/f1p0/1982-1F	C2H2	http://planttfdb.cbi.pku.edu.cn/family.php?fam=C2H2
i1_LQ_MM3Root_c22963/f1p0/1899-0F	NAC	http://planttfdb.cbi.pku.edu.cn/family.php?fam=NAC
i1_LQ_MM3Root_c23025/f1p0/1555-2F	bZIP	http://planttfdb.cbi.pku.edu.cn/family.php?fam=bZIP
i1_LQ_MM3Root_c23127/f2p0/1431-2F	MYB-related	http://planttfdb.cbi.pku.edu.cn/family.php?fam=MYB_related
i1_LQ_MM3Root_c23303/f1p1/1775-0F	C3H	http://planttfdb.cbi.pku.edu.cn/family.php?fam=C3H
i1_LQ_MM3Root_c23325/f1p0/1784-1F	bHLH	http://planttfdb.cbi.pku.edu.cn/family.php?fam=bHLH
i1_LQ_MM3Root_c23387/f1p0/1477-1F	BES1	http://planttfdb.cbi.pku.edu.cn/family.php?fam=BES1
i1_LQ_MM3Root_c23422/f1p0/1803-1F	AP2/ERF-ERF	--
i1_LQ_MM3Root_c23446/f1p0/1492-2F	C3H	http://planttfdb.cbi.pku.edu.cn/family.php?fam=C3H
i1_LQ_MM3Root_c23485/f1p28/1392-1F	GeBP	http://planttfdb.cbi.pku.edu.cn/family.php?fam=GeBP
i1_LQ_MM3Root_c23486/f1p0/1979-0F	TCP	http://planttfdb.cbi.pku.edu.cn/family.php?fam=TCP
i1_LQ_MM3Root_c24411/f1p0/1659-1F	WRKY	http://planttfdb.cbi.pku.edu.cn/family.php?fam=WRKY
i1_LQ_MM3Root_c24422/f1p0/1103-1F	HB-HD-ZIP	--
i1_LQ_MM3Root_c24430/f1p21/1545-2F	TUB	--
i1_LQ_MM3Root_c24524/f1p0/1568-1F	HSF	http://planttfdb.cbi.pku.edu.cn/family.php?fam=HSF
i1_LQ_MM3Root_c24550/f1p0/1805-2F	C3H	http://planttfdb.cbi.pku.edu.cn/family.php?fam=C3H
i1_LQ_MM3Root_c24552/f1p0/1546-0F	C3H	http://planttfdb.cbi.pku.edu.cn/family.php?fam=C3H
i1_LQ_MM3Root_c24575/f1p28/1531-0F	bZIP	http://planttfdb.cbi.pku.edu.cn/family.php?fam=bZIP
i1_LQ_MM3Root_c24642/f1p9/1655-2F	GRAS	http://planttfdb.cbi.pku.edu.cn/family.php?fam=GRAS
i1_LQ_MM3Root_c24699/f1p0/1155-0F	AP2/ERF-ERF	--
i1_LQ_MM3Root_c24707/f1p0/1272-1F	PLATZ	--
i1_LQ_MM3Root_c24790/f1p0/1777-1F	WRKY	http://planttfdb.cbi.pku.edu.cn/family.php?fam=WRKY
i1_LQ_MM3Root_c24966/f1p0/1290-1F	Tify	--
i1_LQ_MM3Root_c24968/f1p3/1695-2F	NAC	http://planttfdb.cbi.pku.edu.cn/family.php?fam=NAC
i1_LQ_MM3Root_c25053/f1p0/1206-0F	GARP-G2-like	--
i1_LQ_MM3Root_c25099/f1p0/1849-0F	GRF	http://planttfdb.cbi.pku.edu.cn/family.php?fam=GRF
i1_LQ_MM3Root_c25122/f1p0/1244-1F	AP2/ERF-ERF	--
i1_LQ_MM3Root_c25249/f1p0/1101-1F	AP2/ERF-ERF	--
i1_LQ_MM3Root_c25265/f1p0/1782-2F	AP2/ERF-AP2	--
i1_LQ_MM3Root_c25339/f1p0/1312-0F	Trihelix	http://planttfdb.cbi.pku.edu.cn/family.php?fam=Trihelix
i1_LQ_MM3Root_c25343/f1p0/1118-1F	NAC	http://planttfdb.cbi.pku.edu.cn/family.php?fam=NAC
i1_LQ_MM3Root_c25364/f1p0/1579-2F	C3H	http://planttfdb.cbi.pku.edu.cn/family.php?fam=C3H
i1_LQ_MM3Root_c25458/f1p0/1579-0F	HSF	http://planttfdb.cbi.pku.edu.cn/family.php?fam=HSF
i1_LQ_MM3Root_c25523/f1p0/1808-1F	bHLH	http://planttfdb.cbi.pku.edu.cn/family.php?fam=bHLH
i1_LQ_MM3Root_c25684/f1p0/1498-0F	bHLH	http://planttfdb.cbi.pku.edu.cn/family.php?fam=bHLH
i1_LQ_MM3Root_c26354/f1p0/1945-1F	Trihelix	http://planttfdb.cbi.pku.edu.cn/family.php?fam=Trihelix
i1_LQ_MM3Root_c26461/f1p5/1602-2F	HSF	http://planttfdb.cbi.pku.edu.cn/family.php?fam=HSF
i1_LQ_MM3Root_c26468/f1p0/1528-1F	bHLH	http://planttfdb.cbi.pku.edu.cn/family.php?fam=bHLH
i1_LQ_MM3Root_c26505/f1p0/1316-1F	bHLH	http://planttfdb.cbi.pku.edu.cn/family.php?fam=bHLH
i1_LQ_MM3Root_c26527/f1p6/1694-0F	C2H2	http://planttfdb.cbi.pku.edu.cn/family.php?fam=C2H2
i1_LQ_MM3Root_c26564/f1p0/1096-2F	HB-HD-ZIP	--
i1_LQ_MM3Root_c26937/f1p0/1434-0F	HB-other	http://planttfdb.cbi.pku.edu.cn/family.php?fam=HB-other
i1_LQ_MM3Root_c26972/f1p7/1244-1F	HB-KNOX	--
i1_LQ_MM3Root_c27024/f1p0/1583-1F	bZIP	http://planttfdb.cbi.pku.edu.cn/family.php?fam=bZIP
i1_LQ_MM3Root_c27035/f1p0/1947-0F	SBP	http://planttfdb.cbi.pku.edu.cn/family.php?fam=SBP
i1_LQ_MM3Root_c27057/f1p0/1721-2F	HSF	http://planttfdb.cbi.pku.edu.cn/family.php?fam=HSF
i1_LQ_MM3Root_c27070/f1p7/1979-2F	C3H	http://planttfdb.cbi.pku.edu.cn/family.php?fam=C3H
i1_LQ_MM3Root_c27808/f1p0/1171-1F	WRKY	http://planttfdb.cbi.pku.edu.cn/family.php?fam=WRKY
i1_LQ_MM3Root_c27950/f2p0/1038-1F	HSF	http://planttfdb.cbi.pku.edu.cn/family.php?fam=HSF
i1_LQ_MM3Root_c28004/f1p0/1080-2F	MADS-MIKC	--
i1_LQ_MM3Root_c28110/f1p0/1047-0F	bZIP	http://planttfdb.cbi.pku.edu.cn/family.php?fam=bZIP
i1_LQ_MM3Root_c28165/f1p1/1043-0F	WRKY	http://planttfdb.cbi.pku.edu.cn/family.php?fam=WRKY
i1_LQ_MM3Root_c28194/f1p0/1083-2F	HB-HD-ZIP	--
i1_LQ_MM3Root_c28219/f1p0/1045-1F	NF-YB	http://planttfdb.cbi.pku.edu.cn/family.php?fam=NF-YB
i1_LQ_MM3Root_c28246/f1p0/1065-0F	Alfin-like	--
i1_LQ_MM3Root_c28351/f1p0/1067-0F	bZIP	http://planttfdb.cbi.pku.edu.cn/family.php?fam=bZIP
i1_LQ_MM3Root_c28378/f1p0/1034-2F	WRKY	http://planttfdb.cbi.pku.edu.cn/family.php?fam=WRKY
i1_LQ_MM3Root_c29361/f1p0/1033-0F	C2H2	http://planttfdb.cbi.pku.edu.cn/family.php?fam=C2H2
i1_LQ_MM3Root_c33675/f1p13/1678-1F	TUB	--
i1_LQ_MM3Root_c33814/f1p9/1337-2F	NAC	http://planttfdb.cbi.pku.edu.cn/family.php?fam=NAC
i1_LQ_MM3Root_c33827/f1p2/1881-2F	C2H2	http://planttfdb.cbi.pku.edu.cn/family.php?fam=C2H2
i1_LQ_MM3Root_c33984/f1p3/1194-2F	MYB-related	http://planttfdb.cbi.pku.edu.cn/family.php?fam=MYB_related
i1_LQ_MM3Root_c34007/f1p0/1451-0F	bZIP	http://planttfdb.cbi.pku.edu.cn/family.php?fam=bZIP
i1_LQ_MM3Root_c34074/f1p0/1653-2F	GARP-G2-like	--
i1_LQ_MM3Root_c34106/f1p40/1311-0F	WRKY	http://planttfdb.cbi.pku.edu.cn/family.php?fam=WRKY
i1_LQ_MM3Root_c34360/f1p0/1221-0F	C2C2-Dof	--
i1_LQ_MM3Root_c34397/f1p4/1625-1F	WRKY	http://planttfdb.cbi.pku.edu.cn/family.php?fam=WRKY
i1_LQ_MM3Root_c34487/f1p0/1371-2F	C2H2	http://planttfdb.cbi.pku.edu.cn/family.php?fam=C2H2
i1_LQ_MM3Root_c34561/f1p0/1108-0F	Trihelix	http://planttfdb.cbi.pku.edu.cn/family.php?fam=Trihelix
i1_LQ_MM3Root_c34734/f1p0/1707-2F	C2H2	http://planttfdb.cbi.pku.edu.cn/family.php?fam=C2H2
i1_LQ_MM3Root_c34803/f1p0/1829-0F	GRAS	http://planttfdb.cbi.pku.edu.cn/family.php?fam=GRAS
i1_LQ_MM3Root_c34823/f1p0/1794-2F	C2C2-LSD	--
i1_LQ_MM3Root_c34849/f1p0/1910-1F	MYB	http://planttfdb.cbi.pku.edu.cn/family.php?fam=MYB
i1_LQ_MM3Root_c34939/f1p0/1212-2F	DBB	http://planttfdb.cbi.pku.edu.cn/family.php?fam=DBB
i1_LQ_MM3Root_c34989/f1p0/1674-1F	C3H	http://planttfdb.cbi.pku.edu.cn/family.php?fam=C3H
i1_LQ_MM3Root_c35039/f1p0/1452-0F	C2H2	http://planttfdb.cbi.pku.edu.cn/family.php?fam=C2H2
i1_LQ_MM3Root_c35057/f1p23/1674-2F	MYB-related	http://planttfdb.cbi.pku.edu.cn/family.php?fam=MYB_related
i1_LQ_MM3Root_c35069/f1p25/1717-0F	C2C2-Dof	--
i1_LQ_MM3Root_c35720/f1p0/1161-1F	DBP	--
i1_LQ_MM3Root_c35832/f1p2/1359-2F	C2H2	http://planttfdb.cbi.pku.edu.cn/family.php?fam=C2H2
i1_LQ_MM3Root_c35877/f1p0/1144-1F	AP2/ERF-ERF	--
i1_LQ_MM3Root_c35926/f1p4/1686-0F	bHLH	http://planttfdb.cbi.pku.edu.cn/family.php?fam=bHLH
i1_LQ_MM3Root_c36082/f1p0/1147-1F	BBR-BPC	--
i1_LQ_MM3Root_c36220/f1p0/1492-0F	bZIP	http://planttfdb.cbi.pku.edu.cn/family.php?fam=bZIP
i1_LQ_MM3Root_c36253/f1p0/1730-2F	GRAS	http://planttfdb.cbi.pku.edu.cn/family.php?fam=GRAS
i1_LQ_MM3Root_c36350/f1p0/1822-1F	bZIP	http://planttfdb.cbi.pku.edu.cn/family.php?fam=bZIP
i1_LQ_MM3Root_c36366/f1p0/1858-2F	bHLH	http://planttfdb.cbi.pku.edu.cn/family.php?fam=bHLH
i1_LQ_MM3Root_c36396/f1p188/1682-2F	TUB	--
i1_LQ_MM3Root_c36409/f1p0/1959-2F	C3H	http://planttfdb.cbi.pku.edu.cn/family.php?fam=C3H
i1_LQ_MM3Root_c36573/f1p1/1841-1F	Trihelix	http://planttfdb.cbi.pku.edu.cn/family.php?fam=Trihelix
i1_LQ_MM3Root_c36684/f1p0/1305-1F	GeBP	http://planttfdb.cbi.pku.edu.cn/family.php?fam=GeBP
i1_LQ_MM3Root_c36735/f1p0/1807-0F	NF-YC	http://planttfdb.cbi.pku.edu.cn/family.php?fam=NF-YC
i1_LQ_MM3Root_c36766/f1p0/1168-2F	LOB	--
i1_LQ_MM3Root_c36817/f1p0/1899-2F	MYB-related	http://planttfdb.cbi.pku.edu.cn/family.php?fam=MYB_related
i1_LQ_MM3Root_c36869/f1p0/1726-1F	NAC	http://planttfdb.cbi.pku.edu.cn/family.php?fam=NAC
i1_LQ_MM3Root_c36869/f1p0/1726-2F	NAC	http://planttfdb.cbi.pku.edu.cn/family.php?fam=NAC
i1_LQ_MM3Root_c36898/f1p8/1220-2F	MYB-related	http://planttfdb.cbi.pku.edu.cn/family.php?fam=MYB_related
i1_LQ_MM3Root_c37018/f1p0/1339-0F	C2H2	http://planttfdb.cbi.pku.edu.cn/family.php?fam=C2H2
i1_LQ_MM3Root_c37042/f1p0/1181-2F	WRKY	http://planttfdb.cbi.pku.edu.cn/family.php?fam=WRKY
i1_LQ_MM3Root_c37101/f1p0/2045-0F	TUB	--
i1_LQ_MM3Root_c37144/f1p0/1263-2F	Tify	--
i1_LQ_MM3Root_c37371/f1p0/1719-1F	C3H	http://planttfdb.cbi.pku.edu.cn/family.php?fam=C3H
i1_LQ_MM3Root_c37376/f1p0/2019-0F	C3H	http://planttfdb.cbi.pku.edu.cn/family.php?fam=C3H
i1_LQ_MM3Root_c37447/f1p0/1148-1F	AP2/ERF-ERF	--
i1_LQ_MM3Root_c37522/f1p0/1783-2F	AP2/ERF-ERF	--
i1_LQ_MM3Root_c37572/f1p0/1665-1F	GRAS	http://planttfdb.cbi.pku.edu.cn/family.php?fam=GRAS
i1_LQ_MM3Root_c37632/f1p25/1718-0F	HSF	http://planttfdb.cbi.pku.edu.cn/family.php?fam=HSF
i1_LQ_MM3Root_c37726/f1p0/1496-1F	GARP-G2-like	--
i1_LQ_MM3Root_c37842/f1p0/1805-2F	AP2/ERF-ERF	--
i1_LQ_MM3Root_c37992/f1p0/1966-1F	C3H	http://planttfdb.cbi.pku.edu.cn/family.php?fam=C3H
i1_LQ_MM3Root_c38307/f1p23/1331-1F	TCP	http://planttfdb.cbi.pku.edu.cn/family.php?fam=TCP
i1_LQ_MM3Root_c38485/f1p0/1290-1F	MADS-M-type	--
i1_LQ_MM3Root_c38494/f1p0/1187-2F	C2H2	http://planttfdb.cbi.pku.edu.cn/family.php?fam=C2H2
i1_LQ_MM3Root_c38516/f1p1/1150-0F	bZIP	http://planttfdb.cbi.pku.edu.cn/family.php?fam=bZIP
i1_LQ_MM3Root_c38608/f1p4/2014-0F	C2C2-LSD	--
i1_LQ_MM3Root_c38635/f1p0/1550-1F	C2H2	http://planttfdb.cbi.pku.edu.cn/family.php?fam=C2H2
i1_LQ_MM3Root_c38724/f1p0/1747-2F	GRAS	http://planttfdb.cbi.pku.edu.cn/family.php?fam=GRAS
i1_LQ_MM3Root_c39089/f3p0/1889-0F	HB-BELL	--
i1_LQ_MM3Root_c39201/f1p0/1765-2F	bHLH	http://planttfdb.cbi.pku.edu.cn/family.php?fam=bHLH
i1_LQ_MM3Root_c39277/f1p5/1977-2F	NAC	http://planttfdb.cbi.pku.edu.cn/family.php?fam=NAC
i1_LQ_MM3Root_c39290/f1p0/1847-1F	MYB-related	http://planttfdb.cbi.pku.edu.cn/family.php?fam=MYB_related
i1_LQ_MM3Root_c39317/f1p0/1649-1F	bZIP	http://planttfdb.cbi.pku.edu.cn/family.php?fam=bZIP
i1_LQ_MM3Root_c39413/f1p0/1159-0F	C2H2	http://planttfdb.cbi.pku.edu.cn/family.php?fam=C2H2
i1_LQ_MM3Root_c39446/f1p0/1564-1F	C2C2-Dof	--
i1_LQ_MM3Root_c39662/f1p65/1119-0F	MYB	http://planttfdb.cbi.pku.edu.cn/family.php?fam=MYB
i1_LQ_MM3Root_c39826/f1p398/1631-1F	NF-X1	http://planttfdb.cbi.pku.edu.cn/family.php?fam=NF-X1
i1_LQ_MM3Root_c39902/f1p0/1707-1F	MYB-related	http://planttfdb.cbi.pku.edu.cn/family.php?fam=MYB_related
i1_LQ_MM3Root_c40165/f1p14/1957-1F	MYB-related	http://planttfdb.cbi.pku.edu.cn/family.php?fam=MYB_related
i1_LQ_MM3Root_c40186/f1p3/1419-2F	bZIP	http://planttfdb.cbi.pku.edu.cn/family.php?fam=bZIP
i1_LQ_MM3Root_c40200/f2p9/2008-2F	C3H	http://planttfdb.cbi.pku.edu.cn/family.php?fam=C3H
i1_LQ_MM3Root_c40357/f1p0/1976-2F	B3-ARF	--
i1_LQ_MM3Root_c40438/f1p0/1695-0F	LOB	--
i1_LQ_MM3Root_c40438/f1p0/1695-1F	LOB	--
i1_LQ_MM3Root_c40500/f1p3/1155-2F	AP2/ERF-ERF	--
i1_LQ_MM3Root_c40759/f1p0/1735-0F	GARP-ARR-B	--
i1_LQ_MM3Root_c40789/f1p0/1627-0F	C2C2-GATA	--
i1_LQ_MM3Root_c40881/f1p0/1466-2F	NAC	http://planttfdb.cbi.pku.edu.cn/family.php?fam=NAC
i1_LQ_MM3Root_c41006/f1p0/1632-1F	C3H	http://planttfdb.cbi.pku.edu.cn/family.php?fam=C3H
i1_LQ_MM3Root_c41204/f1p0/1103-2F	C2C2-Dof	--
i1_LQ_MM3Root_c41227/f1p0/1261-1F	bZIP	http://planttfdb.cbi.pku.edu.cn/family.php?fam=bZIP
i1_LQ_MM3Root_c41264/f1p0/1978-0F	bZIP	http://planttfdb.cbi.pku.edu.cn/family.php?fam=bZIP
i1_LQ_MM3Root_c41285/f1p0/1856-0F	bHLH	http://planttfdb.cbi.pku.edu.cn/family.php?fam=bHLH
i1_LQ_MM3Root_c41424/f1p0/1437-2F	GARP-G2-like	--
i1_LQ_MM3Root_c41434/f1p0/1933-2F	SRS	http://planttfdb.cbi.pku.edu.cn/family.php?fam=SRS
i1_LQ_MM3Root_c41894/f1p0/1812-2F	MADS-M-type	--
i1_LQ_MM3Root_c42000/f1p0/1814-2F	bHLH	http://planttfdb.cbi.pku.edu.cn/family.php?fam=bHLH
i1_LQ_MM3Root_c42124/f1p0/1611-1F	bHLH	http://planttfdb.cbi.pku.edu.cn/family.php?fam=bHLH
i1_LQ_MM3Root_c42125/f1p0/1123-1F	C2C2-GATA	--
i1_LQ_MM3Root_c42133/f1p0/1255-0F	MYB	http://planttfdb.cbi.pku.edu.cn/family.php?fam=MYB
i1_LQ_MM3Root_c42202/f1p0/1219-0F	NAC	http://planttfdb.cbi.pku.edu.cn/family.php?fam=NAC
i1_LQ_MM3Root_c42320/f1p0/1116-2F	PLATZ	--
i1_LQ_MM3Root_c42397/f1p0/1760-0F	MYB-related	http://planttfdb.cbi.pku.edu.cn/family.php?fam=MYB_related
i1_LQ_MM3Root_c42409/f1p0/1845-0F	bZIP	http://planttfdb.cbi.pku.edu.cn/family.php?fam=bZIP
i1_LQ_MM3Root_c42442/f1p0/1488-0F	C2C2-GATA	--
i1_LQ_MM3Root_c42542/f1p1/1247-1F	HB-HD-ZIP	--
i1_LQ_MM3Root_c42553/f1p30/1541-1F	C2C2-Dof	--
i1_LQ_MM3Root_c42606/f1p0/1185-1F	MYB	http://planttfdb.cbi.pku.edu.cn/family.php?fam=MYB
i1_LQ_MM3Root_c42619/f1p2/1266-2F	NAC	http://planttfdb.cbi.pku.edu.cn/family.php?fam=NAC
i1_LQ_MM3Root_c42891/f1p0/1505-0F	NF-YA	http://planttfdb.cbi.pku.edu.cn/family.php?fam=NF-YA
i1_LQ_MM3Root_c43223/f1p0/1717-1F	C2H2	http://planttfdb.cbi.pku.edu.cn/family.php?fam=C2H2
i1_LQ_MM3Root_c43262/f1p14/1961-2F	E2F-DP	http://planttfdb.cbi.pku.edu.cn/family.php?fam=E2F/DP
i1_LQ_MM3Root_c43352/f1p0/1698-2F	WRKY	http://planttfdb.cbi.pku.edu.cn/family.php?fam=WRKY
i1_LQ_MM3Root_c43388/f1p0/1663-0F	GARP-G2-like	--
i1_LQ_MM3Root_c43423/f1p0/1358-2F	bZIP	http://planttfdb.cbi.pku.edu.cn/family.php?fam=bZIP
i1_LQ_MM3Root_c45721/f1p0/1013-2F	LIM	--
i1_LQ_MM3Root_c46065/f1p0/1046-2F	bHLH	http://planttfdb.cbi.pku.edu.cn/family.php?fam=bHLH
i1_LQ_MM3Root_c46262/f1p0/1014-2F	MYB	http://planttfdb.cbi.pku.edu.cn/family.php?fam=MYB
i1_LQ_MM3Root_c46725/f1p0/1062-0F	GeBP	http://planttfdb.cbi.pku.edu.cn/family.php?fam=GeBP
i1_LQ_MM3Root_c46918/f1p0/1037-0F	bZIP	http://planttfdb.cbi.pku.edu.cn/family.php?fam=bZIP
i1_LQ_MM3Root_c46970/f1p0/1055-2F	AP2/ERF-ERF	--
i1_LQ_MM3Root_c47017/f1p0/1015-2F	MADS-MIKC	--
i1_LQ_MM3Root_c47533/f1p0/1035-0F	NAC	http://planttfdb.cbi.pku.edu.cn/family.php?fam=NAC
i1_LQ_MM3Root_c47604/f1p0/1084-2F	Trihelix	http://planttfdb.cbi.pku.edu.cn/family.php?fam=Trihelix
i1_LQ_MM3Root_c47960/f1p0/1038-0F	MADS-MIKC	--
i1_LQ_MM3Root_c51307/f2p0/1869-1F	GRAS	http://planttfdb.cbi.pku.edu.cn/family.php?fam=GRAS
i1_LQ_MM3Root_c51322/f1p0/1750-2F	C3H	http://planttfdb.cbi.pku.edu.cn/family.php?fam=C3H
i1_LQ_MM3Root_c51326/f1p2/1841-2F	C2H2	http://planttfdb.cbi.pku.edu.cn/family.php?fam=C2H2
i1_LQ_MM3Root_c51332/f1p0/1766-1F	GRAS	http://planttfdb.cbi.pku.edu.cn/family.php?fam=GRAS
i1_LQ_MM3Root_c51335/f1p97/1769-0F	C3H	http://planttfdb.cbi.pku.edu.cn/family.php?fam=C3H
i1_LQ_MM3Root_c51777/f1p0/1595-2F	bZIP	http://planttfdb.cbi.pku.edu.cn/family.php?fam=bZIP
i1_LQ_MM3Root_c51902/f1p0/1808-1F	MYB	http://planttfdb.cbi.pku.edu.cn/family.php?fam=MYB
i1_LQ_MM3Root_c51944/f1p0/1699-0F	C3H	http://planttfdb.cbi.pku.edu.cn/family.php?fam=C3H
i1_LQ_MM3Root_c52012/f1p0/1874-0F	C2H2	http://planttfdb.cbi.pku.edu.cn/family.php?fam=C2H2
i1_LQ_MM3Root_c52182/f1p0/1408-0F	HB-BELL	--
i1_LQ_MM3Root_c52310/f1p0/1332-0F	C2H2	http://planttfdb.cbi.pku.edu.cn/family.php?fam=C2H2
i1_LQ_MM3Root_c52334/f1p0/1229-1F	MYB	http://planttfdb.cbi.pku.edu.cn/family.php?fam=MYB
i1_LQ_MM3Root_c52367/f1p0/1948-1F	NAC	http://planttfdb.cbi.pku.edu.cn/family.php?fam=NAC
i1_LQ_MM3Root_c52372/f1p1/1211-1F	C2C2-Dof	--
i1_LQ_MM3Root_c52504/f1p0/1286-2F	WRKY	http://planttfdb.cbi.pku.edu.cn/family.php?fam=WRKY
i1_LQ_MM3Root_c52531/f1p0/1218-1F	bHLH	http://planttfdb.cbi.pku.edu.cn/family.php?fam=bHLH
i1_LQ_MM3Root_c52559/f1p55/1432-0F	bHLH	http://planttfdb.cbi.pku.edu.cn/family.php?fam=bHLH
i1_LQ_MM3Root_c52642/f1p0/1481-2F	Tify	--
i1_LQ_MM3Root_c52709/f1p0/1245-1F	MYB	http://planttfdb.cbi.pku.edu.cn/family.php?fam=MYB
i1_LQ_MM3Root_c52841/f1p0/1365-0F	BBR-BPC	--
i1_LQ_MM3Root_c53193/f1p0/1901-0F	WRKY	http://planttfdb.cbi.pku.edu.cn/family.php?fam=WRKY
i1_LQ_MM3Root_c53193/f1p0/1901-1F	WRKY	http://planttfdb.cbi.pku.edu.cn/family.php?fam=WRKY
i1_LQ_MM3Root_c53343/f1p0/1829-2F	bZIP	http://planttfdb.cbi.pku.edu.cn/family.php?fam=bZIP
i1_LQ_MM3Root_c53404/f1p1/1891-1F	C3H	http://planttfdb.cbi.pku.edu.cn/family.php?fam=C3H
i1_LQ_MM3Root_c53453/f1p2/1965-2F	B3	http://planttfdb.cbi.pku.edu.cn/family.php?fam=B3
i1_LQ_MM3Root_c54287/f1p0/1822-0F	C3H	http://planttfdb.cbi.pku.edu.cn/family.php?fam=C3H
i1_LQ_MM3Root_c54341/f1p0/1631-0F	GRAS	http://planttfdb.cbi.pku.edu.cn/family.php?fam=GRAS
i1_LQ_MM3Root_c54341/f1p0/1631-1F	GRAS	http://planttfdb.cbi.pku.edu.cn/family.php?fam=GRAS
i1_LQ_MM3Root_c54471/f1p120/1234-1F	C2C2-CO-like	--
i1_LQ_MM3Root_c54674/f1p0/1315-1F	HB-HD-ZIP	--
i1_LQ_MM3Root_c54762/f1p0/1223-1F	bZIP	http://planttfdb.cbi.pku.edu.cn/family.php?fam=bZIP
i1_LQ_MM3Root_c54772/f1p0/1763-2F	MYB	http://planttfdb.cbi.pku.edu.cn/family.php?fam=MYB
i1_LQ_MM3Root_c54844/f1p0/1918-1F	bHLH	http://planttfdb.cbi.pku.edu.cn/family.php?fam=bHLH
i1_LQ_MM3Root_c55009/f1p0/1483-1F	bZIP	http://planttfdb.cbi.pku.edu.cn/family.php?fam=bZIP
i1_LQ_MM3Root_c55042/f1p4/1892-1F	WRKY	http://planttfdb.cbi.pku.edu.cn/family.php?fam=WRKY
i1_LQ_MM3Root_c55042/f1p4/1892-2F	WRKY	http://planttfdb.cbi.pku.edu.cn/family.php?fam=WRKY
i1_LQ_MM3Root_c55242/f1p8/1205-0F	PLATZ	--
i1_LQ_MM3Root_c55249/f1p12/1289-1F	C2C2-Dof	--
i1_LQ_MM3Root_c55466/f1p0/1117-0F	WRKY	http://planttfdb.cbi.pku.edu.cn/family.php?fam=WRKY
i1_LQ_MM3Root_c55538/f1p51/1434-1F	bZIP	http://planttfdb.cbi.pku.edu.cn/family.php?fam=bZIP
i1_LQ_MM3Root_c55633/f1p0/1681-1F	bZIP	http://planttfdb.cbi.pku.edu.cn/family.php?fam=bZIP
i1_LQ_MM3Root_c55642/f1p0/1596-0F	bZIP	http://planttfdb.cbi.pku.edu.cn/family.php?fam=bZIP
i1_LQ_MM3Root_c55701/f1p0/1555-0F	bZIP	http://planttfdb.cbi.pku.edu.cn/family.php?fam=bZIP
i1_LQ_MM3Root_c55868/f1p8/1970-1F	GRAS	http://planttfdb.cbi.pku.edu.cn/family.php?fam=GRAS
i1_LQ_MM3Root_c55928/f1p14/1331-0F	MYB-related	http://planttfdb.cbi.pku.edu.cn/family.php?fam=MYB_related
i1_LQ_MM3Root_c55951/f1p0/1113-2F	bHLH	http://planttfdb.cbi.pku.edu.cn/family.php?fam=bHLH
i1_LQ_MM3Root_c56761/f1p458/1767-1F	GRAS	http://planttfdb.cbi.pku.edu.cn/family.php?fam=GRAS
i1_LQ_MM3Root_c56770/f1p0/1762-2F	GARP-G2-like	--
i1_LQ_MM3Root_c56877/f1p6/1150-2F	DBB	http://planttfdb.cbi.pku.edu.cn/family.php?fam=DBB
i1_LQ_MM3Root_c56956/f1p8/1284-1F	MYB-related	http://planttfdb.cbi.pku.edu.cn/family.php?fam=MYB_related
i1_LQ_MM3Root_c57128/f1p0/1796-1F	C2C2-LSD	--
i1_LQ_MM3Root_c57131/f1p2/1301-0F	Trihelix	http://planttfdb.cbi.pku.edu.cn/family.php?fam=Trihelix
i1_LQ_MM3Root_c41469/f1p0/1320-0F	AP2/ERF-ERF	--
i1_LQ_MM3Root_c41597/f1p26/1910-1F	GRAS	http://planttfdb.cbi.pku.edu.cn/family.php?fam=GRAS
i1_LQ_MM3Root_c41609/f1p0/1163-2F	C2H2	http://planttfdb.cbi.pku.edu.cn/family.php?fam=C2H2
i1_LQ_MM3Root_c41661/f1p0/1754-1F	NF-YC	http://planttfdb.cbi.pku.edu.cn/family.php?fam=NF-YC
i1_LQ_MM3Root_c41767/f1p0/1210-2F	NAC	http://planttfdb.cbi.pku.edu.cn/family.php?fam=NAC
i1_LQ_MM3Root_c41839/f1p0/1804-1F	WRKY	http://planttfdb.cbi.pku.edu.cn/family.php?fam=WRKY
i1_LQ_MM3Root_c43538/f1p39/1087-1F	GRAS	http://planttfdb.cbi.pku.edu.cn/family.php?fam=GRAS
i1_LQ_MM3Root_c44698/f2p0/1099-1F	C2H2	http://planttfdb.cbi.pku.edu.cn/family.php?fam=C2H2
i1_LQ_MM3Root_c45060/f1p0/1022-0F	MADS-MIKC	--
i1_LQ_MM3Root_c45195/f1p0/1023-2F	AP2/ERF-ERF	--
i1_LQ_MM3Root_c45387/f1p0/1011-2F	AP2/ERF-ERF	--
i1_LQ_MM3Root_c51524/f1p0/1750-2F	AP2/ERF-ERF	--
i1_LQ_MM3Root_c53562/f1p1/1191-0F	AP2/ERF-RAV	--
i1_LQ_MM3Root_c53624/f1p4/2013-0F	WRKY	http://planttfdb.cbi.pku.edu.cn/family.php?fam=WRKY
i1_LQ_MM3Root_c53646/f1p0/1214-2F	C3H	http://planttfdb.cbi.pku.edu.cn/family.php?fam=C3H
i1_LQ_MM3Root_c54013/f1p19/1326-1F	BES1	http://planttfdb.cbi.pku.edu.cn/family.php?fam=BES1
i1_LQ_MM3Root_c54015/f1p0/1604-2F	SRS	http://planttfdb.cbi.pku.edu.cn/family.php?fam=SRS
i1_LQ_MM3Root_c54054/f1p0/1725-0F	MYB-related	http://planttfdb.cbi.pku.edu.cn/family.php?fam=MYB_related
i1_LQ_MM3Root_c54106/f1p0/1516-1F	TCP	http://planttfdb.cbi.pku.edu.cn/family.php?fam=TCP
i1_LQ_MM3Root_c54120/f1p0/1396-1F	GRAS	http://planttfdb.cbi.pku.edu.cn/family.php?fam=GRAS
i1_LQ_MM3Root_c54142/f1p70/1902-0F	HSF	http://planttfdb.cbi.pku.edu.cn/family.php?fam=HSF
i1_LQ_MM3Root_c54229/f1p0/1095-2F	AP2/ERF-ERF	--
i1_LQ_MM3Root_c56101/f1p0/1630-2F	C2H2	http://planttfdb.cbi.pku.edu.cn/family.php?fam=C2H2
i1_LQ_MM3Root_c56174/f1p0/1202-2F	bZIP	http://planttfdb.cbi.pku.edu.cn/family.php?fam=bZIP
i1_LQ_MM3Root_c56201/f1p0/1657-0F	AP2/ERF-ERF	--
i1_LQ_MM3Root_c56372/f1p10/1871-1F	SBP	http://planttfdb.cbi.pku.edu.cn/family.php?fam=SBP
i1_LQ_MM3Root_c56375/f1p0/1829-1F	AP2/ERF-ERF	--
i1_LQ_MM3Root_c56413/f1p0/1941-1F	bHLH	http://planttfdb.cbi.pku.edu.cn/family.php?fam=bHLH
i1_LQ_MM3Root_c56454/f1p13/1530-2F	C3H	http://planttfdb.cbi.pku.edu.cn/family.php?fam=C3H
i1_LQ_MM3Root_c56485/f1p0/1460-0F	GARP-G2-like	--
i1_LQ_MM3Root_c56496/f1p0/1272-2F	Trihelix	http://planttfdb.cbi.pku.edu.cn/family.php?fam=Trihelix
i1_LQ_MM3Root_c57214/f1p0/1981-0F	SBP	http://planttfdb.cbi.pku.edu.cn/family.php?fam=SBP
i1_LQ_MM3Root_c57245/f1p6/1266-1F	NAC	http://planttfdb.cbi.pku.edu.cn/family.php?fam=NAC
i1_LQ_MM3Root_c57379/f1p0/1271-2F	NAC	http://planttfdb.cbi.pku.edu.cn/family.php?fam=NAC
i1_LQ_MM3Root_c57519/f1p0/1614-1F	bZIP	http://planttfdb.cbi.pku.edu.cn/family.php?fam=bZIP
i1_LQ_MM3Root_c57550/f1p0/1713-2F	HSF	http://planttfdb.cbi.pku.edu.cn/family.php?fam=HSF
i1_LQ_MM3Root_c57589/f1p0/1199-2F	NAC	http://planttfdb.cbi.pku.edu.cn/family.php?fam=NAC
i1_LQ_MM3Root_c57615/f1p5/1278-2F	WRKY	http://planttfdb.cbi.pku.edu.cn/family.php?fam=WRKY
i1_LQ_MM3Root_c57674/f1p50/1379-1F	AP2/ERF-AP2	--
i1_LQ_MM3Root_c57701/f1p0/1835-1F	WRKY	http://planttfdb.cbi.pku.edu.cn/family.php?fam=WRKY
i1_LQ_MM3Root_c57721/f1p0/1440-0F	NF-YA	http://planttfdb.cbi.pku.edu.cn/family.php?fam=NF-YA
i1_LQ_MM3Root_c57732/f1p0/1295-1F	MYB	http://planttfdb.cbi.pku.edu.cn/family.php?fam=MYB
i1_LQ_MM3Root_c59126/f3p3/1080-1F	AP2/ERF-ERF	--
i1_LQ_MM3Root_c59225/f2p0/1072-2F	MYB-related	http://planttfdb.cbi.pku.edu.cn/family.php?fam=MYB_related
i1_LQ_MM3Root_c59272/f2p0/1085-2F	C2H2	http://planttfdb.cbi.pku.edu.cn/family.php?fam=C2H2
i1_LQ_MM3Root_c59478/f1p0/2004-0F	EIL	http://planttfdb.cbi.pku.edu.cn/family.php?fam=EIL
i1_LQ_MM3Root_c60636/f1p0/1011-0F	AP2/ERF-ERF	--
i1_LQ_MM3Root_c60741/f1p18/1024-2F	B3	http://planttfdb.cbi.pku.edu.cn/family.php?fam=B3
i1_LQ_MM3Root_c60893/f1p0/1033-2F	WRKY	http://planttfdb.cbi.pku.edu.cn/family.php?fam=WRKY
i1_LQ_MM3Root_c60909/f1p0/1027-1F	LIM	--
i1_LQ_MM3Root_c60984/f1p0/1030-1F	MYB-related	http://planttfdb.cbi.pku.edu.cn/family.php?fam=MYB_related
i1_LQ_MM3Root_c61298/f1p0/1011-2F	C2H2	http://planttfdb.cbi.pku.edu.cn/family.php?fam=C2H2
i1_LQ_MM3Root_c62135/f1p2/1009-1F	C2H2	http://planttfdb.cbi.pku.edu.cn/family.php?fam=C2H2
i1_LQ_MM3Root_c62699/f1p0/1058-0F	DBB	http://planttfdb.cbi.pku.edu.cn/family.php?fam=DBB
i1_LQ_MM3Root_c62923/f3p0/1914-2F	C2H2	http://planttfdb.cbi.pku.edu.cn/family.php?fam=C2H2
i1_LQ_MM3Root_c62929/f1p0/1199-0F	WRKY	http://planttfdb.cbi.pku.edu.cn/family.php?fam=WRKY
i1_LQ_MM3Root_c62970/f2p0/1062-0F	GARP-G2-like	--
i1_LQ_MM3Root_c63035/f3p0/1933-1F	GRAS	http://planttfdb.cbi.pku.edu.cn/family.php?fam=GRAS
i1_LQ_MM3Root_c63070/f3p0/1093-2F	WRKY	http://planttfdb.cbi.pku.edu.cn/family.php?fam=WRKY
i1_LQ_MM3Root_c64437/f1p0/1771-2F	C3H	http://planttfdb.cbi.pku.edu.cn/family.php?fam=C3H
i1_LQ_MM3Root_c65537/f1p0/1762-2F	C3H	http://planttfdb.cbi.pku.edu.cn/family.php?fam=C3H
i1_LQ_MM3Root_c66622/f1p0/1862-0F	GRAS	http://planttfdb.cbi.pku.edu.cn/family.php?fam=GRAS
i1_LQ_MM3Root_c69939/f1p0/1016-2F	AP2/ERF-ERF	--
i1_LQ_MM3Root_c69983/f1p0/1010-2F	WRKY	http://planttfdb.cbi.pku.edu.cn/family.php?fam=WRKY
i1_LQ_MM3Root_c70054/f1p220/1007-2F	bZIP	http://planttfdb.cbi.pku.edu.cn/family.php?fam=bZIP
i1_LQ_MM3Root_c70448/f1p0/1009-2F	bHLH	http://planttfdb.cbi.pku.edu.cn/family.php?fam=bHLH
i1_LQ_MM3Root_c70466/f1p0/1009-0F	MYB	http://planttfdb.cbi.pku.edu.cn/family.php?fam=MYB
i1_LQ_MM3Root_c70502/f1p0/1007-0F	C2H2	http://planttfdb.cbi.pku.edu.cn/family.php?fam=C2H2
i1_LQ_MM3Root_c70519/f1p7/1011-0F	NAC	http://planttfdb.cbi.pku.edu.cn/family.php?fam=NAC
i1_LQ_MM3Root_c70765/f1p6/1006-1F	Alfin-like	--
i2_LQ_MM3Root_c10800/f1p10/2514-2F	bHLH	http://planttfdb.cbi.pku.edu.cn/family.php?fam=bHLH
i2_LQ_MM3Root_c10849/f1p9/2293-2F	RWP-RK	--
i2_LQ_MM3Root_c10906/f1p0/2589-2F	HSF	http://planttfdb.cbi.pku.edu.cn/family.php?fam=HSF
i2_LQ_MM3Root_c10961/f1p3/2288-1F	GRAS	http://planttfdb.cbi.pku.edu.cn/family.php?fam=GRAS
i2_LQ_MM3Root_c10961/f1p3/2288-2F	GRAS	http://planttfdb.cbi.pku.edu.cn/family.php?fam=GRAS
i2_LQ_MM3Root_c10976/f1p0/2658-2F	B3	http://planttfdb.cbi.pku.edu.cn/family.php?fam=B3
i2_LQ_MM3Root_c10978/f1p0/2100-2F	C3H	http://planttfdb.cbi.pku.edu.cn/family.php?fam=C3H
i2_LQ_MM3Root_c10995/f1p0/2637-2F	HB-HD-ZIP	--
i2_LQ_MM3Root_c11025/f1p0/2824-2F	C3H	http://planttfdb.cbi.pku.edu.cn/family.php?fam=C3H
i2_LQ_MM3Root_c11063/f1p8/2056-0F	GRAS	http://planttfdb.cbi.pku.edu.cn/family.php?fam=GRAS
i2_LQ_MM3Root_c11075/f1p51/3022-1F	C3H	http://planttfdb.cbi.pku.edu.cn/family.php?fam=C3H
i2_LQ_MM3Root_c11083/f1p0/2122-2F	GRAS	http://planttfdb.cbi.pku.edu.cn/family.php?fam=GRAS
i2_LQ_MM3Root_c11106/f1p23/2989-2F	MYB	http://planttfdb.cbi.pku.edu.cn/family.php?fam=MYB
i2_LQ_MM3Root_c11132/f1p0/2085-0F	C3H	http://planttfdb.cbi.pku.edu.cn/family.php?fam=C3H
i2_LQ_MM3Root_c11170/f1p17/2586-2F	AP2/ERF-ERF	--
i2_LQ_MM3Root_c11174/f1p0/2652-0F	C2H2	http://planttfdb.cbi.pku.edu.cn/family.php?fam=C2H2
i2_LQ_MM3Root_c11204/f1p0/2650-1F	MYB	http://planttfdb.cbi.pku.edu.cn/family.php?fam=MYB
i2_LQ_MM3Root_c11279/f1p0/2201-2F	HB-BELL	--
i2_LQ_MM3Root_c11315/f1p0/2112-2F	Trihelix	http://planttfdb.cbi.pku.edu.cn/family.php?fam=Trihelix
i2_LQ_MM3Root_c11509/f1p22/2112-2F	C3H	http://planttfdb.cbi.pku.edu.cn/family.php?fam=C3H
i2_LQ_MM3Root_c12663/f1p4/2039-2F	GARP-G2-like	--
i2_LQ_MM3Root_c12707/f1p19/2035-2F	MYB-related	http://planttfdb.cbi.pku.edu.cn/family.php?fam=MYB_related
i2_LQ_MM3Root_c13123/f2p0/2085-1F	GRAS	http://planttfdb.cbi.pku.edu.cn/family.php?fam=GRAS
i2_LQ_MM3Root_c13190/f2p0/2055-2F	GARP-ARR-B	--
i2_LQ_MM3Root_c14480/f1p0/2337-2F	HB-BELL	--
i2_LQ_MM3Root_c14487/f1p0/2387-2F	C3H	http://planttfdb.cbi.pku.edu.cn/family.php?fam=C3H
i2_LQ_MM3Root_c14572/f1p0/2267-2F	HB-BELL	--
i2_LQ_MM3Root_c2061/f5p0/2425-0F	CPP	http://planttfdb.cbi.pku.edu.cn/family.php?fam=CPP
i2_LQ_MM3Root_c2196/f2p3/2546-1F	HB-BELL	--
i2_LQ_MM3Root_c2418/f2p31/2614-2F	HB-BELL	--
i2_LQ_MM3Root_c2541/f2p5/2318-0F	C2H2	http://planttfdb.cbi.pku.edu.cn/family.php?fam=C2H2
i2_LQ_MM3Root_c2554/f2p0/2451-0F	HB-BELL	--
i2_LQ_MM3Root_c2561/f2p0/2335-0F	HB-BELL	--
i2_LQ_MM3Root_c2570/f2p0/3093-1F	B3-ARF	--
i2_LQ_MM3Root_c2607/f3p0/2299-1F	RWP-RK	--
i2_LQ_MM3Root_c2647/f1p0/2507-1F	B3-ARF	--
i2_LQ_MM3Root_c2678/f2p1/2220-0F	B3-ARF	--
i2_LQ_MM3Root_c2709/f2p0/2220-0F	WRKY	http://planttfdb.cbi.pku.edu.cn/family.php?fam=WRKY
i2_LQ_MM3Root_c2721/f2p8/2849-2F	FAR1	http://planttfdb.cbi.pku.edu.cn/family.php?fam=FAR1
i2_LQ_MM3Root_c2766/f2p0/2255-0F	AP2/ERF-AP2	--
i2_LQ_MM3Root_c2876/f2p6/2400-2F	B3-ARF	--
i2_LQ_MM3Root_c2904/f2p9/2680-1F	MYB	http://planttfdb.cbi.pku.edu.cn/family.php?fam=MYB
i2_LQ_MM3Root_c2944/f2p5/2230-2F	GRAS	http://planttfdb.cbi.pku.edu.cn/family.php?fam=GRAS
i2_LQ_MM3Root_c3066/f2p4/2233-1F	C2C2-Dof	--
i2_LQ_MM3Root_c3104/f2p12/2994-1F	HB-HD-ZIP	--
i2_LQ_MM3Root_c3126/f2p0/2092-1F	C3H	http://planttfdb.cbi.pku.edu.cn/family.php?fam=C3H
i2_LQ_MM3Root_c3399/f1p0/2804-2F	B3-ARF	--
i2_LQ_MM3Root_c3429/f1p0/2424-2F	B3	http://planttfdb.cbi.pku.edu.cn/family.php?fam=B3
i2_LQ_MM3Root_c3475/f2p0/2218-1F	C3H	http://planttfdb.cbi.pku.edu.cn/family.php?fam=C3H
i2_LQ_MM3Root_c3638/f1p0/2573-1F	C2C2-CO-like	--
i2_LQ_MM3Root_c3721/f1p0/2491-0F	RWP-RK	--
i2_LQ_MM3Root_c3733/f1p0/2597-0F	FAR1	http://planttfdb.cbi.pku.edu.cn/family.php?fam=FAR1
i2_LQ_MM3Root_c3735/f1p5/2222-2F	WRKY	http://planttfdb.cbi.pku.edu.cn/family.php?fam=WRKY
i2_LQ_MM3Root_c3771/f1p0/2782-1F	B3-ARF	--
i2_LQ_MM3Root_c3817/f1p36/2885-0F	RWP-RK	--
i2_LQ_MM3Root_c4076/f1p0/2222-2F	C3H	http://planttfdb.cbi.pku.edu.cn/family.php?fam=C3H
i2_LQ_MM3Root_c4084/f1p0/2198-0F	MYB-related	http://planttfdb.cbi.pku.edu.cn/family.php?fam=MYB_related
i2_LQ_MM3Root_c4502/f1p31/2448-0F	RWP-RK	--
i2_LQ_MM3Root_c4527/f1p0/2743-2F	RWP-RK	--
i2_LQ_MM3Root_c4592/f1p5/2261-2F	BES1	http://planttfdb.cbi.pku.edu.cn/family.php?fam=BES1
i2_LQ_MM3Root_c4774/f1p0/2048-1F	bHLH	http://planttfdb.cbi.pku.edu.cn/family.php?fam=bHLH
i2_LQ_MM3Root_c4961/f1p0/2526-1F	B3-ARF	--
i2_LQ_MM3Root_c4988/f1p5/2043-2F	AP2/ERF-ERF	--
i2_LQ_MM3Root_c5128/f1p0/2131-2F	C3H	http://planttfdb.cbi.pku.edu.cn/family.php?fam=C3H
i2_LQ_MM3Root_c5141/f1p6/2081-1F	GRAS	http://planttfdb.cbi.pku.edu.cn/family.php?fam=GRAS
i2_LQ_MM3Root_c5250/f1p9/2254-0F	GRAS	http://planttfdb.cbi.pku.edu.cn/family.php?fam=GRAS
i2_LQ_MM3Root_c5645/f1p6/2789-0F	bZIP	http://planttfdb.cbi.pku.edu.cn/family.php?fam=bZIP
i2_LQ_MM3Root_c5676/f1p0/2181-2F	bHLH	http://planttfdb.cbi.pku.edu.cn/family.php?fam=bHLH
i2_LQ_MM3Root_c5711/f1p4/2568-0F	HB-PHD	http://planttfdb.cbi.pku.edu.cn/family.php?fam=HB-PHD
i2_LQ_MM3Root_c5713/f1p0/2455-1F	GRAS	http://planttfdb.cbi.pku.edu.cn/family.php?fam=GRAS
i2_LQ_MM3Root_c5725/f1p4/2058-2F	C2H2	http://planttfdb.cbi.pku.edu.cn/family.php?fam=C2H2
i2_LQ_MM3Root_c5825/f1p4/2108-2F	MYB	http://planttfdb.cbi.pku.edu.cn/family.php?fam=MYB
i2_LQ_MM3Root_c5861/f2p1/2359-0F	SBP	http://planttfdb.cbi.pku.edu.cn/family.php?fam=SBP
i2_LQ_MM3Root_c5882/f1p8/2530-2F	GRAS	http://planttfdb.cbi.pku.edu.cn/family.php?fam=GRAS
i2_LQ_MM3Root_c5901/f1p0/2709-0F	RWP-RK	--
i2_LQ_MM3Root_c6048/f1p0/2270-1F	AP2/ERF-ERF	--
i2_LQ_MM3Root_c6071/f2p17/2670-1F	BES1	http://planttfdb.cbi.pku.edu.cn/family.php?fam=BES1
i2_LQ_MM3Root_c6134/f1p0/2631-1F	bZIP	http://planttfdb.cbi.pku.edu.cn/family.php?fam=bZIP
i2_LQ_MM3Root_c6140/f3p22/2451-1F	B3-ARF	--
i2_LQ_MM3Root_c6159/f2p0/2185-0F	C3H	http://planttfdb.cbi.pku.edu.cn/family.php?fam=C3H
i2_LQ_MM3Root_c6195/f1p61/2233-2F	NAC	http://planttfdb.cbi.pku.edu.cn/family.php?fam=NAC
i2_LQ_MM3Root_c6385/f1p32/2874-2F	B3	http://planttfdb.cbi.pku.edu.cn/family.php?fam=B3
i2_LQ_MM3Root_c6389/f1p0/2253-2F	AP2/ERF-AP2	--
i2_LQ_MM3Root_c6486/f1p0/2096-2F	MYB-related	http://planttfdb.cbi.pku.edu.cn/family.php?fam=MYB_related
i2_LQ_MM3Root_c6529/f1p0/2392-1F	GRAS	http://planttfdb.cbi.pku.edu.cn/family.php?fam=GRAS
i2_LQ_MM3Root_c6570/f1p25/2102-0F	C2C2-GATA	--
i2_LQ_MM3Root_c6585/f1p0/2467-1F	C2C2-GATA	--
i2_LQ_MM3Root_c6596/f1p8/3014-2F	C3H	http://planttfdb.cbi.pku.edu.cn/family.php?fam=C3H
i2_LQ_MM3Root_c6605/f1p2/2950-1F	FAR1	http://planttfdb.cbi.pku.edu.cn/family.php?fam=FAR1
i2_LQ_MM3Root_c6749/f1p6/2633-0F	GRAS	http://planttfdb.cbi.pku.edu.cn/family.php?fam=GRAS
i2_LQ_MM3Root_c6840/f2p0/2180-0F	GRAS	http://planttfdb.cbi.pku.edu.cn/family.php?fam=GRAS
i2_LQ_MM3Root_c7337/f1p18/2188-2F	B3-ARF	--
i2_LQ_MM3Root_c7593/f1p0/2103-1F	GRAS	http://planttfdb.cbi.pku.edu.cn/family.php?fam=GRAS
i2_LQ_MM3Root_c7621/f1p0/2602-1F	MYB-related	http://planttfdb.cbi.pku.edu.cn/family.php?fam=MYB_related
i2_LQ_MM3Root_c7660/f1p12/2609-0F	C3H	http://planttfdb.cbi.pku.edu.cn/family.php?fam=C3H
i2_LQ_MM3Root_c7702/f1p2/2354-2F	MYB-related	http://planttfdb.cbi.pku.edu.cn/family.php?fam=MYB_related
i2_LQ_MM3Root_c7723/f1p8/2474-2F	bZIP	http://planttfdb.cbi.pku.edu.cn/family.php?fam=bZIP
i2_LQ_MM3Root_c7737/f1p12/2836-1F	bHLH	http://planttfdb.cbi.pku.edu.cn/family.php?fam=bHLH
i2_LQ_MM3Root_c7770/f1p469/2597-2F	Trihelix	http://planttfdb.cbi.pku.edu.cn/family.php?fam=Trihelix
i2_LQ_MM3Root_c7827/f1p0/2116-2F	bHLH	http://planttfdb.cbi.pku.edu.cn/family.php?fam=bHLH
i2_LQ_MM3Root_c7881/f1p0/2717-0F	bZIP	http://planttfdb.cbi.pku.edu.cn/family.php?fam=bZIP
i2_LQ_MM3Root_c7882/f1p0/2929-2F	TUB	--
i2_LQ_MM3Root_c7883/f1p0/2109-0F	GARP-G2-like	--
i2_LQ_MM3Root_c7905/f1p1/2201-1F	C3H	http://planttfdb.cbi.pku.edu.cn/family.php?fam=C3H
i2_LQ_MM3Root_c7937/f1p0/2070-0F	HB-PHD	http://planttfdb.cbi.pku.edu.cn/family.php?fam=HB-PHD
i2_LQ_MM3Root_c7948/f1p0/2442-0F	B3-ARF	--
i2_LQ_MM3Root_c7975/f1p0/2078-0F	C3H	http://planttfdb.cbi.pku.edu.cn/family.php?fam=C3H
i2_LQ_MM3Root_c7993/f1p25/2346-2F	B3-ARF	--
i2_LQ_MM3Root_c7995/f1p0/2427-1F	GARP-G2-like	--
i2_LQ_MM3Root_c8008/f2p10/2181-0F	GARP-ARR-B	--
i2_LQ_MM3Root_c8028/f1p0/2741-1F	B3	http://planttfdb.cbi.pku.edu.cn/family.php?fam=B3
i2_LQ_MM3Root_c8042/f1p31/2338-0F	zf-HD	http://planttfdb.cbi.pku.edu.cn/family.php?fam=ZF-HD
i2_LQ_MM3Root_c8147/f2p0/2439-0F	GARP-ARR-B	--
i2_LQ_MM3Root_c8185/f1p0/2856-2F	RWP-RK	--
i2_LQ_MM3Root_c8202/f1p24/2423-2F	B3	http://planttfdb.cbi.pku.edu.cn/family.php?fam=B3
i2_LQ_MM3Root_c8214/f1p0/2044-1F	HSF	http://planttfdb.cbi.pku.edu.cn/family.php?fam=HSF
i2_LQ_MM3Root_c9063/f1p5/2264-1F	MYB	http://planttfdb.cbi.pku.edu.cn/family.php?fam=MYB
i2_LQ_MM3Root_c9073/f1p39/2165-1F	C3H	http://planttfdb.cbi.pku.edu.cn/family.php?fam=C3H
i2_LQ_MM3Root_c9116/f1p0/2051-1F	AP2/ERF-ERF	--
i2_LQ_MM3Root_c9225/f1p0/2875-0F	B3	http://planttfdb.cbi.pku.edu.cn/family.php?fam=B3
i2_LQ_MM3Root_c9324/f2p0/2591-1F	HB-BELL	--
i2_LQ_MM3Root_c9330/f1p31/2130-1F	B3-ARF	--
i2_LQ_MM3Root_c9508/f1p0/2087-1F	SRS	http://planttfdb.cbi.pku.edu.cn/family.php?fam=SRS
i2_LQ_MM3Root_c9594/f3p0/2186-2F	bHLH	http://planttfdb.cbi.pku.edu.cn/family.php?fam=bHLH
i2_LQ_MM3Root_c9615/f1p30/2446-2F	C3H	http://planttfdb.cbi.pku.edu.cn/family.php?fam=C3H
i2_LQ_MM3Root_c9776/f1p0/2471-0F	bZIP	http://planttfdb.cbi.pku.edu.cn/family.php?fam=bZIP
i2_LQ_MM3Root_c10081/f1p40/2854-2F	HB-HD-ZIP	--
i2_LQ_MM3Root_c10109/f1p0/2343-1F	B3-ARF	--
i2_LQ_MM3Root_c10250/f1p0/2582-2F	C3H	http://planttfdb.cbi.pku.edu.cn/family.php?fam=C3H
i2_LQ_MM3Root_c10281/f1p1/2178-0F	B3-ARF	--
i2_LQ_MM3Root_c10310/f1p6/2978-2F	bHLH	http://planttfdb.cbi.pku.edu.cn/family.php?fam=bHLH
i2_LQ_MM3Root_c10338/f1p0/2064-1F	FAR1	http://planttfdb.cbi.pku.edu.cn/family.php?fam=FAR1
i2_LQ_MM3Root_c10364/f1p5/2082-2F	SBP	http://planttfdb.cbi.pku.edu.cn/family.php?fam=SBP
i2_LQ_MM3Root_c10389/f1p0/2330-2F	HB-BELL	--
i2_LQ_MM3Root_c10398/f1p0/2124-2F	bHLH	http://planttfdb.cbi.pku.edu.cn/family.php?fam=bHLH
i2_LQ_MM3Root_c10487/f1p0/2222-0F	bHLH	http://planttfdb.cbi.pku.edu.cn/family.php?fam=bHLH
i2_LQ_MM3Root_c10530/f2p7/2236-2F	RWP-RK	--
i2_LQ_MM3Root_c10550/f2p0/2155-0F	C3H	http://planttfdb.cbi.pku.edu.cn/family.php?fam=C3H
i2_LQ_MM3Root_c10699/f1p0/2286-0F	bHLH	http://planttfdb.cbi.pku.edu.cn/family.php?fam=bHLH
i2_LQ_MM3Root_c10747/f2p13/2834-1F	HB-HD-ZIP	--
i2_LQ_MM3Root_c11592/f1p0/2219-2F	FAR1	http://planttfdb.cbi.pku.edu.cn/family.php?fam=FAR1
i2_LQ_MM3Root_c11596/f1p0/2197-1F	C3H	http://planttfdb.cbi.pku.edu.cn/family.php?fam=C3H
i2_LQ_MM3Root_c11603/f1p8/2680-0F	GRAS	http://planttfdb.cbi.pku.edu.cn/family.php?fam=GRAS
i2_LQ_MM3Root_c11612/f1p0/2738-1F	RWP-RK	--
i2_LQ_MM3Root_c11882/f1p0/2014-0F	GRAS	http://planttfdb.cbi.pku.edu.cn/family.php?fam=GRAS
i2_LQ_MM3Root_c11882/f1p0/2014-2F	GRAS	http://planttfdb.cbi.pku.edu.cn/family.php?fam=GRAS
i2_LQ_MM3Root_c11900/f1p0/2109-1F	GRAS	http://planttfdb.cbi.pku.edu.cn/family.php?fam=GRAS
i2_LQ_MM3Root_c11999/f1p0/2030-1F	Alfin-like	--
i2_LQ_MM3Root_c12033/f1p0/2044-1F	bZIP	http://planttfdb.cbi.pku.edu.cn/family.php?fam=bZIP
i2_LQ_MM3Root_c12071/f1p1/2054-2F	GRAS	http://planttfdb.cbi.pku.edu.cn/family.php?fam=GRAS
i2_LQ_MM3Root_c12083/f1p1/2045-1F	MYB	http://planttfdb.cbi.pku.edu.cn/family.php?fam=MYB
i2_LQ_MM3Root_c12106/f1p0/2038-2F	C2H2	http://planttfdb.cbi.pku.edu.cn/family.php?fam=C2H2
i2_LQ_MM3Root_c12148/f1p0/2034-0F	MYB	http://planttfdb.cbi.pku.edu.cn/family.php?fam=MYB
i2_LQ_MM3Root_c12178/f1p0/2087-1F	Trihelix	http://planttfdb.cbi.pku.edu.cn/family.php?fam=Trihelix
i2_LQ_MM3Root_c12236/f1p0/2032-0F	AP2/ERF-ERF	--
i2_LQ_MM3Root_c12248/f1p0/2013-2F	bZIP	http://planttfdb.cbi.pku.edu.cn/family.php?fam=bZIP
i2_LQ_MM3Root_c12261/f1p37/2037-1F	MYB	http://planttfdb.cbi.pku.edu.cn/family.php?fam=MYB
i2_LQ_MM3Root_c12283/f5p0/2204-2F	MYB-related	http://planttfdb.cbi.pku.edu.cn/family.php?fam=MYB_related
i2_LQ_MM3Root_c12291/f1p25/2031-2F	C2C2-CO-like	--
i2_LQ_MM3Root_c12293/f1p25/2033-0F	MYB-related	http://planttfdb.cbi.pku.edu.cn/family.php?fam=MYB_related
i2_LQ_MM3Root_c12297/f1p0/2019-2F	WRKY	http://planttfdb.cbi.pku.edu.cn/family.php?fam=WRKY
i2_LQ_MM3Root_c12381/f1p10/2015-1F	Trihelix	http://planttfdb.cbi.pku.edu.cn/family.php?fam=Trihelix
i2_LQ_MM3Root_c12388/f1p0/2045-0F	C2H2	http://planttfdb.cbi.pku.edu.cn/family.php?fam=C2H2
i2_LQ_MM3Root_c12389/f1p0/2029-0F	VOZ	http://planttfdb.cbi.pku.edu.cn/family.php?fam=VOZ
i2_LQ_MM3Root_c12408/f1p0/2022-1F	WRKY	http://planttfdb.cbi.pku.edu.cn/family.php?fam=WRKY
i2_LQ_MM3Root_c12503/f1p0/2071-1F	C3H	http://planttfdb.cbi.pku.edu.cn/family.php?fam=C3H
i2_LQ_MM3Root_c14613/f1p0/2747-1F	GRAS	http://planttfdb.cbi.pku.edu.cn/family.php?fam=GRAS
i2_LQ_MM3Root_c14622/f1p0/2085-0F	C3H	http://planttfdb.cbi.pku.edu.cn/family.php?fam=C3H
i2_LQ_MM3Root_c14633/f1p0/2077-0F	C3H	http://planttfdb.cbi.pku.edu.cn/family.php?fam=C3H
i2_LQ_MM3Root_c14695/f1p0/2533-1F	NAC	http://planttfdb.cbi.pku.edu.cn/family.php?fam=NAC
i2_LQ_MM3Root_c14716/f1p0/2155-2F	AP2/ERF-AP2	--
i2_LQ_MM3Root_c14768/f1p0/2371-2F	FAR1	http://planttfdb.cbi.pku.edu.cn/family.php?fam=FAR1
i2_LQ_MM3Root_c14770/f1p0/2129-0F	NAC	http://planttfdb.cbi.pku.edu.cn/family.php?fam=NAC
i2_LQ_MM3Root_c14770/f1p0/2129-1F	NAC	http://planttfdb.cbi.pku.edu.cn/family.php?fam=NAC
i2_LQ_MM3Root_c14786/f1p0/2773-0F	HB-other	http://planttfdb.cbi.pku.edu.cn/family.php?fam=HB-other
i2_LQ_MM3Root_c14808/f1p0/2970-0F	RWP-RK	--
i2_LQ_MM3Root_c14861/f1p0/2031-2F	C2H2	http://planttfdb.cbi.pku.edu.cn/family.php?fam=C2H2
i2_LQ_MM3Root_c14898/f1p0/2055-1F	C3H	http://planttfdb.cbi.pku.edu.cn/family.php?fam=C3H
i2_LQ_MM3Root_c14949/f1p0/2225-0F	EIL	http://planttfdb.cbi.pku.edu.cn/family.php?fam=EIL
i2_LQ_MM3Root_c14959/f1p0/2110-2F	zn-clus	--
i2_LQ_MM3Root_c14966/f1p0/2729-0F	FAR1	http://planttfdb.cbi.pku.edu.cn/family.php?fam=FAR1
i2_LQ_MM3Root_c15048/f1p0/2050-1F	C2H2	http://planttfdb.cbi.pku.edu.cn/family.php?fam=C2H2
i2_LQ_MM3Root_c15068/f1p0/2044-0F	bHLH	http://planttfdb.cbi.pku.edu.cn/family.php?fam=bHLH
i2_LQ_MM3Root_c15076/f1p0/2078-1F	bHLH	http://planttfdb.cbi.pku.edu.cn/family.php?fam=bHLH
i2_LQ_MM3Root_c15159/f1p0/2195-2F	HB-HD-ZIP	--
i2_LQ_MM3Root_c15168/f1p0/2165-1F	GRAS	http://planttfdb.cbi.pku.edu.cn/family.php?fam=GRAS
i2_LQ_MM3Root_c15234/f1p0/2336-2F	GARP-ARR-B	--
i2_LQ_MM3Root_c15279/f1p0/2234-1F	bZIP	http://planttfdb.cbi.pku.edu.cn/family.php?fam=bZIP
i2_LQ_MM3Root_c15389/f1p0/2057-1F	GRAS	http://planttfdb.cbi.pku.edu.cn/family.php?fam=GRAS
i2_LQ_MM3Root_c15393/f1p0/3105-2F	HB-HD-ZIP	--
i2_LQ_MM3Root_c15479/f1p0/2502-2F	GRAS	http://planttfdb.cbi.pku.edu.cn/family.php?fam=GRAS
i2_LQ_MM3Root_c15502/f1p0/2705-2F	GRAS	http://planttfdb.cbi.pku.edu.cn/family.php?fam=GRAS
i2_LQ_MM3Root_c15573/f1p0/2624-0F	HB-HD-ZIP	--
i2_LQ_MM3Root_c15573/f1p0/2624-1F	HB-HD-ZIP	--
i2_LQ_MM3Root_c15591/f1p0/2148-2F	C2H2	http://planttfdb.cbi.pku.edu.cn/family.php?fam=C2H2
i2_LQ_MM3Root_c15693/f1p0/2366-1F	HB-HD-ZIP	--
i2_LQ_MM3Root_c15805/f1p0/2184-1F	HSF	http://planttfdb.cbi.pku.edu.cn/family.php?fam=HSF
i2_LQ_MM3Root_c15856/f1p0/2476-2F	GRAS	http://planttfdb.cbi.pku.edu.cn/family.php?fam=GRAS
i2_LQ_MM3Root_c15865/f1p0/2237-0F	C3H	http://planttfdb.cbi.pku.edu.cn/family.php?fam=C3H
i2_LQ_MM3Root_c15865/f1p0/2237-1F	C3H	http://planttfdb.cbi.pku.edu.cn/family.php?fam=C3H
i2_LQ_MM3Root_c15878/f1p25/2034-0F	HB-other	http://planttfdb.cbi.pku.edu.cn/family.php?fam=HB-other
i2_LQ_MM3Root_c15986/f2p0/2671-2F	B3-ARF	--
i2_LQ_MM3Root_c16001/f1p0/2771-0F	MYB	http://planttfdb.cbi.pku.edu.cn/family.php?fam=MYB
i2_LQ_MM3Root_c16084/f1p12/2209-2F	bZIP	http://planttfdb.cbi.pku.edu.cn/family.php?fam=bZIP
i2_LQ_MM3Root_c16088/f1p33/2981-2F	bHLH	http://planttfdb.cbi.pku.edu.cn/family.php?fam=bHLH
i2_LQ_MM3Root_c16128/f1p11/2633-1F	B3-ARF	--
i2_LQ_MM3Root_c16135/f1p18/2130-2F	bHLH	http://planttfdb.cbi.pku.edu.cn/family.php?fam=bHLH
i2_LQ_MM3Root_c16167/f1p14/2512-1F	B3-ARF	--
i2_LQ_MM3Root_c16183/f1p0/2397-1F	C2C2-CO-like	--
i2_LQ_MM3Root_c16217/f1p29/2255-0F	EIL	http://planttfdb.cbi.pku.edu.cn/family.php?fam=EIL
i2_LQ_MM3Root_c16265/f1p0/2863-1F	WRKY	http://planttfdb.cbi.pku.edu.cn/family.php?fam=WRKY
i2_LQ_MM3Root_c16303/f1p0/3033-0F	GRAS	http://planttfdb.cbi.pku.edu.cn/family.php?fam=GRAS
i2_LQ_MM3Root_c16393/f1p0/2200-1F	bHLH	http://planttfdb.cbi.pku.edu.cn/family.php?fam=bHLH
i2_LQ_MM3Root_c16409/f1p1/2235-1F	MYB-related	http://planttfdb.cbi.pku.edu.cn/family.php?fam=MYB_related
i2_LQ_MM3Root_c16500/f1p0/2084-2F	bZIP	http://planttfdb.cbi.pku.edu.cn/family.php?fam=bZIP
i2_LQ_MM3Root_c16586/f1p8/2124-2F	AP2/ERF-ERF	--
i2_LQ_MM3Root_c16597/f1p0/2738-2F	GRAS	http://planttfdb.cbi.pku.edu.cn/family.php?fam=GRAS
i2_LQ_MM3Root_c16624/f1p0/2740-2F	C2H2	http://planttfdb.cbi.pku.edu.cn/family.php?fam=C2H2
i2_LQ_MM3Root_c16716/f1p9/2295-2F	MYB	http://planttfdb.cbi.pku.edu.cn/family.php?fam=MYB
i2_LQ_MM3Root_c16844/f1p47/2991-0F	BBR-BPC	--
i2_LQ_MM3Root_c16844/f1p47/2991-1F	BBR-BPC	--
i2_LQ_MM3Root_c16904/f1p4/2970-2F	C3H	http://planttfdb.cbi.pku.edu.cn/family.php?fam=C3H
i2_LQ_MM3Root_c16964/f1p0/2178-2F	HSF	http://planttfdb.cbi.pku.edu.cn/family.php?fam=HSF
i2_LQ_MM3Root_c16986/f1p0/2267-2F	GRAS	http://planttfdb.cbi.pku.edu.cn/family.php?fam=GRAS
i2_LQ_MM3Root_c17026/f1p0/2440-2F	MYB	http://planttfdb.cbi.pku.edu.cn/family.php?fam=MYB
i2_LQ_MM3Root_c17203/f1p0/2333-0F	FAR1	http://planttfdb.cbi.pku.edu.cn/family.php?fam=FAR1
i2_LQ_MM3Root_c17203/f1p0/2333-1F	FAR1	http://planttfdb.cbi.pku.edu.cn/family.php?fam=FAR1
i2_LQ_MM3Root_c17218/f1p0/2425-2F	MYB-related	http://planttfdb.cbi.pku.edu.cn/family.php?fam=MYB_related
i2_LQ_MM3Root_c17326/f1p0/2558-0F	B3	http://planttfdb.cbi.pku.edu.cn/family.php?fam=B3
i2_LQ_MM3Root_c17385/f1p0/2953-0F	GRAS	http://planttfdb.cbi.pku.edu.cn/family.php?fam=GRAS
i2_LQ_MM3Root_c17474/f1p0/2109-2F	C2H2	http://planttfdb.cbi.pku.edu.cn/family.php?fam=C2H2
i2_LQ_MM3Root_c17532/f1p4/2168-2F	HB-BELL	--
i2_LQ_MM3Root_c17571/f1p1/2190-0F	C3H	http://planttfdb.cbi.pku.edu.cn/family.php?fam=C3H
i2_LQ_MM3Root_c17578/f1p0/2177-0F	GARP-ARR-B	--
i2_LQ_MM3Root_c17620/f1p1/2783-2F	FAR1	http://planttfdb.cbi.pku.edu.cn/family.php?fam=FAR1
i2_LQ_MM3Root_c17696/f1p0/2248-0F	C3H	http://planttfdb.cbi.pku.edu.cn/family.php?fam=C3H
i2_LQ_MM3Root_c17700/f1p0/2635-0F	GRAS	http://planttfdb.cbi.pku.edu.cn/family.php?fam=GRAS
i2_LQ_MM3Root_c17700/f1p0/2635-1F	GRAS	http://planttfdb.cbi.pku.edu.cn/family.php?fam=GRAS
i2_LQ_MM3Root_c17700/f1p0/2635-2F	GRAS	http://planttfdb.cbi.pku.edu.cn/family.php?fam=GRAS
i2_LQ_MM3Root_c17765/f1p3/2105-1F	WRKY	http://planttfdb.cbi.pku.edu.cn/family.php?fam=WRKY
i2_LQ_MM3Root_c17836/f1p0/2311-1F	AP2/ERF-ERF	--
i2_LQ_MM3Root_c17870/f1p25/2600-0F	B3-ARF	--
i2_LQ_MM3Root_c17927/f1p0/2072-0F	AP2/ERF-ERF	--
i2_LQ_MM3Root_c17942/f1p1/2573-1F	B3-ARF	--
i2_LQ_MM3Root_c18049/f1p0/2602-1F	GRAS	http://planttfdb.cbi.pku.edu.cn/family.php?fam=GRAS
i2_LQ_MM3Root_c18142/f1p1/2951-1F	C3H	http://planttfdb.cbi.pku.edu.cn/family.php?fam=C3H
i2_LQ_MM3Root_c18231/f1p7/2259-0F	HB-BELL	--
i2_LQ_MM3Root_c18268/f1p0/2062-1F	bHLH	http://planttfdb.cbi.pku.edu.cn/family.php?fam=bHLH
i2_LQ_MM3Root_c18293/f1p8/2657-2F	B3-ARF	--
i2_LQ_MM3Root_c19363/f1p30/2061-2F	C2C2-GATA	--
i2_LQ_MM3Root_c19391/f1p0/2402-1F	bZIP	http://planttfdb.cbi.pku.edu.cn/family.php?fam=bZIP
i2_LQ_MM3Root_c19574/f3p0/2065-1F	C2H2	http://planttfdb.cbi.pku.edu.cn/family.php?fam=C2H2
i2_LQ_MM3Root_c19991/f1p0/2260-0F	C3H	http://planttfdb.cbi.pku.edu.cn/family.php?fam=C3H
i2_LQ_MM3Root_c20418/f1p4/2000-2F	GRAS	http://planttfdb.cbi.pku.edu.cn/family.php?fam=GRAS
i2_LQ_MM3Root_c20456/f1p0/1999-0F	GRAS	http://planttfdb.cbi.pku.edu.cn/family.php?fam=GRAS
i2_LQ_MM3Root_c5460/f1p0/2134-2F	RWP-RK	--
i2_LQ_MM3Root_c5486/f1p0/2765-0F	B3-ARF	--
i2_LQ_MM3Root_c5489/f1p0/2446-1F	GRAS	http://planttfdb.cbi.pku.edu.cn/family.php?fam=GRAS
i2_LQ_MM3Root_c5557/f1p12/2099-1F	MYB-related	http://planttfdb.cbi.pku.edu.cn/family.php?fam=MYB_related
i2_LQ_MM3Root_c5581/f1p25/2104-2F	C3H	http://planttfdb.cbi.pku.edu.cn/family.php?fam=C3H
i2_LQ_MM3Root_c6980/f1p11/2094-1F	C3H	http://planttfdb.cbi.pku.edu.cn/family.php?fam=C3H
i2_LQ_MM3Root_c7092/f2p8/2147-0F	C3H	http://planttfdb.cbi.pku.edu.cn/family.php?fam=C3H
i2_LQ_MM3Root_c7122/f1p16/2734-1F	B3	http://planttfdb.cbi.pku.edu.cn/family.php?fam=B3
i2_LQ_MM3Root_c7153/f1p0/2465-2F	CAMTA	http://planttfdb.cbi.pku.edu.cn/family.php?fam=CAMTA
i2_LQ_MM3Root_c7158/f1p40/2222-0F	bZIP	http://planttfdb.cbi.pku.edu.cn/family.php?fam=bZIP
i2_LQ_MM3Root_c7258/f1p0/2464-1F	MYB	http://planttfdb.cbi.pku.edu.cn/family.php?fam=MYB
i2_LQ_MM3Root_c7314/f1p0/2643-1F	GRAS	http://planttfdb.cbi.pku.edu.cn/family.php?fam=GRAS
i2_LQ_MM3Root_c8398/f1p340/2527-2F	B3	http://planttfdb.cbi.pku.edu.cn/family.php?fam=B3
i2_LQ_MM3Root_c8410/f1p0/2510-2F	FAR1	http://planttfdb.cbi.pku.edu.cn/family.php?fam=FAR1
i2_LQ_MM3Root_c8475/f1p0/2148-1F	C3H	http://planttfdb.cbi.pku.edu.cn/family.php?fam=C3H
i2_LQ_MM3Root_c8512/f1p0/2754-0F	C3H	http://planttfdb.cbi.pku.edu.cn/family.php?fam=C3H
i2_LQ_MM3Root_c8600/f1p0/2261-0F	HSF	http://planttfdb.cbi.pku.edu.cn/family.php?fam=HSF
i2_LQ_MM3Root_c8745/f1p0/2216-0F	VOZ	http://planttfdb.cbi.pku.edu.cn/family.php?fam=VOZ
i2_LQ_MM3Root_c8771/f1p0/2841-0F	C3H	http://planttfdb.cbi.pku.edu.cn/family.php?fam=C3H
i2_LQ_MM3Root_c8952/f1p0/2638-0F	B3	http://planttfdb.cbi.pku.edu.cn/family.php?fam=B3
i2_LQ_MM3Root_c9015/f1p0/2168-2F	WRKY	http://planttfdb.cbi.pku.edu.cn/family.php?fam=WRKY
i2_LQ_MM3Root_c9891/f1p0/2560-2F	RWP-RK	--
i2_LQ_MM3Root_c9905/f1p0/2231-0F	HB-BELL	--
i2_LQ_MM3Root_c9972/f1p0/2989-1F	MYB-related	http://planttfdb.cbi.pku.edu.cn/family.php?fam=MYB_related
i3_LQ_MM3Root_c3278/f1p0/3903-2F	zn-clus	--
i3_LQ_MM3Root_c3429/f1p0/3682-2F	zn-clus	--
i3_LQ_MM3Root_c3567/f1p4/3208-2F	HSF	http://planttfdb.cbi.pku.edu.cn/family.php?fam=HSF
i3_LQ_MM3Root_c3866/f1p0/3633-0F	BES1	http://planttfdb.cbi.pku.edu.cn/family.php?fam=BES1
i3_LQ_MM3Root_c3866/f1p0/3633-1F	BES1	http://planttfdb.cbi.pku.edu.cn/family.php?fam=BES1
i3_LQ_MM3Root_c4619/f1p37/3334-2F	bHLH	http://planttfdb.cbi.pku.edu.cn/family.php?fam=bHLH
i3_LQ_MM3Root_c4641/f1p0/3359-1F	bHLH	http://planttfdb.cbi.pku.edu.cn/family.php?fam=bHLH
i3_LQ_MM3Root_c4652/f1p0/3328-2F	C3H	http://planttfdb.cbi.pku.edu.cn/family.php?fam=C3H
i3_LQ_MM3Root_c4738/f1p1/3605-2F	ULT	--
i3_LQ_MM3Root_c4758/f1p17/3630-2F	LOB	--
i3_LQ_MM3Root_c4913/f1p0/3452-1F	BES1	http://planttfdb.cbi.pku.edu.cn/family.php?fam=BES1
i3_LQ_MM3Root_c4913/f1p0/3452-2F	BES1	http://planttfdb.cbi.pku.edu.cn/family.php?fam=BES1
i3_LQ_MM3Root_c5139/f1p4/3367-1F	TUB	--
i3_LQ_MM3Root_c5343/f1p2/3623-2F	MYB-related	http://planttfdb.cbi.pku.edu.cn/family.php?fam=MYB_related
i3_LQ_MM3Root_c5797/f1p1/3424-1F	B3-ARF	--
i3_LQ_MM3Root_c5838/f1p6/3495-1F	Trihelix	http://planttfdb.cbi.pku.edu.cn/family.php?fam=Trihelix
i3_LQ_MM3Root_c7626/f1p12/3462-0F	CAMTA	http://planttfdb.cbi.pku.edu.cn/family.php?fam=CAMTA
i3_LQ_MM3Root_c7633/f1p6/3446-1F	CAMTA	http://planttfdb.cbi.pku.edu.cn/family.php?fam=CAMTA
i3_LQ_MM3Root_c7955/f1p2/3770-2F	TUB	--
i3_LQ_MM3Root_c8175/f1p0/3646-1F	zn-clus	--
i3_LQ_MM3Root_c8220/f1p0/3482-1F	MYB-related	http://planttfdb.cbi.pku.edu.cn/family.php?fam=MYB_related
i3_LQ_MM3Root_c8326/f1p4/3457-2F	AP2/ERF-ERF	--
i3_LQ_MM3Root_c8451/f1p0/3809-1F	zn-clus	--
i3_LQ_MM3Root_c9848/f1p0/3439-1F	zn-clus	--
i2_LQ_MM3Root_c17125/f1p7/2095-0F	bHLH	http://planttfdb.cbi.pku.edu.cn/family.php?fam=bHLH
i2_LQ_MM3Root_c17141/f1p0/2696-1F	bZIP	http://planttfdb.cbi.pku.edu.cn/family.php?fam=bZIP
i2_LQ_MM3Root_c17183/f1p0/2836-0F	HB-HD-ZIP	--
i2_LQ_MM3Root_c18431/f1p0/2746-2F	C3H	http://planttfdb.cbi.pku.edu.cn/family.php?fam=C3H
i2_LQ_MM3Root_c18470/f1p17/2218-2F	BES1	http://planttfdb.cbi.pku.edu.cn/family.php?fam=BES1
i2_LQ_MM3Root_c19016/f1p0/2043-0F	EIL	http://planttfdb.cbi.pku.edu.cn/family.php?fam=EIL
i2_LQ_MM3Root_c19061/f1p0/2057-2F	C3H	http://planttfdb.cbi.pku.edu.cn/family.php?fam=C3H
i2_LQ_MM3Root_c19123/f1p0/2022-2F	C3H	http://planttfdb.cbi.pku.edu.cn/family.php?fam=C3H
i2_LQ_MM3Root_c19128/f1p7/2030-1F	C2C2-Dof	--
i2_LQ_MM3Root_c19177/f1p0/2028-2F	B3-ARF	--
i2_LQ_MM3Root_c19179/f1p0/2017-1F	GRAS	http://planttfdb.cbi.pku.edu.cn/family.php?fam=GRAS
i2_LQ_MM3Root_c19222/f1p245/2031-1F	HB-other	http://planttfdb.cbi.pku.edu.cn/family.php?fam=HB-other
i3_LQ_MM3Root_c10402/f1p255/3717-1F	C3H	http://planttfdb.cbi.pku.edu.cn/family.php?fam=C3H
i3_LQ_MM3Root_c10520/f1p0/3334-2F	bZIP	http://planttfdb.cbi.pku.edu.cn/family.php?fam=bZIP
i3_LQ_MM3Root_c10907/f1p0/3423-0F	SBP	http://planttfdb.cbi.pku.edu.cn/family.php?fam=SBP
i3_LQ_MM3Root_c10986/f1p0/3350-0F	B3-ARF	--
i3_LQ_MM3Root_c11058/f1p1/3293-2F	C3H	http://planttfdb.cbi.pku.edu.cn/family.php?fam=C3H
i3_LQ_MM3Root_c11095/f1p0/3279-2F	zn-clus	--
i3_LQ_MM3Root_c11141/f1p2/3561-2F	HSF	http://planttfdb.cbi.pku.edu.cn/family.php?fam=HSF
i3_LQ_MM3Root_c11356/f1p56/3566-0F	SBP	http://planttfdb.cbi.pku.edu.cn/family.php?fam=SBP
i3_LQ_MM3Root_c11421/f1p21/3292-1F	B3-ARF	--
i3_LQ_MM3Root_c11511/f1p57/3303-2F	SBP	http://planttfdb.cbi.pku.edu.cn/family.php?fam=SBP
i3_LQ_MM3Root_c12159/f1p6/3218-2F	CAMTA	http://planttfdb.cbi.pku.edu.cn/family.php?fam=CAMTA
i3_LQ_MM3Root_c12160/f1p6/3264-0F	CAMTA	http://planttfdb.cbi.pku.edu.cn/family.php?fam=CAMTA
i3_LQ_MM3Root_c12453/f1p0/3198-1F	FAR1	http://planttfdb.cbi.pku.edu.cn/family.php?fam=FAR1
i3_LQ_MM3Root_c12681/f1p1/3229-1F	BSD	--
i3_LQ_MM3Root_c16187/f1p6/3499-2F	B3	http://planttfdb.cbi.pku.edu.cn/family.php?fam=B3
i3_LQ_MM3Root_c16308/f1p1/3466-0F	BES1	http://planttfdb.cbi.pku.edu.cn/family.php?fam=BES1
i3_LQ_MM3Root_c16315/f1p5/3585-2F	NF-YA	http://planttfdb.cbi.pku.edu.cn/family.php?fam=NF-YA
i3_LQ_MM3Root_c16570/f1p8/3273-1F	CAMTA	http://planttfdb.cbi.pku.edu.cn/family.php?fam=CAMTA
i3_LQ_MM3Root_c16622/f1p5/3994-0F	GARP-ARR-B	--
i3_LQ_MM3Root_c16661/f1p12/3345-0F	B3-ARF	--
i3_LQ_MM3Root_c16675/f1p24/3613-1F	bHLH	http://planttfdb.cbi.pku.edu.cn/family.php?fam=bHLH
i3_LQ_MM3Root_c16743/f1p4/3521-2F	NAC	http://planttfdb.cbi.pku.edu.cn/family.php?fam=NAC
i3_LQ_MM3Root_c16801/f2p7/3472-0F	RWP-RK	--
i3_LQ_MM3Root_c16971/f1p3/3522-2F	C3H	http://planttfdb.cbi.pku.edu.cn/family.php?fam=C3H
i3_LQ_MM3Root_c17192/f1p1/3822-2F	MYB-related	http://planttfdb.cbi.pku.edu.cn/family.php?fam=MYB_related
i3_LQ_MM3Root_c17612/f1p6/3399-1F	B3	http://planttfdb.cbi.pku.edu.cn/family.php?fam=B3
i3_LQ_MM3Root_c17922/f1p105/3315-2F	C3H	http://planttfdb.cbi.pku.edu.cn/family.php?fam=C3H
i3_LQ_MM3Root_c17926/f1p0/3725-2F	zn-clus	--
i3_LQ_MM3Root_c18005/f1p0/3906-0F	bZIP	http://planttfdb.cbi.pku.edu.cn/family.php?fam=bZIP
i3_LQ_MM3Root_c18017/f1p13/3885-0F	MYB-related	http://planttfdb.cbi.pku.edu.cn/family.php?fam=MYB_related
i3_LQ_MM3Root_c18068/f1p4/3860-2F	C3H	http://planttfdb.cbi.pku.edu.cn/family.php?fam=C3H
i3_LQ_MM3Root_c18246/f1p35/3087-1F	bHLH	http://planttfdb.cbi.pku.edu.cn/family.php?fam=bHLH
i3_LQ_MM3Root_c18608/f1p3/3308-0F	C2H2	http://planttfdb.cbi.pku.edu.cn/family.php?fam=C2H2
i3_LQ_MM3Root_c18616/f1p8/4010-0F	GRAS	http://planttfdb.cbi.pku.edu.cn/family.php?fam=GRAS
i3_LQ_MM3Root_c18897/f1p25/3919-2F	B3-ARF	--
i3_LQ_MM3Root_c18913/f1p2/3880-1F	MADS-M-type	--
i3_LQ_MM3Root_c18948/f1p13/3766-0F	MYB-related	http://planttfdb.cbi.pku.edu.cn/family.php?fam=MYB_related
i3_LQ_MM3Root_c18954/f1p1/3658-1F	MYB-related	http://planttfdb.cbi.pku.edu.cn/family.php?fam=MYB_related
i3_LQ_MM3Root_c18970/f1p4/3401-0F	NAC	http://planttfdb.cbi.pku.edu.cn/family.php?fam=NAC
i3_LQ_MM3Root_c19319/f1p7/3361-2F	RWP-RK	--
i3_LQ_MM3Root_c19514/f1p11/3443-2F	B3-ARF	--
i3_LQ_MM3Root_c19879/f1p7/3785-2F	B3	http://planttfdb.cbi.pku.edu.cn/family.php?fam=B3
i3_LQ_MM3Root_c19936/f1p0/3955-0F	C2H2	http://planttfdb.cbi.pku.edu.cn/family.php?fam=C2H2
i3_LQ_MM3Root_c20467/f1p0/3382-0F	MYB-related	http://planttfdb.cbi.pku.edu.cn/family.php?fam=MYB_related
i3_LQ_MM3Root_c20542/f1p0/3514-0F	BES1	http://planttfdb.cbi.pku.edu.cn/family.php?fam=BES1
i3_LQ_MM3Root_c20542/f1p0/3514-1F	BES1	http://planttfdb.cbi.pku.edu.cn/family.php?fam=BES1
i3_LQ_MM3Root_c20645/f1p6/3719-2F	B3	http://planttfdb.cbi.pku.edu.cn/family.php?fam=B3
i3_LQ_MM3Root_c20652/f1p0/3362-1F	NF-YB	http://planttfdb.cbi.pku.edu.cn/family.php?fam=NF-YB
i3_LQ_MM3Root_c20671/f1p0/3512-2F	HB-other	http://planttfdb.cbi.pku.edu.cn/family.php?fam=HB-other
i3_LQ_MM3Root_c20880/f1p17/3479-1F	LOB	--
i3_LQ_MM3Root_c20880/f1p17/3479-2F	LOB	--
i3_LQ_MM3Root_c21079/f2p6/3582-0F	B3	http://planttfdb.cbi.pku.edu.cn/family.php?fam=B3
i3_LQ_MM3Root_c21212/f1p20/3927-0F	B3-ARF	--
i3_LQ_MM3Root_c21251/f1p9/3569-1F	RWP-RK	--
i3_LQ_MM3Root_c21253/f2p1/3450-2F	C2H2	http://planttfdb.cbi.pku.edu.cn/family.php?fam=C2H2
i3_LQ_MM3Root_c21308/f1p0/3359-1F	zn-clus	--
i3_LQ_MM3Root_c21384/f1p2/3504-1F	TUB	--
i3_LQ_MM3Root_c21384/f1p2/3504-2F	TUB	--
i3_LQ_MM3Root_c21480/f1p1/3372-0F	C2H2	http://planttfdb.cbi.pku.edu.cn/family.php?fam=C2H2
i3_LQ_MM3Root_c21553/f1p0/3207-1F	C2H2	http://planttfdb.cbi.pku.edu.cn/family.php?fam=C2H2
i3_LQ_MM3Root_c21651/f1p0/3550-0F	zn-clus	--
i3_LQ_MM3Root_c21855/f2p47/3447-0F	bHLH	http://planttfdb.cbi.pku.edu.cn/family.php?fam=bHLH
i3_LQ_MM3Root_c21896/f1p0/3370-1F	LIM	--
i3_LQ_MM3Root_c22115/f1p1/3701-2F	MADS-M-type	--
i3_LQ_MM3Root_c22175/f1p24/3981-2F	NF-X1	http://planttfdb.cbi.pku.edu.cn/family.php?fam=NF-X1
i3_LQ_MM3Root_c22214/f1p4/3181-0F	bHLH	http://planttfdb.cbi.pku.edu.cn/family.php?fam=bHLH
i3_LQ_MM3Root_c22270/f1p0/3266-0F	C2H2	http://planttfdb.cbi.pku.edu.cn/family.php?fam=C2H2
i3_LQ_MM3Root_c22270/f1p0/3266-1F	C2H2	http://planttfdb.cbi.pku.edu.cn/family.php?fam=C2H2
i3_LQ_MM3Root_c22407/f1p17/3343-0F	CAMTA	http://planttfdb.cbi.pku.edu.cn/family.php?fam=CAMTA
i3_LQ_MM3Root_c22676/f1p0/3357-2F	RWP-RK	--
i3_LQ_MM3Root_c22721/f1p0/3889-2F	C2H2	http://planttfdb.cbi.pku.edu.cn/family.php?fam=C2H2
i3_LQ_MM3Root_c23610/f1p43/3049-2F	bHLH	http://planttfdb.cbi.pku.edu.cn/family.php?fam=bHLH
i3_LQ_MM3Root_c23613/f1p0/3687-2F	bHLH	http://planttfdb.cbi.pku.edu.cn/family.php?fam=bHLH
i3_LQ_MM3Root_c23786/f1p6/3388-2F	CAMTA	http://planttfdb.cbi.pku.edu.cn/family.php?fam=CAMTA
i3_LQ_MM3Root_c23853/f1p1/3922-0F	GARP-G2-like	--
i3_LQ_MM3Root_c23890/f1p25/4013-0F	NF-X1	http://planttfdb.cbi.pku.edu.cn/family.php?fam=NF-X1
i3_LQ_MM3Root_c24030/f1p5/3618-0F	RWP-RK	--
i3_LQ_MM3Root_c24047/f1p6/3527-2F	RWP-RK	--
i3_LQ_MM3Root_c24369/f1p7/3509-0F	GRAS	http://planttfdb.cbi.pku.edu.cn/family.php?fam=GRAS
i3_LQ_MM3Root_c24376/f1p0/3577-1F	zn-clus	--
i3_LQ_MM3Root_c24382/f1p0/3479-0F	AP2/ERF-ERF	--
i3_LQ_MM3Root_c24420/f1p0/3673-1F	bHLH	http://planttfdb.cbi.pku.edu.cn/family.php?fam=bHLH
i3_LQ_MM3Root_c24477/f1p25/4082-1F	C3H	http://planttfdb.cbi.pku.edu.cn/family.php?fam=C3H
i3_LQ_MM3Root_c24481/f1p0/3474-0F	FAR1	http://planttfdb.cbi.pku.edu.cn/family.php?fam=FAR1
i3_LQ_MM3Root_c24931/f1p0/3504-0F	zn-clus	--
i3_LQ_MM3Root_c25983/f1p10/3089-0F	B3-ARF	--
i3_LQ_MM3Root_c26198/f1p0/3167-0F	C2C2-GATA	--
i3_LQ_MM3Root_c26204/f1p3/3094-1F	BBR-BPC	--
i3_LQ_MM3Root_c26451/f1p5/3144-1F	GRAS	http://planttfdb.cbi.pku.edu.cn/family.php?fam=GRAS
i3_LQ_MM3Root_c26866/f1p0/3154-1F	RWP-RK	--
i3_LQ_MM3Root_c27120/f1p0/3223-0F	C2H2	http://planttfdb.cbi.pku.edu.cn/family.php?fam=C2H2
i3_LQ_MM3Root_c31341/f5p5/3614-1F	NF-YA	http://planttfdb.cbi.pku.edu.cn/family.php?fam=NF-YA
i3_LQ_MM3Root_c31493/f2p1/3435-0F	HSF	http://planttfdb.cbi.pku.edu.cn/family.php?fam=HSF
i3_LQ_MM3Root_c31872/f1p2/3422-0F	bHLH	http://planttfdb.cbi.pku.edu.cn/family.php?fam=bHLH
i3_LQ_MM3Root_c32433/f1p12/3836-1F	MYB-related	http://planttfdb.cbi.pku.edu.cn/family.php?fam=MYB_related
i3_LQ_MM3Root_c32736/f1p26/3952-0F	B3-ARF	--
i3_LQ_MM3Root_c32846/f1p3/3537-2F	CPP	http://planttfdb.cbi.pku.edu.cn/family.php?fam=CPP
i3_LQ_MM3Root_c33002/f1p0/3237-0F	C2H2	http://planttfdb.cbi.pku.edu.cn/family.php?fam=C2H2
i3_LQ_MM3Root_c33002/f1p0/3237-1F	C2H2	http://planttfdb.cbi.pku.edu.cn/family.php?fam=C2H2
i3_LQ_MM3Root_c33024/f1p260/4098-0F	C3H	http://planttfdb.cbi.pku.edu.cn/family.php?fam=C3H
i3_LQ_MM3Root_c33174/f1p4/4139-2F	C3H	http://planttfdb.cbi.pku.edu.cn/family.php?fam=C3H
i3_LQ_MM3Root_c33235/f1p4/3311-2F	bHLH	http://planttfdb.cbi.pku.edu.cn/family.php?fam=bHLH
i3_LQ_MM3Root_c38837/f1p2/3461-0F	HSF	http://planttfdb.cbi.pku.edu.cn/family.php?fam=HSF
i3_LQ_MM3Root_c38879/f1p0/3784-1F	C2H2	http://planttfdb.cbi.pku.edu.cn/family.php?fam=C2H2
i3_LQ_MM3Root_c38904/f1p27/3280-2F	bHLH	http://planttfdb.cbi.pku.edu.cn/family.php?fam=bHLH
i3_LQ_MM3Root_c4340/f2p24/3983-2F	B3-ARF	--
i3_LQ_MM3Root_c4456/f1p19/3367-2F	CAMTA	http://planttfdb.cbi.pku.edu.cn/family.php?fam=CAMTA
i3_LQ_MM3Root_c4558/f1p58/3289-0F	SBP	http://planttfdb.cbi.pku.edu.cn/family.php?fam=SBP
i3_LQ_MM3Root_c6311/f1p0/3388-1F	Tify	--
i3_LQ_MM3Root_c6328/f1p1/3200-0F	MYB-related	http://planttfdb.cbi.pku.edu.cn/family.php?fam=MYB_related
i3_LQ_MM3Root_c6342/f1p0/3351-1F	C3H	http://planttfdb.cbi.pku.edu.cn/family.php?fam=C3H
i3_LQ_MM3Root_c6453/f1p19/3500-2F	HB-HD-ZIP	--
i3_LQ_MM3Root_c6703/f1p22/3513-2F	NF-X1	http://planttfdb.cbi.pku.edu.cn/family.php?fam=NF-X1
i3_LQ_MM3Root_c6781/f1p7/3623-0F	AP2/ERF-ERF	--
i3_LQ_MM3Root_c8490/f1p271/3276-0F	C3H	http://planttfdb.cbi.pku.edu.cn/family.php?fam=C3H
i3_LQ_MM3Root_c8538/f1p0/3624-2F	C2H2	http://planttfdb.cbi.pku.edu.cn/family.php?fam=C2H2
i3_LQ_MM3Root_c8579/f1p1/3301-2F	RWP-RK	--
i3_LQ_MM3Root_c8624/f1p33/3766-1F	HB-HD-ZIP	--
i3_LQ_MM3Root_c8668/f1p6/3562-0F	B3	http://planttfdb.cbi.pku.edu.cn/family.php?fam=B3
i3_LQ_MM3Root_c8979/f1p2/3589-1F	zn-clus	--
i3_LQ_MM3Root_c9106/f1p0/3752-2F	zn-clus	--
i3_LQ_MM3Root_c9321/f1p29/3543-0F	B3-ARF	--
i3_LQ_MM3Root_c9408/f1p3/3525-2F	Tify	--
i3_LQ_MM3Root_c9434/f1p11/3321-2F	B3-ARF	--
i3_LQ_MM3Root_c9563/f1p3/3365-1F	FAR1	http://planttfdb.cbi.pku.edu.cn/family.php?fam=FAR1
i3_LQ_MM3Root_c9699/f1p0/3464-0F	bHLH	http://planttfdb.cbi.pku.edu.cn/family.php?fam=bHLH
i3_LQ_MM3Root_c32064/f1p3/3691-2F	B3-ARF	--
i3_LQ_MM3Root_c32262/f1p11/3482-2F	HB-HD-ZIP	--
i3_LQ_MM3Root_c32276/f1p0/3698-0F	Tify	--
i3_LQ_MM3Root_c32377/f1p0/3452-2F	RWP-RK	--
i3_LQ_MM3Root_c33298/f1p0/3623-2F	zn-clus	--
i3_LQ_MM3Root_c33313/f1p0/3863-0F	MYB-related	http://planttfdb.cbi.pku.edu.cn/family.php?fam=MYB_related
i3_LQ_MM3Root_c33370/f1p5/3907-1F	BES1	http://planttfdb.cbi.pku.edu.cn/family.php?fam=BES1
i3_LQ_MM3Root_c33403/f1p11/3111-1F	B3-ARF	--
i3_LQ_MM3Root_c33467/f1p260/3367-0F	C3H	http://planttfdb.cbi.pku.edu.cn/family.php?fam=C3H
i3_LQ_MM3Root_c33651/f1p0/3515-0F	WRKY	http://planttfdb.cbi.pku.edu.cn/family.php?fam=WRKY
i3_LQ_MM3Root_c33795/f1p4/3556-2F	HB-HD-ZIP	--
i3_LQ_MM3Root_c33874/f1p0/3607-1F	zn-clus	--
i3_LQ_MM3Root_c34181/f1p1/3309-1F	BBR-BPC	--
i3_LQ_MM3Root_c34192/f1p2/3870-0F	GRAS	http://planttfdb.cbi.pku.edu.cn/family.php?fam=GRAS
i3_LQ_MM3Root_c34281/f1p259/3408-0F	C3H	http://planttfdb.cbi.pku.edu.cn/family.php?fam=C3H
i3_LQ_MM3Root_c35257/f1p4/3576-1F	HB-HD-ZIP	--
i3_LQ_MM3Root_c35390/f1p3/3585-2F	C3H	http://planttfdb.cbi.pku.edu.cn/family.php?fam=C3H
i3_LQ_MM3Root_c35473/f1p0/3402-0F	C2H2	http://planttfdb.cbi.pku.edu.cn/family.php?fam=C2H2
i3_LQ_MM3Root_c35920/f1p32/3449-2F	HB-HD-ZIP	--
i3_LQ_MM3Root_c36016/f1p3/3357-0F	Trihelix	http://planttfdb.cbi.pku.edu.cn/family.php?fam=Trihelix
i3_LQ_MM3Root_c36151/f1p0/3460-1F	HSF	http://planttfdb.cbi.pku.edu.cn/family.php?fam=HSF
i3_LQ_MM3Root_c36277/f1p2/3904-2F	C3H	http://planttfdb.cbi.pku.edu.cn/family.php?fam=C3H
i3_LQ_MM3Root_c36622/f1p19/3473-2F	bHLH	http://planttfdb.cbi.pku.edu.cn/family.php?fam=bHLH
i3_LQ_MM3Root_c36678/f1p0/3880-1F	zn-clus	--
i3_LQ_MM3Root_c36726/f1p4/3713-0F	C3H	http://planttfdb.cbi.pku.edu.cn/family.php?fam=C3H
i3_LQ_MM3Root_c36726/f1p4/3713-1F	C3H	http://planttfdb.cbi.pku.edu.cn/family.php?fam=C3H
i3_LQ_MM3Root_c37321/f1p34/3425-1F	HB-HD-ZIP	--
i3_LQ_MM3Root_c37325/f1p14/3754-0F	CAMTA	http://planttfdb.cbi.pku.edu.cn/family.php?fam=CAMTA
i3_LQ_MM3Root_c37531/f1p0/3362-0F	bHLH	http://planttfdb.cbi.pku.edu.cn/family.php?fam=bHLH
i3_LQ_MM3Root_c37558/f1p0/3386-1F	zn-clus	--
i3_LQ_MM3Root_c37707/f1p18/4104-2F	GRAS	http://planttfdb.cbi.pku.edu.cn/family.php?fam=GRAS
i3_LQ_MM3Root_c37737/f1p0/3472-0F	C2H2	http://planttfdb.cbi.pku.edu.cn/family.php?fam=C2H2
i3_LQ_MM3Root_c37787/f1p3/3346-2F	B3	http://planttfdb.cbi.pku.edu.cn/family.php?fam=B3
i3_LQ_MM3Root_c37962/f1p0/3491-1F	bHLH	http://planttfdb.cbi.pku.edu.cn/family.php?fam=bHLH
i3_LQ_MM3Root_c37962/f1p0/3491-2F	bHLH	http://planttfdb.cbi.pku.edu.cn/family.php?fam=bHLH
i3_LQ_MM3Root_c38063/f1p2/3781-2F	MYB	http://planttfdb.cbi.pku.edu.cn/family.php?fam=MYB
i3_LQ_MM3Root_c38080/f1p0/3599-2F	MYB	http://planttfdb.cbi.pku.edu.cn/family.php?fam=MYB
i3_LQ_MM3Root_c38261/f1p15/3817-2F	B3-ARF	--
i3_LQ_MM3Root_c38500/f1p3/3401-2F	C3H	http://planttfdb.cbi.pku.edu.cn/family.php?fam=C3H
i3_LQ_MM3Root_c38521/f1p2/3681-1F	GRAS	http://planttfdb.cbi.pku.edu.cn/family.php?fam=GRAS
i3_LQ_MM3Root_c38553/f1p16/3229-0F	C3H	http://planttfdb.cbi.pku.edu.cn/family.php?fam=C3H
i3_LQ_MM3Root_c38568/f1p2/3838-0F	WRKY	http://planttfdb.cbi.pku.edu.cn/family.php?fam=WRKY
i3_LQ_MM3Root_c38596/f1p5/3716-2F	GRAS	http://planttfdb.cbi.pku.edu.cn/family.php?fam=GRAS
i3_LQ_MM3Root_c38620/f1p6/3620-1F	B3-ARF	--
i3_LQ_MM3Root_c39044/f1p2/3644-0F	C3H	http://planttfdb.cbi.pku.edu.cn/family.php?fam=C3H
i3_LQ_MM3Root_c39044/f1p2/3644-2F	C3H	http://planttfdb.cbi.pku.edu.cn/family.php?fam=C3H
i3_LQ_MM3Root_c39261/f1p29/3769-0F	B3-ARF	--
i3_LQ_MM3Root_c39301/f1p6/3549-2F	EIL	http://planttfdb.cbi.pku.edu.cn/family.php?fam=EIL
i3_LQ_MM3Root_c39522/f1p2/3377-1F	bZIP	http://planttfdb.cbi.pku.edu.cn/family.php?fam=bZIP
i3_LQ_MM3Root_c39803/f1p0/3907-1F	MYB	http://planttfdb.cbi.pku.edu.cn/family.php?fam=MYB
i3_LQ_MM3Root_c40137/f1p5/3468-2F	NAC	http://planttfdb.cbi.pku.edu.cn/family.php?fam=NAC
i3_LQ_MM3Root_c40253/f1p0/3562-2F	C2H2	http://planttfdb.cbi.pku.edu.cn/family.php?fam=C2H2
i3_LQ_MM3Root_c43029/f1p1/3257-0F	C3H	http://planttfdb.cbi.pku.edu.cn/family.php?fam=C3H
i3_LQ_MM3Root_c43098/f1p0/3099-0F	bZIP	http://planttfdb.cbi.pku.edu.cn/family.php?fam=bZIP
i3_LQ_MM3Root_c43218/f1p13/3138-0F	HB-HD-ZIP	--
i3_LQ_MM3Root_c43437/f1p4/3865-0F	C3H	http://planttfdb.cbi.pku.edu.cn/family.php?fam=C3H
i3_LQ_MM3Root_c43437/f1p4/3865-1F	C3H	http://planttfdb.cbi.pku.edu.cn/family.php?fam=C3H
i3_LQ_MM3Root_c43437/f1p4/3865-2F	C3H	http://planttfdb.cbi.pku.edu.cn/family.php?fam=C3H
i3_LQ_MM3Root_c43538/f1p39/3061-1F	bHLH	http://planttfdb.cbi.pku.edu.cn/family.php?fam=bHLH
i3_LQ_MM3Root_c43581/f1p21/3061-1F	bHLH	http://planttfdb.cbi.pku.edu.cn/family.php?fam=bHLH
i3_LQ_MM3Root_c43800/f1p1/3189-0F	C3H	http://planttfdb.cbi.pku.edu.cn/family.php?fam=C3H
i3_LQ_MM3Root_c43898/f1p0/3192-1F	bZIP	http://planttfdb.cbi.pku.edu.cn/family.php?fam=bZIP
i3_LQ_MM3Root_c44261/f1p0/3167-1F	bZIP	http://planttfdb.cbi.pku.edu.cn/family.php?fam=bZIP
i3_LQ_MM3Root_c44487/f1p5/3168-0F	HB-HD-ZIP	--
i3_LQ_MM3Root_c49423/f2p0/3846-0F	BES1	http://planttfdb.cbi.pku.edu.cn/family.php?fam=BES1
i3_LQ_MM3Root_c49423/f2p0/3846-1F	BES1	http://planttfdb.cbi.pku.edu.cn/family.php?fam=BES1
i3_LQ_MM3Root_c49437/f2p32/3404-2F	bHLH	http://planttfdb.cbi.pku.edu.cn/family.php?fam=bHLH
i3_LQ_MM3Root_c49789/f1p0/3240-2F	zn-clus	--
i3_LQ_MM3Root_c50270/f1p2/3314-0F	GRAS	http://planttfdb.cbi.pku.edu.cn/family.php?fam=GRAS
i3_LQ_MM3Root_c50270/f1p2/3314-2F	GRAS	http://planttfdb.cbi.pku.edu.cn/family.php?fam=GRAS
i3_LQ_MM3Root_c50297/f1p2/3656-2F	MYB-related	http://planttfdb.cbi.pku.edu.cn/family.php?fam=MYB_related
i3_LQ_MM3Root_c50416/f1p15/3783-1F	B3-ARF	--
i3_LQ_MM3Root_c50457/f1p0/3561-0F	zn-clus	--
i3_LQ_MM3Root_c50599/f1p4/3692-0F	HB-HD-ZIP	--
i3_LQ_MM3Root_c50734/f1p0/3424-0F	zn-clus	--
i3_LQ_MM3Root_c50976/f1p1/3320-0F	C3H	http://planttfdb.cbi.pku.edu.cn/family.php?fam=C3H
i3_LQ_MM3Root_c50976/f1p1/3320-1F	C3H	http://planttfdb.cbi.pku.edu.cn/family.php?fam=C3H
i3_LQ_MM3Root_c51271/f1p13/3470-2F	MYB-related	http://planttfdb.cbi.pku.edu.cn/family.php?fam=MYB_related
i3_LQ_MM3Root_c51505/f1p1/3292-0F	bHLH	http://planttfdb.cbi.pku.edu.cn/family.php?fam=bHLH
i3_LQ_MM3Root_c51625/f1p28/3523-1F	HB-HD-ZIP	--
i3_LQ_MM3Root_c51669/f1p107/3697-2F	bHLH	http://planttfdb.cbi.pku.edu.cn/family.php?fam=bHLH
i3_LQ_MM3Root_c51710/f1p4/3253-1F	FAR1	http://planttfdb.cbi.pku.edu.cn/family.php?fam=FAR1
i3_LQ_MM3Root_c51860/f1p9/3903-1F	C3H	http://planttfdb.cbi.pku.edu.cn/family.php?fam=C3H
i3_LQ_MM3Root_c52562/f1p0/3926-0F	C2H2	http://planttfdb.cbi.pku.edu.cn/family.php?fam=C2H2
i3_LQ_MM3Root_c52649/f1p3/3413-0F	WRKY	http://planttfdb.cbi.pku.edu.cn/family.php?fam=WRKY
i3_LQ_MM3Root_c52649/f1p3/3413-1F	WRKY	http://planttfdb.cbi.pku.edu.cn/family.php?fam=WRKY
i3_LQ_MM3Root_c52710/f1p1/3565-0F	C3H	http://planttfdb.cbi.pku.edu.cn/family.php?fam=C3H
i3_LQ_MM3Root_c52710/f1p1/3565-2F	C3H	http://planttfdb.cbi.pku.edu.cn/family.php?fam=C3H
i3_LQ_MM3Root_c52808/f1p4/3462-2F	B3	http://planttfdb.cbi.pku.edu.cn/family.php?fam=B3
i3_LQ_MM3Root_c52904/f1p0/3797-2F	zn-clus	--
i3_LQ_MM3Root_c53148/f1p0/3322-2F	zn-clus	--
i3_LQ_MM3Root_c53648/f1p30/3439-1F	bHLH	http://planttfdb.cbi.pku.edu.cn/family.php?fam=bHLH
i3_LQ_MM3Root_c53776/f1p1/3791-0F	C3H	http://planttfdb.cbi.pku.edu.cn/family.php?fam=C3H
i3_LQ_MM3Root_c53951/f1p4/3255-1F	WRKY	http://planttfdb.cbi.pku.edu.cn/family.php?fam=WRKY
i3_LQ_MM3Root_c53951/f1p4/3255-2F	WRKY	http://planttfdb.cbi.pku.edu.cn/family.php?fam=WRKY
i3_LQ_MM3Root_c54211/f1p0/3904-0F	C2H2	http://planttfdb.cbi.pku.edu.cn/family.php?fam=C2H2
i3_LQ_MM3Root_c54321/f1p17/3997-0F	B3-ARF	--
i3_LQ_MM3Root_c54371/f1p0/3988-1F	NF-YA	http://planttfdb.cbi.pku.edu.cn/family.php?fam=NF-YA
i3_LQ_MM3Root_c54811/f1p62/3863-2F	SBP	http://planttfdb.cbi.pku.edu.cn/family.php?fam=SBP
i3_LQ_MM3Root_c54871/f1p0/3394-0F	zn-clus	--
i3_LQ_MM3Root_c55063/f1p0/3760-0F	GRAS	http://planttfdb.cbi.pku.edu.cn/family.php?fam=GRAS
i3_LQ_MM3Root_c55137/f1p1/3427-2F	GeBP	http://planttfdb.cbi.pku.edu.cn/family.php?fam=GeBP
i3_LQ_MM3Root_c55155/f1p6/3416-1F	C3H	http://planttfdb.cbi.pku.edu.cn/family.php?fam=C3H
i3_LQ_MM3Root_c55302/f1p16/2906-2F	bZIP	http://planttfdb.cbi.pku.edu.cn/family.php?fam=bZIP
i3_LQ_MM3Root_c55345/f1p0/3375-1F	zn-clus	--
i3_LQ_MM3Root_c55477/f1p2/3698-1F	Trihelix	http://planttfdb.cbi.pku.edu.cn/family.php?fam=Trihelix
i3_LQ_MM3Root_c55502/f1p33/3414-2F	HB-HD-ZIP	--
i3_LQ_MM3Root_c55658/f1p34/3561-2F	B3-ARF	--
i3_LQ_MM3Root_c55815/f1p20/3648-2F	B3-ARF	--
i3_LQ_MM3Root_c55974/f1p5/3414-1F	BES1	http://planttfdb.cbi.pku.edu.cn/family.php?fam=BES1
i3_LQ_MM3Root_c56193/f1p0/3302-1F	C2H2	http://planttfdb.cbi.pku.edu.cn/family.php?fam=C2H2
i3_LQ_MM3Root_c56441/f1p1/3524-0F	C3H	http://planttfdb.cbi.pku.edu.cn/family.php?fam=C3H
i3_LQ_MM3Root_c56596/f1p6/3826-1F	AP2/ERF-ERF	--
i3_LQ_MM3Root_c56743/f1p30/3404-2F	bHLH	http://planttfdb.cbi.pku.edu.cn/family.php?fam=bHLH
i3_LQ_MM3Root_c56770/f1p0/3405-1F	C2H2	http://planttfdb.cbi.pku.edu.cn/family.php?fam=C2H2
i3_LQ_MM3Root_c56772/f1p4/3939-0F	C3H	http://planttfdb.cbi.pku.edu.cn/family.php?fam=C3H
i3_LQ_MM3Root_c56800/f1p11/3457-1F	bHLH	http://planttfdb.cbi.pku.edu.cn/family.php?fam=bHLH
i3_LQ_MM3Root_c57133/f1p0/3689-0F	C2C2-Dof	--
i3_LQ_MM3Root_c57158/f1p2/3580-1F	bZIP	http://planttfdb.cbi.pku.edu.cn/family.php?fam=bZIP
i3_LQ_MM3Root_c57227/f1p0/3247-1F	MYB-related	http://planttfdb.cbi.pku.edu.cn/family.php?fam=MYB_related
i3_LQ_MM3Root_c57243/f1p11/3896-0F	B3-ARF	--
i3_LQ_MM3Root_c57321/f1p6/3682-0F	B3-ARF	--
i3_LQ_MM3Root_c57344/f1p6/3697-2F	EIL	http://planttfdb.cbi.pku.edu.cn/family.php?fam=EIL
i3_LQ_MM3Root_c57551/f1p1/3754-0F	GARP-G2-like	--
i3_LQ_MM3Root_c57562/f1p1/3319-0F	WRKY	http://planttfdb.cbi.pku.edu.cn/family.php?fam=WRKY
i3_LQ_MM3Root_c57562/f1p1/3319-1F	WRKY	http://planttfdb.cbi.pku.edu.cn/family.php?fam=WRKY
i3_LQ_MM3Root_c57604/f1p6/3502-1F	B3	http://planttfdb.cbi.pku.edu.cn/family.php?fam=B3
i3_LQ_MM3Root_c57707/f1p2/3312-1F	MADS-M-type	--
i3_LQ_MM3Root_c60588/f1p0/3090-1F	FAR1	http://planttfdb.cbi.pku.edu.cn/family.php?fam=FAR1
i3_LQ_MM3Root_c61002/f1p7/3094-0F	HB-HD-ZIP	--
i3_LQ_MM3Root_c61456/f1p14/3178-2F	B3-ARF	--
i3_LQ_MM3Root_c61893/f1p16/3385-2F	CAMTA	http://planttfdb.cbi.pku.edu.cn/family.php?fam=CAMTA
i3_LQ_MM3Root_c62143/f1p0/3143-0F	HB-other	http://planttfdb.cbi.pku.edu.cn/family.php?fam=HB-other
i3_LQ_MM3Root_c62171/f1p1/3156-1F	MYB-related	http://planttfdb.cbi.pku.edu.cn/family.php?fam=MYB_related
i3_LQ_MM3Root_c62231/f1p8/3178-1F	HB-other	http://planttfdb.cbi.pku.edu.cn/family.php?fam=HB-other
i3_LQ_MM3Root_c63339/f1p0/3092-1F	zn-clus	--
i3_LQ_MM3Root_c63434/f1p11/3208-2F	GRAS	http://planttfdb.cbi.pku.edu.cn/family.php?fam=GRAS
i3_LQ_MM3Root_c69322/f1p6/3348-2F	B3-ARF	--
i3_LQ_MM3Root_c69373/f1p17/3411-2F	WRKY	http://planttfdb.cbi.pku.edu.cn/family.php?fam=WRKY
i3_LQ_MM3Root_c69479/f1p0/3431-0F	MADS-M-type	--
i3_LQ_MM3Root_c69618/f1p0/3533-2F	C3H	http://planttfdb.cbi.pku.edu.cn/family.php?fam=C3H
i3_LQ_MM3Root_c69626/f1p1/3318-1F	HB-HD-ZIP	--
i3_LQ_MM3Root_c69629/f1p6/3426-1F	HB-HD-ZIP	--
i3_LQ_MM3Root_c70803/f1p5/3330-2F	B3	http://planttfdb.cbi.pku.edu.cn/family.php?fam=B3
i3_LQ_MM3Root_c70827/f1p5/3567-0F	B3	http://planttfdb.cbi.pku.edu.cn/family.php?fam=B3
i3_LQ_MM3Root_c70827/f1p5/3567-1F	B3	http://planttfdb.cbi.pku.edu.cn/family.php?fam=B3
i3_LQ_MM3Root_c70982/f1p2/4033-2F	RWP-RK	--
i3_LQ_MM3Root_c70995/f1p0/3467-0F	MYB	http://planttfdb.cbi.pku.edu.cn/family.php?fam=MYB
i3_LQ_MM3Root_c71076/f1p2/3356-0F	GRAS	http://planttfdb.cbi.pku.edu.cn/family.php?fam=GRAS
i3_LQ_MM3Root_c71076/f1p2/3356-2F	GRAS	http://planttfdb.cbi.pku.edu.cn/family.php?fam=GRAS
i3_LQ_MM3Root_c72782/f1p19/3538-0F	SBP	http://planttfdb.cbi.pku.edu.cn/family.php?fam=SBP
i3_LQ_MM3Root_c72804/f1p0/3269-0F	bHLH	http://planttfdb.cbi.pku.edu.cn/family.php?fam=bHLH
i3_LQ_MM3Root_c60290/f1p11/3174-1F	GRAS	http://planttfdb.cbi.pku.edu.cn/family.php?fam=GRAS
i3_LQ_MM3Root_c60362/f1p0/3178-0F	MADS-M-type	--
i3_LQ_MM3Root_c68485/f2p6/3845-1F	C2H2	http://planttfdb.cbi.pku.edu.cn/family.php?fam=C2H2
i3_LQ_MM3Root_c68629/f1p2/3464-1F	TUB	--
i3_LQ_MM3Root_c69824/f1p0/3678-2F	FAR1	http://planttfdb.cbi.pku.edu.cn/family.php?fam=FAR1
i3_LQ_MM3Root_c69883/f1p7/3865-0F	C2H2	http://planttfdb.cbi.pku.edu.cn/family.php?fam=C2H2
i3_LQ_MM3Root_c70004/f1p20/3384-0F	SBP	http://planttfdb.cbi.pku.edu.cn/family.php?fam=SBP
i3_LQ_MM3Root_c70103/f1p3/3421-1F	B3-ARF	--
i3_LQ_MM3Root_c70111/f1p0/3234-0F	GRAS	http://planttfdb.cbi.pku.edu.cn/family.php?fam=GRAS
i3_LQ_MM3Root_c70117/f1p43/3371-1F	bHLH	http://planttfdb.cbi.pku.edu.cn/family.php?fam=bHLH
i3_LQ_MM3Root_c70123/f1p1/3491-0F	C2H2	http://planttfdb.cbi.pku.edu.cn/family.php?fam=C2H2
i3_LQ_MM3Root_c70205/f1p4/3559-1F	bZIP	http://planttfdb.cbi.pku.edu.cn/family.php?fam=bZIP
i3_LQ_MM3Root_c70218/f1p4/3560-1F	bHLH	http://planttfdb.cbi.pku.edu.cn/family.php?fam=bHLH
i3_LQ_MM3Root_c70295/f1p20/3458-1F	CAMTA	http://planttfdb.cbi.pku.edu.cn/family.php?fam=CAMTA
i3_LQ_MM3Root_c71486/f1p0/3391-0F	bZIP	http://planttfdb.cbi.pku.edu.cn/family.php?fam=bZIP
i3_LQ_MM3Root_c71788/f1p1/3335-1F	Trihelix	http://planttfdb.cbi.pku.edu.cn/family.php?fam=Trihelix
i3_LQ_MM3Root_c71862/f1p34/3300-0F	B3-ARF	--
i3_LQ_MM3Root_c71882/f1p1/3306-2F	SBP	http://planttfdb.cbi.pku.edu.cn/family.php?fam=SBP
i3_LQ_MM3Root_c72043/f1p0/3979-2F	FAR1	http://planttfdb.cbi.pku.edu.cn/family.php?fam=FAR1
i3_LQ_MM3Root_c72088/f1p2/3569-0F	AP2/ERF-ERF	--
i3_LQ_MM3Root_c72456/f1p0/3231-0F	NAC	http://planttfdb.cbi.pku.edu.cn/family.php?fam=NAC
i3_LQ_MM3Root_c73067/f1p34/3911-2F	B3-ARF	--
i3_LQ_MM3Root_c73157/f1p21/3712-1F	HB-HD-ZIP	--
i3_LQ_MM3Root_c73495/f1p5/3766-1F	B3	http://planttfdb.cbi.pku.edu.cn/family.php?fam=B3
i3_LQ_MM3Root_c73540/f1p6/3749-0F	B3	http://planttfdb.cbi.pku.edu.cn/family.php?fam=B3
i3_LQ_MM3Root_c73723/f1p3/3438-0F	B3-ARF	--
i3_LQ_MM3Root_c73850/f1p3/3465-0F	MYB-related	http://planttfdb.cbi.pku.edu.cn/family.php?fam=MYB_related
i3_LQ_MM3Root_c73894/f1p6/3566-0F	CAMTA	http://planttfdb.cbi.pku.edu.cn/family.php?fam=CAMTA
i3_LQ_MM3Root_c74478/f1p7/3382-2F	MYB-related	http://planttfdb.cbi.pku.edu.cn/family.php?fam=MYB_related
i3_LQ_MM3Root_c74737/f1p1/3567-0F	DBP	--
i3_LQ_MM3Root_c74747/f1p0/3865-2F	C2H2	http://planttfdb.cbi.pku.edu.cn/family.php?fam=C2H2
i3_LQ_MM3Root_c74806/f1p0/3264-2F	SBP	http://planttfdb.cbi.pku.edu.cn/family.php?fam=SBP
i3_LQ_MM3Root_c75107/f1p10/3441-1F	RWP-RK	--
i3_LQ_MM3Root_c75154/f1p0/3461-0F	zn-clus	--
i3_LQ_MM3Root_c75165/f1p0/3427-0F	C2H2	http://planttfdb.cbi.pku.edu.cn/family.php?fam=C2H2
i3_LQ_MM3Root_c75165/f1p0/3427-2F	C2H2	http://planttfdb.cbi.pku.edu.cn/family.php?fam=C2H2
i3_LQ_MM3Root_c75222/f1p6/3430-0F	RWP-RK	--
i3_LQ_MM3Root_c75370/f1p0/3376-0F	RWP-RK	--
i3_LQ_MM3Root_c75682/f1p4/3658-0F	GRAS	http://planttfdb.cbi.pku.edu.cn/family.php?fam=GRAS
i3_LQ_MM3Root_c75682/f1p4/3658-1F	GRAS	http://planttfdb.cbi.pku.edu.cn/family.php?fam=GRAS
i3_LQ_MM3Root_c76022/f1p6/4063-2F	C2H2	http://planttfdb.cbi.pku.edu.cn/family.php?fam=C2H2
i3_LQ_MM3Root_c76134/f1p1/3495-2F	DBP	--
i3_LQ_MM3Root_c76215/f1p15/3801-1F	B3-ARF	--
i3_LQ_MM3Root_c76224/f1p58/3449-0F	SBP	http://planttfdb.cbi.pku.edu.cn/family.php?fam=SBP
i3_LQ_MM3Root_c76308/f1p19/3283-0F	HB-HD-ZIP	--
i3_LQ_MM3Root_c76340/f1p2/3884-1F	C3H	http://planttfdb.cbi.pku.edu.cn/family.php?fam=C3H
i3_LQ_MM3Root_c76340/f1p2/3884-2F	C3H	http://planttfdb.cbi.pku.edu.cn/family.php?fam=C3H
i3_LQ_MM3Root_c78631/f2p11/3121-2F	GRAS	http://planttfdb.cbi.pku.edu.cn/family.php?fam=GRAS
i3_LQ_MM3Root_c79808/f1p2/3288-2F	bZIP	http://planttfdb.cbi.pku.edu.cn/family.php?fam=bZIP
i3_LQ_MM3Root_c80269/f1p0/3081-0F	C2H2	http://planttfdb.cbi.pku.edu.cn/family.php?fam=C2H2
i3_LQ_MM3Root_c80777/f1p6/3295-1F	B3-ARF	--
i3_LQ_MM3Root_c80852/f1p1/3090-0F	WRKY	http://planttfdb.cbi.pku.edu.cn/family.php?fam=WRKY
i3_LQ_MM3Root_c80852/f1p1/3090-1F	WRKY	http://planttfdb.cbi.pku.edu.cn/family.php?fam=WRKY
i3_LQ_MM3Root_c80869/f1p21/3248-1F	bHLH	http://planttfdb.cbi.pku.edu.cn/family.php?fam=bHLH
i3_LQ_MM3Root_c80970/f1p14/3123-1F	bZIP	http://planttfdb.cbi.pku.edu.cn/family.php?fam=bZIP
i3_LQ_MM3Root_c81020/f1p50/3169-1F	bHLH	http://planttfdb.cbi.pku.edu.cn/family.php?fam=bHLH
i3_LQ_MM3Root_c81488/f1p0/3066-1F	zn-clus	--
i3_LQ_MM3Root_c81826/f1p0/3217-2F	C2H2	http://planttfdb.cbi.pku.edu.cn/family.php?fam=C2H2
i3_LQ_MM3Root_c86217/f1p7/3354-2F	B3-ARF	--
i3_LQ_MM3Root_c88592/f1p8/3610-1F	HB-HD-ZIP	--
i3_LQ_MM3Root_c88684/f1p25/2916-1F	bHLH	http://planttfdb.cbi.pku.edu.cn/family.php?fam=bHLH
i3_LQ_MM3Root_c88715/f1p0/3004-1F	MYB-related	http://planttfdb.cbi.pku.edu.cn/family.php?fam=MYB_related
i3_LQ_MM3Root_c89152/f1p6/3147-1F	C3H	http://planttfdb.cbi.pku.edu.cn/family.php?fam=C3H
i4_LQ_MM3Root_c11431/f1p0/4105-0F	B3-ARF	--
i4_LQ_MM3Root_c11453/f1p0/4011-0F	BES1	http://planttfdb.cbi.pku.edu.cn/family.php?fam=BES1
i4_LQ_MM3Root_c11453/f1p0/4011-2F	BES1	http://planttfdb.cbi.pku.edu.cn/family.php?fam=BES1
i4_LQ_MM3Root_c2552/f1p0/4837-2F	MYB	http://planttfdb.cbi.pku.edu.cn/family.php?fam=MYB
i4_LQ_MM3Root_c2626/f1p0/4525-1F	BES1	http://planttfdb.cbi.pku.edu.cn/family.php?fam=BES1
i4_LQ_MM3Root_c2681/f1p14/4479-0F	HSF	http://planttfdb.cbi.pku.edu.cn/family.php?fam=HSF
i4_LQ_MM3Root_c2763/f1p0/4261-2F	B3-ARF	--
i4_LQ_MM3Root_c2820/f1p0/4277-1F	C2H2	http://planttfdb.cbi.pku.edu.cn/family.php?fam=C2H2
i4_LQ_MM3Root_c3136/f1p16/4134-1F	WRKY	http://planttfdb.cbi.pku.edu.cn/family.php?fam=WRKY
i4_LQ_MM3Root_c3136/f1p16/4134-2F	WRKY	http://planttfdb.cbi.pku.edu.cn/family.php?fam=WRKY
i4_LQ_MM3Root_c3261/f1p0/4711-0F	MYB	http://planttfdb.cbi.pku.edu.cn/family.php?fam=MYB
i4_LQ_MM3Root_c3392/f1p0/4456-2F	zn-clus	--
i4_LQ_MM3Root_c3401/f1p0/4197-0F	zn-clus	--
i4_LQ_MM3Root_c3523/f1p0/4280-0F	BES1	http://planttfdb.cbi.pku.edu.cn/family.php?fam=BES1
i4_LQ_MM3Root_c3539/f1p0/4779-0F	AP2/ERF-ERF	--
i4_LQ_MM3Root_c3575/f1p350/4489-1F	NF-YA	http://planttfdb.cbi.pku.edu.cn/family.php?fam=NF-YA
i4_LQ_MM3Root_c3584/f1p2/4244-1F	C3H	http://planttfdb.cbi.pku.edu.cn/family.php?fam=C3H
i4_LQ_MM3Root_c3600/f1p16/4446-1F	C3H	http://planttfdb.cbi.pku.edu.cn/family.php?fam=C3H
i4_LQ_MM3Root_c3605/f1p96/4328-0F	AP2/ERF-ERF	--
i4_LQ_MM3Root_c3658/f1p0/4346-2F	WRKY	http://planttfdb.cbi.pku.edu.cn/family.php?fam=WRKY
i4_LQ_MM3Root_c3684/f1p240/4546-0F	MYB	http://planttfdb.cbi.pku.edu.cn/family.php?fam=MYB
i4_LQ_MM3Root_c3707/f1p0/4511-2F	FAR1	http://planttfdb.cbi.pku.edu.cn/family.php?fam=FAR1
i4_LQ_MM3Root_c4787/f1p0/4176-2F	C3H	http://planttfdb.cbi.pku.edu.cn/family.php?fam=C3H
i4_LQ_MM3Root_c4892/f1p0/4202-2F	C3H	http://planttfdb.cbi.pku.edu.cn/family.php?fam=C3H
i4_LQ_MM3Root_c4935/f1p14/4355-2F	bZIP	http://planttfdb.cbi.pku.edu.cn/family.php?fam=bZIP
i4_LQ_MM3Root_c5029/f1p0/4201-2F	NAC	http://planttfdb.cbi.pku.edu.cn/family.php?fam=NAC
i4_LQ_MM3Root_c5057/f1p0/4993-2F	MYB	http://planttfdb.cbi.pku.edu.cn/family.php?fam=MYB
i4_LQ_MM3Root_c5125/f1p0/4062-2F	C2H2	http://planttfdb.cbi.pku.edu.cn/family.php?fam=C2H2
i4_LQ_MM3Root_c5213/f1p0/4461-1F	RWP-RK	--
i4_LQ_MM3Root_c5230/f1p2/4287-2F	C2H2	http://planttfdb.cbi.pku.edu.cn/family.php?fam=C2H2
i4_LQ_MM3Root_c5293/f1p2/4730-2F	C2H2	http://planttfdb.cbi.pku.edu.cn/family.php?fam=C2H2
i4_LQ_MM3Root_c5457/f1p0/4065-1F	bHLH	http://planttfdb.cbi.pku.edu.cn/family.php?fam=bHLH
i4_LQ_MM3Root_c6321/f1p0/4392-1F	WRKY	http://planttfdb.cbi.pku.edu.cn/family.php?fam=WRKY
i4_LQ_MM3Root_c6336/f1p0/4066-1F	Tify	--
i4_LQ_MM3Root_c6436/f1p9/4106-1F	FAR1	http://planttfdb.cbi.pku.edu.cn/family.php?fam=FAR1
i4_LQ_MM3Root_c6464/f1p0/4267-2F	MADS-M-type	--
i4_LQ_MM3Root_c6554/f1p0/4127-2F	B3	http://planttfdb.cbi.pku.edu.cn/family.php?fam=B3
i4_LQ_MM3Root_c6580/f1p0/4852-0F	WRKY	http://planttfdb.cbi.pku.edu.cn/family.php?fam=WRKY
i4_LQ_MM3Root_c6580/f1p0/4852-2F	WRKY	http://planttfdb.cbi.pku.edu.cn/family.php?fam=WRKY
i4_LQ_MM3Root_c6597/f1p20/4378-1F	MYB	http://planttfdb.cbi.pku.edu.cn/family.php?fam=MYB
i4_LQ_MM3Root_c6670/f1p8/4859-2F	CAMTA	http://planttfdb.cbi.pku.edu.cn/family.php?fam=CAMTA
i4_LQ_MM3Root_c6716/f1p0/4169-1F	C3H	http://planttfdb.cbi.pku.edu.cn/family.php?fam=C3H
i4_LQ_MM3Root_c6777/f1p0/4290-0F	HB-other	http://planttfdb.cbi.pku.edu.cn/family.php?fam=HB-other
i4_LQ_MM3Root_c6777/f1p0/4290-1F	HB-other	http://planttfdb.cbi.pku.edu.cn/family.php?fam=HB-other
i4_LQ_MM3Root_c7911/f1p0/4774-2F	Trihelix	http://planttfdb.cbi.pku.edu.cn/family.php?fam=Trihelix
i4_LQ_MM3Root_c8071/f1p0/4536-0F	NAC	http://planttfdb.cbi.pku.edu.cn/family.php?fam=NAC
i4_LQ_MM3Root_c8071/f1p0/4536-1F	NAC	http://planttfdb.cbi.pku.edu.cn/family.php?fam=NAC
i4_LQ_MM3Root_c8073/f1p4/4903-0F	BES1	http://planttfdb.cbi.pku.edu.cn/family.php?fam=BES1
i4_LQ_MM3Root_c8136/f1p0/4230-1F	CPP	http://planttfdb.cbi.pku.edu.cn/family.php?fam=CPP
i4_LQ_MM3Root_c8218/f1p0/4749-0F	bHLH	http://planttfdb.cbi.pku.edu.cn/family.php?fam=bHLH
i4_LQ_MM3Root_c8262/f1p22/4573-1F	C2H2	http://planttfdb.cbi.pku.edu.cn/family.php?fam=C2H2
i4_LQ_MM3Root_c8444/f1p0/4614-1F	bZIP	http://planttfdb.cbi.pku.edu.cn/family.php?fam=bZIP
i4_LQ_MM3Root_c8454/f1p0/4199-0F	C3H	http://planttfdb.cbi.pku.edu.cn/family.php?fam=C3H
i4_LQ_MM3Root_c9560/f1p0/4547-2F	C2H2	http://planttfdb.cbi.pku.edu.cn/family.php?fam=C2H2
i4_LQ_MM3Root_c9608/f1p0/4321-1F	C2H2	http://planttfdb.cbi.pku.edu.cn/family.php?fam=C2H2
i4_LQ_MM3Root_c9714/f1p3/4317-1F	BES1	http://planttfdb.cbi.pku.edu.cn/family.php?fam=BES1
i4_LQ_MM3Root_c9767/f1p1/4604-0F	HB-other	http://planttfdb.cbi.pku.edu.cn/family.php?fam=HB-other
i4_LQ_MM3Root_c9845/f1p0/4338-0F	MYB	http://planttfdb.cbi.pku.edu.cn/family.php?fam=MYB
i4_LQ_MM3Root_c9852/f1p0/4060-0F	FAR1	http://planttfdb.cbi.pku.edu.cn/family.php?fam=FAR1
i4_LQ_MM3Root_c9962/f1p12/4654-2F	GRAS	http://planttfdb.cbi.pku.edu.cn/family.php?fam=GRAS
Stem
TF_ID	Family	Hyperlink
i12_LQ_MM3Stem_c1/f1p0/12053-1F	HB-HD-ZIP	--
i12_LQ_MM3Stem_c1/f1p0/12053-2F	HB-HD-ZIP	--
i12_LQ_MM3Stem_c6/f1p0/12090-1F	B3-ARF	--
i12_LQ_MM3Stem_c6/f1p0/12090-2F	B3-ARF	--
i4_LQ_MM3Stem_c10090/f1p0/4253-2F	SBP	http://planttfdb.cbi.pku.edu.cn/family.php?fam=SBP
i4_LQ_MM3Stem_c10094/f1p0/4122-1F	HB-HD-ZIP	--
i4_LQ_MM3Stem_c10154/f1p0/4746-2F	MYB-related	http://planttfdb.cbi.pku.edu.cn/family.php?fam=MYB_related
i4_LQ_MM3Stem_c10544/f1p127/4073-0F	AP2/ERF-ERF	--
i4_LQ_MM3Stem_c10551/f1p0/4017-1F	C3H	http://planttfdb.cbi.pku.edu.cn/family.php?fam=C3H
i4_LQ_MM3Stem_c10681/f1p0/4034-1F	B3-ARF	--
i4_LQ_MM3Stem_c10724/f1p0/4102-0F	HB-other	http://planttfdb.cbi.pku.edu.cn/family.php?fam=HB-other
i4_LQ_MM3Stem_c10729/f1p0/4101-2F	C3H	http://planttfdb.cbi.pku.edu.cn/family.php?fam=C3H
i4_LQ_MM3Stem_c10789/f1p0/4101-0F	SBP	http://planttfdb.cbi.pku.edu.cn/family.php?fam=SBP
i4_LQ_MM3Stem_c10841/f1p0/4030-2F	FAR1	http://planttfdb.cbi.pku.edu.cn/family.php?fam=FAR1
i4_LQ_MM3Stem_c10960/f1p0/4032-1F	NF-YA	http://planttfdb.cbi.pku.edu.cn/family.php?fam=NF-YA
i4_LQ_MM3Stem_c11044/f1p0/4102-0F	C3H	http://planttfdb.cbi.pku.edu.cn/family.php?fam=C3H
i4_LQ_MM3Stem_c11142/f1p0/4074-1F	CAMTA	http://planttfdb.cbi.pku.edu.cn/family.php?fam=CAMTA
i4_LQ_MM3Stem_c11485/f3p0/4596-2F	WRKY	http://planttfdb.cbi.pku.edu.cn/family.php?fam=WRKY
i4_LQ_MM3Stem_c11656/f1p0/4608-2F	MYB	http://planttfdb.cbi.pku.edu.cn/family.php?fam=MYB
i4_LQ_MM3Stem_c3482/f1p0/4653-1F	C3H	http://planttfdb.cbi.pku.edu.cn/family.php?fam=C3H
i4_LQ_MM3Stem_c3482/f1p0/4653-2F	C3H	http://planttfdb.cbi.pku.edu.cn/family.php?fam=C3H
i4_LQ_MM3Stem_c3486/f1p31/4310-1F	B3-ARF	--
i4_LQ_MM3Stem_c3579/f1p0/4137-1F	B3	http://planttfdb.cbi.pku.edu.cn/family.php?fam=B3
i4_LQ_MM3Stem_c3692/f1p24/4348-0F	B3-ARF	--
i4_LQ_MM3Stem_c3743/f1p12/4254-2F	SBP	http://planttfdb.cbi.pku.edu.cn/family.php?fam=SBP
i4_LQ_MM3Stem_c5144/f1p10/4359-0F	WRKY	http://planttfdb.cbi.pku.edu.cn/family.php?fam=WRKY
i4_LQ_MM3Stem_c5144/f1p10/4359-1F	WRKY	http://planttfdb.cbi.pku.edu.cn/family.php?fam=WRKY
i4_LQ_MM3Stem_c6097/f1p0/4496-2F	BES1	http://planttfdb.cbi.pku.edu.cn/family.php?fam=BES1
i4_LQ_MM3Stem_c6112/f1p0/4866-0F	RWP-RK	--
i4_LQ_MM3Stem_c6281/f1p0/4677-2F	HSF	http://planttfdb.cbi.pku.edu.cn/family.php?fam=HSF
i4_LQ_MM3Stem_c6295/f1p18/4071-2F	B3-ARF	--
i4_LQ_MM3Stem_c6364/f1p4/4199-0F	C3H	http://planttfdb.cbi.pku.edu.cn/family.php?fam=C3H
i4_LQ_MM3Stem_c6364/f1p4/4199-1F	C3H	http://planttfdb.cbi.pku.edu.cn/family.php?fam=C3H
i4_LQ_MM3Stem_c6364/f1p4/4199-2F	C3H	http://planttfdb.cbi.pku.edu.cn/family.php?fam=C3H
i4_LQ_MM3Stem_c6410/f1p0/4064-2F	C3H	http://planttfdb.cbi.pku.edu.cn/family.php?fam=C3H
i4_LQ_MM3Stem_c6426/f1p37/4747-2F	C2H2	http://planttfdb.cbi.pku.edu.cn/family.php?fam=C2H2
i4_LQ_MM3Stem_c7306/f1p0/4303-1F	HB-other	http://planttfdb.cbi.pku.edu.cn/family.php?fam=HB-other
i4_LQ_MM3Stem_c7711/f1p0/4414-0F	C3H	http://planttfdb.cbi.pku.edu.cn/family.php?fam=C3H
i4_LQ_MM3Stem_c7764/f1p12/4376-2F	C3H	http://planttfdb.cbi.pku.edu.cn/family.php?fam=C3H
i4_LQ_MM3Stem_c7865/f1p0/4840-1F	BES1	http://planttfdb.cbi.pku.edu.cn/family.php?fam=BES1
i4_LQ_MM3Stem_c7993/f1p51/4217-0F	SBP	http://planttfdb.cbi.pku.edu.cn/family.php?fam=SBP
i4_LQ_MM3Stem_c8087/f1p26/4635-0F	HB-HD-ZIP	--
i4_LQ_MM3Stem_c8758/f1p0/4700-0F	HB-other	http://planttfdb.cbi.pku.edu.cn/family.php?fam=HB-other
i4_LQ_MM3Stem_c8853/f1p0/4218-0F	MYB	http://planttfdb.cbi.pku.edu.cn/family.php?fam=MYB
i4_LQ_MM3Stem_c8921/f1p23/4064-1F	C3H	http://planttfdb.cbi.pku.edu.cn/family.php?fam=C3H
i4_LQ_MM3Stem_c9063/f1p0/4641-0F	MYB-related	http://planttfdb.cbi.pku.edu.cn/family.php?fam=MYB_related
i4_LQ_MM3Stem_c9069/f1p0/4448-0F	SBP	http://planttfdb.cbi.pku.edu.cn/family.php?fam=SBP
i4_LQ_MM3Stem_c9142/f1p0/4514-1F	HSF	http://planttfdb.cbi.pku.edu.cn/family.php?fam=HSF
i4_LQ_MM3Stem_c9268/f1p0/4325-0F	C2H2	http://planttfdb.cbi.pku.edu.cn/family.php?fam=C2H2
i4_LQ_MM3Stem_c9416/f1p0/4131-0F	C3H	http://planttfdb.cbi.pku.edu.cn/family.php?fam=C3H
i4_LQ_MM3Stem_c9456/f1p7/4841-2F	bZIP	http://planttfdb.cbi.pku.edu.cn/family.php?fam=bZIP
i4_LQ_MM3Stem_c9467/f1p209/4282-0F	WRKY	http://planttfdb.cbi.pku.edu.cn/family.php?fam=WRKY
i5_LQ_MM3Stem_c1015/f1p0/5010-2F	NF-YC	http://planttfdb.cbi.pku.edu.cn/family.php?fam=NF-YC
i5_LQ_MM3Stem_c1043/f1p0/5111-1F	RWP-RK	--
i5_LQ_MM3Stem_c279/f1p0/5451-0F	MADS-M-type	--
i5_LQ_MM3Stem_c296/f1p0/5081-2F	DBP	--
i5_LQ_MM3Stem_c320/f1p0/5220-0F	B3-ARF	--
i5_LQ_MM3Stem_c321/f1p0/5246-0F	C3H	http://planttfdb.cbi.pku.edu.cn/family.php?fam=C3H
i5_LQ_MM3Stem_c321/f1p0/5246-2F	C3H	http://planttfdb.cbi.pku.edu.cn/family.php?fam=C3H
i5_LQ_MM3Stem_c324/f1p0/5883-1F	B3-ARF	--
i5_LQ_MM3Stem_c382/f1p0/5326-0F	SBP	http://planttfdb.cbi.pku.edu.cn/family.php?fam=SBP
i5_LQ_MM3Stem_c431/f1p0/5418-0F	B3-ARF	--
i5_LQ_MM3Stem_c583/f1p0/5095-1F	B3	http://planttfdb.cbi.pku.edu.cn/family.php?fam=B3
i5_LQ_MM3Stem_c615/f1p0/5136-2F	MADS-M-type	--
i5_LQ_MM3Stem_c764/f1p0/5991-2F	B3	http://planttfdb.cbi.pku.edu.cn/family.php?fam=B3
i5_LQ_MM3Stem_c791/f1p0/5766-1F	SBP	http://planttfdb.cbi.pku.edu.cn/family.php?fam=SBP
i5_LQ_MM3Stem_c844/f1p0/5507-1F	C3H	http://planttfdb.cbi.pku.edu.cn/family.php?fam=C3H
i5_LQ_MM3Stem_c910/f1p0/5215-2F	HB-other	http://planttfdb.cbi.pku.edu.cn/family.php?fam=HB-other
i5_LQ_MM3Stem_c969/f1p0/5549-2F	NF-X1	http://planttfdb.cbi.pku.edu.cn/family.php?fam=NF-X1
i6_LQ_MM3Stem_c106/f1p0/6710-0F	NF-X1	http://planttfdb.cbi.pku.edu.cn/family.php?fam=NF-X1
i6_LQ_MM3Stem_c117/f1p0/6583-1F	HB-HD-ZIP	--
i6_LQ_MM3Stem_c14/f1p0/6301-0F	HB-other	http://planttfdb.cbi.pku.edu.cn/family.php?fam=HB-other
i6_LQ_MM3Stem_c152/f1p0/6598-2F	HB-HD-ZIP	--
i6_LQ_MM3Stem_c160/f1p0/6743-1F	CAMTA	http://planttfdb.cbi.pku.edu.cn/family.php?fam=CAMTA
i6_LQ_MM3Stem_c168/f1p0/6879-1F	SBP	http://planttfdb.cbi.pku.edu.cn/family.php?fam=SBP
i6_LQ_MM3Stem_c209/f1p0/6307-1F	HB-HD-ZIP	--
i6_LQ_MM3Stem_c259/f1p0/7040-0F	RWP-RK	--
i6_LQ_MM3Stem_c288/f1p0/6548-1F	CAMTA	http://planttfdb.cbi.pku.edu.cn/family.php?fam=CAMTA
i6_LQ_MM3Stem_c311/f1p0/6331-0F	HB-other	http://planttfdb.cbi.pku.edu.cn/family.php?fam=HB-other
i6_LQ_MM3Stem_c330/f1p0/6195-0F	B3-ARF	--
i6_LQ_MM3Stem_c357/f1p0/6788-0F	B3	http://planttfdb.cbi.pku.edu.cn/family.php?fam=B3
i6_LQ_MM3Stem_c386/f1p0/6189-1F	HB-HD-ZIP	--
i6_LQ_MM3Stem_c387/f1p0/6034-2F	C2H2	http://planttfdb.cbi.pku.edu.cn/family.php?fam=C2H2
i6_LQ_MM3Stem_c389/f1p0/6066-2F	B3-ARF	--
i7_LQ_MM3Stem_c162/f1p0/7372-2F	bHLH	http://planttfdb.cbi.pku.edu.cn/family.php?fam=bHLH
i7_LQ_MM3Stem_c182/f1p0/7376-1F	HB-other	http://planttfdb.cbi.pku.edu.cn/family.php?fam=HB-other
i7_LQ_MM3Stem_c41/f1p0/7265-2F	SBP	http://planttfdb.cbi.pku.edu.cn/family.php?fam=SBP
i7_LQ_MM3Stem_c76/f1p0/7246-0F	B3-ARF	--
i8_LQ_MM3Stem_c14/f1p0/8115-1F	C3H	http://planttfdb.cbi.pku.edu.cn/family.php?fam=C3H
i8_LQ_MM3Stem_c30/f1p0/8415-0F	B3-ARF	--
i8_LQ_MM3Stem_c51/f1p0/8374-1F	MYB-related	http://planttfdb.cbi.pku.edu.cn/family.php?fam=MYB_related
i9_LQ_MM3Stem_c4/f1p0/9321-0F	B3-ARF	--
i0_HQ_MM3Stem_c1080/f2p0/838-2F	Tify	--
i0_HQ_MM3Stem_c1102/f2p0/802-0F	C2C2-Dof	--
i0_HQ_MM3Stem_c790/f3p0/830-1F	MYB	http://planttfdb.cbi.pku.edu.cn/family.php?fam=MYB
i0_HQ_MM3Stem_c834/f3p0/776-0F	AP2/ERF-ERF	--
i0_LQ_MM3Stem_c329/f1p0/860-1F	AP2/ERF-ERF	--
i0_LQ_MM3Stem_c637/f6p0/1000-0F	LIM	--
i0_LQ_MM3Stem_c829/f3p0/920-1F	Tify	--
i0_LQ_MM3Stem_c881/f2p0/993-2F	LIM	--
i0_LQ_MM3Stem_c902/f2p0/840-0F	AP2/ERF-ERF	--
i0_LQ_MM3Stem_c939/f2p0/901-2F	AP2/ERF-ERF	--
i1_HQ_MM3Stem_c11043/f2p0/1088-1F	AP2/ERF-ERF	--
i1_HQ_MM3Stem_c11076/f2p1/1084-2F	LIM	--
i1_HQ_MM3Stem_c12110/f8p0/1766-0F	AP2/ERF-ERF	--
i1_HQ_MM3Stem_c12122/f9p0/1790-2F	GRAS	http://planttfdb.cbi.pku.edu.cn/family.php?fam=GRAS
i1_HQ_MM3Stem_c12199/f4p0/1122-1F	PLATZ	--
i1_HQ_MM3Stem_c12202/f12p0/1093-2F	AP2/ERF-ERF	--
i1_HQ_MM3Stem_c12210/f2p0/1163-2F	DBB	http://planttfdb.cbi.pku.edu.cn/family.php?fam=DBB
i1_HQ_MM3Stem_c14344/f3p0/1080-1F	AP2/ERF-ERF	--
i1_HQ_MM3Stem_c1636/f13p0/1375-1F	WRKY	http://planttfdb.cbi.pku.edu.cn/family.php?fam=WRKY
i1_HQ_MM3Stem_c1687/f11p0/1537-1F	AP2/ERF-ERF	--
i1_HQ_MM3Stem_c2299/f4p0/1277-0F	MYB-related	http://planttfdb.cbi.pku.edu.cn/family.php?fam=MYB_related
i1_HQ_MM3Stem_c2384/f3p0/1257-2F	C2C2-CO-like	--
i1_HQ_MM3Stem_c2393/f4p0/1145-0F	AP2/ERF-ERF	--
i1_HQ_MM3Stem_c2464/f4p6/1896-0F	NAC	http://planttfdb.cbi.pku.edu.cn/family.php?fam=NAC
i1_HQ_MM3Stem_c2479/f3p56/1215-1F	WRKY	http://planttfdb.cbi.pku.edu.cn/family.php?fam=WRKY
i1_HQ_MM3Stem_c2517/f3p0/1471-1F	C2H2	http://planttfdb.cbi.pku.edu.cn/family.php?fam=C2H2
i1_HQ_MM3Stem_c2596/f2p8/1309-2F	GARP-G2-like	--
i1_HQ_MM3Stem_c2660/f2p0/1694-0F	GRAS	http://planttfdb.cbi.pku.edu.cn/family.php?fam=GRAS
i1_HQ_MM3Stem_c2724/f3p20/1734-1F	WRKY	http://planttfdb.cbi.pku.edu.cn/family.php?fam=WRKY
i1_HQ_MM3Stem_c2813/f2p29/1295-0F	bZIP	http://planttfdb.cbi.pku.edu.cn/family.php?fam=bZIP
i1_HQ_MM3Stem_c2829/f2p10/1999-2F	GRAS	http://planttfdb.cbi.pku.edu.cn/family.php?fam=GRAS
i1_HQ_MM3Stem_c2834/f2p0/1575-1F	DBP	--
i1_HQ_MM3Stem_c2917/f2p0/1232-1F	HB-KNOX	--
i1_HQ_MM3Stem_c2971/f2p0/1124-2F	MYB	http://planttfdb.cbi.pku.edu.cn/family.php?fam=MYB
i1_HQ_MM3Stem_c2986/f2p0/1977-0F	GRAS	http://planttfdb.cbi.pku.edu.cn/family.php?fam=GRAS
i2_HQ_MM3Stem_c10095/f3p37/2126-2F	WRKY	http://planttfdb.cbi.pku.edu.cn/family.php?fam=WRKY
i2_HQ_MM3Stem_c10670/f2p0/2272-0F	GRAS	http://planttfdb.cbi.pku.edu.cn/family.php?fam=GRAS
i2_HQ_MM3Stem_c12695/f6p0/2459-2F	HB-BELL	--
i2_HQ_MM3Stem_c12763/f5p0/2227-0F	C3H	http://planttfdb.cbi.pku.edu.cn/family.php?fam=C3H
i2_HQ_MM3Stem_c12879/f3p0/2259-2F	EIL	http://planttfdb.cbi.pku.edu.cn/family.php?fam=EIL
i2_HQ_MM3Stem_c12881/f2p0/2177-1F	Trihelix	http://planttfdb.cbi.pku.edu.cn/family.php?fam=Trihelix
i2_HQ_MM3Stem_c12902/f5p0/2243-0F	C3H	http://planttfdb.cbi.pku.edu.cn/family.php?fam=C3H
i2_HQ_MM3Stem_c13856/f3p0/2886-2F	RWP-RK	--
i2_HQ_MM3Stem_c13880/f2p0/2726-0F	B3-ARF	--
i2_HQ_MM3Stem_c14001/f2p0/2261-0F	WRKY	http://planttfdb.cbi.pku.edu.cn/family.php?fam=WRKY
i2_HQ_MM3Stem_c1461/f6p0/2337-0F	bZIP	http://planttfdb.cbi.pku.edu.cn/family.php?fam=bZIP
i2_HQ_MM3Stem_c1545/f7p0/2292-0F	FAR1	http://planttfdb.cbi.pku.edu.cn/family.php?fam=FAR1
i2_HQ_MM3Stem_c1727/f3p0/2277-0F	GRAS	http://planttfdb.cbi.pku.edu.cn/family.php?fam=GRAS
i2_HQ_MM3Stem_c1881/f6p0/2210-2F	GRAS	http://planttfdb.cbi.pku.edu.cn/family.php?fam=GRAS
i2_HQ_MM3Stem_c18994/f2p0/2199-2F	bHLH	http://planttfdb.cbi.pku.edu.cn/family.php?fam=bHLH
i2_HQ_MM3Stem_c19017/f2p66/2885-2F	B3-ARF	--
i2_HQ_MM3Stem_c1905/f4p0/3014-0F	HB-other	http://planttfdb.cbi.pku.edu.cn/family.php?fam=HB-other
i2_HQ_MM3Stem_c1911/f3p0/2208-2F	NAC	http://planttfdb.cbi.pku.edu.cn/family.php?fam=NAC
i2_HQ_MM3Stem_c19218/f2p0/2097-2F	C3H	http://planttfdb.cbi.pku.edu.cn/family.php?fam=C3H
i2_HQ_MM3Stem_c1942/f3p0/2959-0F	FAR1	http://planttfdb.cbi.pku.edu.cn/family.php?fam=FAR1
i2_HQ_MM3Stem_c1950/f4p0/2844-0F	B3	http://planttfdb.cbi.pku.edu.cn/family.php?fam=B3
i2_HQ_MM3Stem_c1960/f2p0/2374-2F	RWP-RK	--
i2_HQ_MM3Stem_c1965/f4p0/2621-0F	RWP-RK	--
i2_HQ_MM3Stem_c19871/f11p6/2915-1F	HB-HD-ZIP	--
i2_HQ_MM3Stem_c19990/f2p124/2085-0F	GRAS	http://planttfdb.cbi.pku.edu.cn/family.php?fam=GRAS
i2_HQ_MM3Stem_c19996/f5p0/2153-1F	EIL	http://planttfdb.cbi.pku.edu.cn/family.php?fam=EIL
i2_HQ_MM3Stem_c20015/f3p90/2114-1F	C2H2	http://planttfdb.cbi.pku.edu.cn/family.php?fam=C2H2
i2_HQ_MM3Stem_c20030/f3p0/2145-2F	NAC	http://planttfdb.cbi.pku.edu.cn/family.php?fam=NAC
i2_HQ_MM3Stem_c20126/f5p97/2185-0F	EIL	http://planttfdb.cbi.pku.edu.cn/family.php?fam=EIL
i2_HQ_MM3Stem_c20132/f3p0/2239-2F	Trihelix	http://planttfdb.cbi.pku.edu.cn/family.php?fam=Trihelix
i2_HQ_MM3Stem_c20135/f7p0/2201-1F	C3H	http://planttfdb.cbi.pku.edu.cn/family.php?fam=C3H
i2_HQ_MM3Stem_c20188/f39p12/2191-2F	C3H	http://planttfdb.cbi.pku.edu.cn/family.php?fam=C3H
i2_HQ_MM3Stem_c2047/f4p0/2304-1F	BSD	--
i2_HQ_MM3Stem_c2078/f3p39/2624-2F	BES1	http://planttfdb.cbi.pku.edu.cn/family.php?fam=BES1
i2_HQ_MM3Stem_c2244/f2p0/2541-1F	B3-ARF	--
i2_HQ_MM3Stem_c2291/f3p0/2538-0F	RWP-RK	--
i2_HQ_MM3Stem_c2442/f2p28/2428-0F	bZIP	http://planttfdb.cbi.pku.edu.cn/family.php?fam=bZIP
i2_HQ_MM3Stem_c2471/f2p31/2499-2F	BES1	http://planttfdb.cbi.pku.edu.cn/family.php?fam=BES1
i2_HQ_MM3Stem_c2496/f2p0/2707-0F	BES1	http://planttfdb.cbi.pku.edu.cn/family.php?fam=BES1
i2_HQ_MM3Stem_c2606/f2p30/2911-1F	HB-HD-ZIP	--
i2_HQ_MM3Stem_c2663/f4p57/2984-0F	RWP-RK	--
i2_HQ_MM3Stem_c2791/f3p94/2369-0F	bHLH	http://planttfdb.cbi.pku.edu.cn/family.php?fam=bHLH
i2_HQ_MM3Stem_c2826/f2p0/2464-0F	HB-BELL	--
i2_HQ_MM3Stem_c2833/f5p37/3081-2F	FAR1	http://planttfdb.cbi.pku.edu.cn/family.php?fam=FAR1
i2_HQ_MM3Stem_c3892/f2p0/2249-2F	C3H	http://planttfdb.cbi.pku.edu.cn/family.php?fam=C3H
i2_HQ_MM3Stem_c3976/f2p0/2994-1F	GRAS	http://planttfdb.cbi.pku.edu.cn/family.php?fam=GRAS
i2_HQ_MM3Stem_c4240/f4p0/3044-2F	FAR1	http://planttfdb.cbi.pku.edu.cn/family.php?fam=FAR1
i2_HQ_MM3Stem_c4270/f2p1/2922-0F	HB-HD-ZIP	--
i2_HQ_MM3Stem_c4539/f2p6/2689-0F	HB-HD-ZIP	--
i2_HQ_MM3Stem_c5697/f3p10/2210-2F	GRAS	http://planttfdb.cbi.pku.edu.cn/family.php?fam=GRAS
i2_HQ_MM3Stem_c6835/f2p0/2248-2F	MYB-related	http://planttfdb.cbi.pku.edu.cn/family.php?fam=MYB_related
i2_HQ_MM3Stem_c6837/f3p32/2856-1F	FAR1	http://planttfdb.cbi.pku.edu.cn/family.php?fam=FAR1
i2_HQ_MM3Stem_c7294/f2p0/2606-2F	bHLH	http://planttfdb.cbi.pku.edu.cn/family.php?fam=bHLH
i2_HQ_MM3Stem_c7324/f3p0/2573-0F	GRAS	http://planttfdb.cbi.pku.edu.cn/family.php?fam=GRAS
i2_HQ_MM3Stem_c7940/f3p0/2886-0F	B3	http://planttfdb.cbi.pku.edu.cn/family.php?fam=B3
i2_HQ_MM3Stem_c8215/f2p0/2420-2F	MYB	http://planttfdb.cbi.pku.edu.cn/family.php?fam=MYB
i2_HQ_MM3Stem_c8898/f4p0/2943-1F	B3-ARF	--
i2_HQ_MM3Stem_c9634/f2p0/2642-2F	HB-BELL	--
i3_HQ_MM3Stem_c10013/f2p7/4050-0F	C2H2	http://planttfdb.cbi.pku.edu.cn/family.php?fam=C2H2
i3_HQ_MM3Stem_c106913/f3p17/3152-0F	GRAS	http://planttfdb.cbi.pku.edu.cn/family.php?fam=GRAS
i3_HQ_MM3Stem_c106917/f38p87/3978-1F	SBP	http://planttfdb.cbi.pku.edu.cn/family.php?fam=SBP
i3_HQ_MM3Stem_c107221/f3p9/3265-0F	bZIP	http://planttfdb.cbi.pku.edu.cn/family.php?fam=bZIP
i3_HQ_MM3Stem_c107228/f188p96/3989-2F	B3-ARF	--
i3_HQ_MM3Stem_c107513/f4p18/3146-2F	GRAS	http://planttfdb.cbi.pku.edu.cn/family.php?fam=GRAS
i3_HQ_MM3Stem_c10808/f2p18/3115-0F	C3H	http://planttfdb.cbi.pku.edu.cn/family.php?fam=C3H
i3_HQ_MM3Stem_c108704/f3p10/3250-1F	bZIP	http://planttfdb.cbi.pku.edu.cn/family.php?fam=bZIP
i3_HQ_MM3Stem_c109485/f2p19/3215-1F	CAMTA	http://planttfdb.cbi.pku.edu.cn/family.php?fam=CAMTA
i3_HQ_MM3Stem_c12184/f48p29/3342-1F	CAMTA	http://planttfdb.cbi.pku.edu.cn/family.php?fam=CAMTA
i3_HQ_MM3Stem_c14371/f9p16/3368-1F	bHLH	http://planttfdb.cbi.pku.edu.cn/family.php?fam=bHLH
i3_HQ_MM3Stem_c14433/f2p7/3614-1F	MYB-related	http://planttfdb.cbi.pku.edu.cn/family.php?fam=MYB_related
i3_HQ_MM3Stem_c16834/f2p0/3875-0F	zn-clus	--
i3_HQ_MM3Stem_c23343/f75p36/3554-2F	CAMTA	http://planttfdb.cbi.pku.edu.cn/family.php?fam=CAMTA
i3_HQ_MM3Stem_c2444/f23p91/3653-1F	B3-ARF	--
i3_HQ_MM3Stem_c2667/f2p43/3671-1F	B3-ARF	--
i3_HQ_MM3Stem_c26718/f2p1/3383-0F	GRAS	http://planttfdb.cbi.pku.edu.cn/family.php?fam=GRAS
i3_HQ_MM3Stem_c27437/f4p36/3481-1F	CAMTA	http://planttfdb.cbi.pku.edu.cn/family.php?fam=CAMTA
i3_HQ_MM3Stem_c30439/f2p12/3272-0F	GRAS	http://planttfdb.cbi.pku.edu.cn/family.php?fam=GRAS
i3_HQ_MM3Stem_c30745/f3p3/3677-0F	Trihelix	http://planttfdb.cbi.pku.edu.cn/family.php?fam=Trihelix
i3_HQ_MM3Stem_c31122/f2p9/3388-1F	MYB	http://planttfdb.cbi.pku.edu.cn/family.php?fam=MYB
i3_HQ_MM3Stem_c31647/f3p98/3698-0F	B3-ARF	--
i3_HQ_MM3Stem_c3367/f4p2/3698-1F	Trihelix	http://planttfdb.cbi.pku.edu.cn/family.php?fam=Trihelix
i3_HQ_MM3Stem_c34859/f11p7/3347-0F	B3-ARF	--
i3_HQ_MM3Stem_c35198/f3p26/3513-1F	CAMTA	http://planttfdb.cbi.pku.edu.cn/family.php?fam=CAMTA
i3_HQ_MM3Stem_c37014/f11p7/3404-2F	B3-ARF	--
i3_HQ_MM3Stem_c37202/f6p10/3378-1F	MYB	http://planttfdb.cbi.pku.edu.cn/family.php?fam=MYB
i3_HQ_MM3Stem_c44704/f5p7/4008-1F	C2H2	http://planttfdb.cbi.pku.edu.cn/family.php?fam=C2H2
i3_HQ_MM3Stem_c44926/f2p4/3590-0F	MYB	http://planttfdb.cbi.pku.edu.cn/family.php?fam=MYB
i3_HQ_MM3Stem_c45317/f4p22/3654-2F	HB-HD-ZIP	--
i3_HQ_MM3Stem_c46371/f2p40/4071-0F	B3-ARF	--
i3_HQ_MM3Stem_c47036/f4p1/3633-0F	MADS-M-type	--
i3_HQ_MM3Stem_c5509/f3p47/3424-0F	HB-HD-ZIP	--
i3_HQ_MM3Stem_c56141/f2p5/3253-2F	B3	http://planttfdb.cbi.pku.edu.cn/family.php?fam=B3
[truncated: 6,969 more rows]
