# Supplementary material for: Full-length transcriptome analysis of multiple organs and identification of adaptive genes and pathways in Mikania micrantha
Source: Sci Rep. 2022 Feb 28;12:3272. doi: 10.1038/s41598-022-07198-0 (PMC8885683; doi:10.1038/s41598-022-07198-0)
Supplement: Supplementary file 3 — Supplementary Table S7. [file 41598_2022_7198_MOESM3_ESM.xlsx]

## Sheet: Sheet1
Table S7. Differentially expressed genes (DEGs) from paired comparisons among the five organs of M. micrantha.
Root vs Stem						Root vs Leaf						Root vs Flower						Root vs Seed						Stem vs Leaf						Stem vs Flower						Stem vs Seed						Leaf vs Flower						Leaf vs Seed
Gene ID	Root_readcount	Stem_readcount	log2(FoldChange)	P-value	Corrected P-value	Gene ID	Root_readcount	Leaf_readcount	log2(FoldChange)	P-value	Corrected P-value	Gene ID	Root_readcount	Flower_readcount	log2(FoldChange)	P-value	Corrected P-value	Gene ID	Root_readcount	Seed_readcount	log2(FoldChange)	P-value	Corrected P-value	Gene ID	Stem_readcount	Leaf_readcount	log2(FoldChange)	P-value	Corrected P-value	Gene ID	Stem_readcount	Flower_readcount	log2(FoldChange)	P-value	Corrected P-value	Gene ID	Stem_readcount	Seed_readcount	log2(FoldChange)	P-value	Corrected P-value	Gene ID	Leaf_readcount	Flower_readcount	log2(FoldChange)	P-value	Corrected P-value	Gene ID	Leaf_readcount
i0_HQ_MM3Flower_c10018/f4p1/591	68.0783	5.3245	3.6765	3.0918e-14	3.5409e-12	i0_HQ_MM3Flower_c10580/f2p0/875	6.11846	55.5164	-3.1817	3.2727e-10	1.1222e-08	i0_HQ_MM3Flower_c10155/f2p0/955	5.44742	22.2305	-2.0289	0.00022193	0.002366	i0_HQ_MM3Flower_c10018/f4p1/591	67.7944	23.6027	1.5222	1.2782e-05	0.00018486	i0_HQ_MM3Flower_c10018/f4p1/591	5.08139	31.575	-2.6355	3.3415e-05	0.00064392	i0_HQ_MM3Flower_c10018/f4p1/591	5.75666	69.4048	-3.5917	6.077e-16	3.8954e-14	i0_HQ_MM3Flower_c10018/f4p1/591	5.47587	24.9601	-2.1885	0.00033033	0.003035	i0_HQ_MM3Flower_c10018/f4p1/591	32.0757	64.5475	-1.0089	1.2758e-05	0.00020946	i0_HQ_MM3Flower_c10155/f2p0/955	0
i0_HQ_MM3Flower_c10168/f2p0/576	0.346994	17.8321	-5.6834	6.9939e-06	0.00023728	i0_HQ_MM3Flower_c1070/f3p0/609	8.27153	40.5954	-2.2951	1.0585e-05	0.00018126	i0_HQ_MM3Flower_c10168/f2p0/576	0.36063	28.9449	-6.3266	6.8916e-09	1.8012e-07	i0_HQ_MM3Flower_c10155/f2p0/955	5.21958	31.2514	-2.5819	2.29e-06	3.9049e-05	i0_HQ_MM3Flower_c10190/f2p0/827	50.3566	14.8346	1.7632	1.9918e-07	5.9951e-06	i0_HQ_MM3Flower_c10155/f2p0/955	0	23.3384	-5.5446	3.1699e-07	6.5725e-06	i0_HQ_MM3Flower_c10155/f2p0/955	0	33.0486	-6.0465	3.033e-09	7.6697e-08	i0_HQ_MM3Flower_c10155/f2p0/955	0	21.705	-5.44	2.939e-07	6.9451e-06	i0_HQ_MM3Flower_c10190/f2p0/827	14.2888
i0_HQ_MM3Flower_c1066/f5p0/691	1.95834	16.4125	-3.0671	0.00019183	0.004337	i0_HQ_MM3Flower_c10775/f3p4/927	85.447	41.7286	1.034	2.9801e-06	5.6888e-05	i0_HQ_MM3Flower_c10190/f2p0/827	32.7984	65.7838	-1.0041	3.2168e-05	0.00042722	i0_HQ_MM3Flower_c1034/f5p0/962	46.4125	8.13066	2.5131	2.1915e-07	4.4599e-06	i0_HQ_MM3Flower_c10448/f5p0/909	102.48	46.6753	1.1346	1.1664e-08	4.246e-07	i0_HQ_MM3Flower_c1044/f4p0/562	0.36141	27.0577	-6.2263	4.181e-08	1.0208e-06	i0_HQ_MM3Flower_c1034/f5p0/962	42.39	8.59825	2.3016	4.9446e-07	8.7223e-06	i0_HQ_MM3Flower_c10190/f2p0/827	15.0698	64.2288	-2.0916	4.8015e-11	2.0297e-09	i0_HQ_MM3Flower_c1034/f5p0/962	73.3884
i0_HQ_MM3Flower_c1114/f5p0/711	19.6607	49.4448	-1.3305	6.5722e-05	0.0017191	i0_HQ_MM3Flower_c10813/f2p5/653	2.87411	30.2648	-3.3965	1.6431e-06	3.2736e-05	i0_HQ_MM3Flower_c1044/f4p0/562	0.584017	25.7733	-5.4637	3.5035e-08	8.252e-07	i0_HQ_MM3Flower_c10496/f2p1/662	289.885	94.879	1.6113	3.4336e-21	2.4841e-19	i0_HQ_MM3Flower_c10580/f2p0/875	7.67339	56.7588	-2.8869	3.8732e-09	1.5035e-07	i0_HQ_MM3Flower_c10496/f2p1/662	267.717	70.753	1.9198	1.0774e-25	1.3986e-23	i0_HQ_MM3Flower_c10448/f5p0/909	110.436	39.9124	1.4683	1.4563e-09	3.846e-08	i0_HQ_MM3Flower_c1034/f5p0/962	77.3999	24.5925	1.6541	1.229e-05	0.00020266	i0_HQ_MM3Flower_c10496/f2p1/662	340.83
i0_HQ_MM3Flower_c1157/f6p0/830	60.0118	0	6.9072	7.1747e-15	8.7303e-13	i0_HQ_MM3Flower_c10923/f7p5/435	29.4941	135.853	-2.2035	4.8926e-15	2.7271e-13	i0_HQ_MM3Flower_c10496/f2p1/662	302.538	67.3943	2.1664	1.1399e-29	1.373e-27	i0_HQ_MM3Flower_c10625/f4p1/617	93.16	35.7655	1.3811	2.399e-06	4.0747e-05	i0_HQ_MM3Flower_c10775/f3p4/927	107.288	42.6625	1.3305	1.2489e-10	5.9193e-09	i0_HQ_MM3Flower_c10558/f4p220/927	0.789078	23.9512	-4.9238	2.8447e-07	5.942e-06	i0_HQ_MM3Flower_c10496/f2p1/662	254.659	100.335	1.3437	7.0152e-18	4.3225e-16	i0_HQ_MM3Flower_c10496/f2p1/662	359.46	65.8013	2.4496	5.6289e-39	1.3054e-36	i0_HQ_MM3Flower_c10580/f2p0/875	54.6704
i0_HQ_MM3Flower_c1167/f8p0/675	9.83385	203.798	-4.3732	2.4284e-49	2.0597e-46	i0_HQ_MM3Flower_c11460/f2p0/669	11.6878	0	4.5469	0.0002943	0.0034655	i0_HQ_MM3Flower_c10558/f4p220/927	1.3885	22.8143	-4.0383	6.3138e-07	1.2114e-05	i0_HQ_MM3Flower_c1066/f5p0/691	1.95017	32.9017	-4.0765	5.9981e-09	1.5147e-07	i0_HQ_MM3Flower_c10813/f2p5/653	4.44442	30.9421	-2.7995	1.9739e-05	0.00040275	i0_HQ_MM3Flower_c10625/f4p1/617	91.4999	39.8472	1.1993	2.7214e-05	0.00037162	i0_HQ_MM3Flower_c10625/f4p1/617	87.037	37.8223	1.2024	3.5504e-06	5.3155e-05	i0_HQ_MM3Flower_c10558/f4p220/927	0.364758	22.275	-5.9323	2.2428e-07	5.4246e-06	i0_HQ_MM3Flower_c1066/f5p0/691	4.21224
i0_HQ_MM3Flower_c1190/f4p0/787	553.544	65.6322	3.0762	1.0632e-88	2.6023e-85	i0_HQ_MM3Flower_c1157/f6p0/830	53.614	0	6.7445	9.0485e-15	4.9252e-13	i0_HQ_MM3Flower_c10625/f4p1/617	97.2264	37.9556	1.357	1.8616e-05	0.00026167	i0_HQ_MM3Flower_c10754/f2p0/358	0.0811407	17.0399	-7.7143	3.1437e-05	0.00041602	i0_HQ_MM3Flower_c10923/f7p5/435	16.323	138.893	-3.089	9.6078e-22	1.1079e-19	i0_HQ_MM3Flower_c10775/f3p4/927	121.546	22.7231	2.4193	1.5802e-16	1.0823e-14	i0_HQ_MM3Flower_c10754/f2p0/358	2.65228	18.0198	-2.7643	0.00046011	0.0040595	i0_HQ_MM3Flower_c1061/f5p0/690	8.05802	24.5128	-1.605	0.00042515	0.0045125	i0_HQ_MM3Flower_c10677/f5p8/546	24.6863
i0_HQ_MM3Flower_c12601/f2p0/876	45.7344	14.9021	1.6178	0.00018787	0.0042689	i0_HQ_MM3Flower_c1167/f8p0/675	8.78548	433.799	-5.6258	3.0334e-97	2.2025e-94	i0_HQ_MM3Flower_c10648/f2p7/603	15.8071	38.0929	-1.2689	0.00024646	0.0025952	i0_HQ_MM3Flower_c10775/f3p4/927	95.2445	18.9669	2.3282	1.4998e-12	5.7386e-11	i0_HQ_MM3Flower_c1167/f8p0/675	194.493	443.506	-1.1892	5.9147e-15	4.2542e-13	i0_HQ_MM3Flower_c1087/f9p0/609	0	50.5622	-6.66	1.0907e-13	5.6778e-12	i0_HQ_MM3Flower_c10775/f3p4/927	115.617	20.0577	2.5271	2.0691e-18	1.3282e-16	i0_HQ_MM3Flower_c10648/f2p7/603	4.45916	37.1925	-3.0602	2.8508e-09	9.4031e-08	i0_HQ_MM3Flower_c10754/f2p0/358	0.363481
i0_HQ_MM3Flower_c13247/f4p24/618	31.1171	74.6555	-1.2625	2.233e-06	8.4753e-05	i0_HQ_MM3Flower_c11681/f5p0/802	13.3621	50.3539	-1.914	1.801e-05	0.00029285	i0_HQ_MM3Flower_c1066/f5p0/691	2.0353	14.3374	-2.8165	0.00049052	0.0047266	i0_HQ_MM3Flower_c1083/f6p0/830	41.7889	85.8706	-1.039	1.1866e-05	0.00017321	i0_HQ_MM3Flower_c11681/f5p0/802	8.90586	51.4807	-2.5312	2.5065e-07	7.4044e-06	i0_HQ_MM3Flower_c10923/f7p5/435	18.4921	73.5329	-1.9915	4.9424e-10	1.6221e-08	i0_HQ_MM3Flower_c1083/f6p0/830	41.8503	90.809	-1.1176	3.7361e-05	0.00044307	i0_HQ_MM3Flower_c1087/f9p0/609	0	47.0236	-6.5553	1.1046e-13	6.396e-12	i0_HQ_MM3Flower_c10923/f7p5/435	133.783
i0_HQ_MM3Flower_c1399/f2p0/445	98.0927	29.8494	1.7164	9.8667e-09	5.7972e-07	i0_HQ_MM3Flower_c11897/f5p0/630	8.14916	48.6102	-2.5765	1.9211e-07	4.5274e-06	i0_HQ_MM3Flower_c1070/f3p0/609	9.62241	31.4078	-1.7067	6.8456e-05	0.00083531	i0_HQ_MM3Flower_c1133/f7p16/721	147.705	47.3475	1.6414	7.7028e-12	2.7494e-10	i0_HQ_MM3Flower_c11897/f5p0/630	7.98496	49.698	-2.6378	1.9078e-07	5.7606e-06	i0_HQ_MM3Flower_c10994/f2p42/875	0.338521	13.9556	-5.3655	7.8473e-05	0.00095164	i0_HQ_MM3Flower_c1112/f3p12/980	0.286485	18.4281	-6.0073	9.4667e-06	0.00012932	i0_HQ_MM3Flower_c10923/f7p5/435	141.095	68.3866	1.0449	0.00032699	0.0035973	i0_HQ_MM3Flower_c1112/f3p12/980	2.61366
i0_HQ_MM3Flower_c1433/f5p0/633	180.03	78.8897	1.1903	1.2574e-08	7.2484e-07	i0_HQ_MM3Flower_c1190/f4p0/787	494.532	180.663	1.4528	1.3959e-44	3.1846e-42	i0_HQ_MM3Flower_c10775/f3p4/927	99.4018	21.6444	2.1993	5.4902e-11	1.8727e-09	i0_HQ_MM3Flower_c11445/f2p4/677	0.419693	377.955	-9.8147	6.7788e-67	2.0141e-64	i0_HQ_MM3Flower_c1190/f4p0/787	62.6356	184.706	-1.5602	3.7691e-11	1.8983e-09	i0_HQ_MM3Flower_c1112/f3p12/980	0.301175	15.0802	-5.6459	3.9386e-05	0.00051733	i0_HQ_MM3Flower_c1133/f7p16/721	102.43	50.0705	1.0326	7.6309e-06	0.00010642	i0_HQ_MM3Flower_c10994/f2p42/875	0.273088	12.9789	-5.5707	7.3636e-05	0.00098728	i0_HQ_MM3Flower_c1127/f8p0/881	20.4601
i0_HQ_MM3Flower_c1504/f2p0/789	34.6994	90.868	-1.3889	2.5359e-08	1.3872e-06	i0_HQ_MM3Flower_c1203/f7p0/878	14.4684	55.0319	-1.9274	6.5583e-06	0.00011759	i0_HQ_MM3Flower_c1087/f9p0/609	0	48.162	-6.5898	1.1164e-13	5.1418e-12	i0_HQ_MM3Flower_c11460/f2p0/669	13.028	0.267019	5.6085	0.00023452	0.0024895	i0_HQ_MM3Flower_c1203/f7p0/878	8.39011	56.2634	-2.7454	1.3049e-08	4.7205e-07	i0_HQ_MM3Flower_c1137/f7p10/994	2.88285	17.4757	-2.5998	0.00042537	0.0041513	i0_HQ_MM3Flower_c11445/f2p4/677	0	399.691	-9.6427	5.3859e-70	2.1038e-67	i0_HQ_MM3Flower_c1110/f8p0/785	15.0224	36.8233	-1.2935	0.00013557	0.0016841	i0_HQ_MM3Flower_c11445/f2p4/677	0.364696
i0_HQ_MM3Flower_c1714/f7p5/990	128.316	50.6142	1.3421	8.8689e-08	4.4326e-06	i0_HQ_MM3Flower_c1242/f7p0/721	0.125507	471.381	-11.875	7.2919e-57	2.3599e-54	i0_HQ_MM3Flower_c10923/f7p5/435	34.311	70.0422	-1.0296	1.3089e-05	0.0001907	i0_HQ_MM3Flower_c1167/f8p0/675	9.79284	62.5188	-2.6745	1.0184e-11	3.586e-10	i0_HQ_MM3Flower_c12099/f2p2/537	97.5859	46.1313	1.0809	6.5638e-08	2.1437e-06	i0_HQ_MM3Flower_c11445/f2p4/677	0	12.7114	-4.6681	0.00020715	0.0022274	i0_HQ_MM3Flower_c1157/f6p0/830	0	34.08	-6.0909	1.7475e-09	4.5764e-08	i0_HQ_MM3Flower_c11445/f2p4/677	0.384631	11.8218	-4.9418	0.00016481	0.0019962	i0_HQ_MM3Flower_c1157/f6p0/830	0
i0_HQ_MM3Flower_c1716/f3p3/505	78.9103	33.1782	1.25	8.1949e-05	0.0020826	i0_HQ_MM3Flower_c12447/f2p11/883	29.415	10.1862	1.5299	0.00041867	0.0047113	i0_HQ_MM3Flower_c11290/f6p0/990	17.7636	43.8682	-1.3043	6.2916e-05	0.00077622	i0_HQ_MM3Flower_c1190/f4p0/787	551.236	1.85036	8.2187	1.1365e-111	7.7721e-109	i0_HQ_MM3Flower_c1214/f8p0/1001	75.1139	31.8482	1.2379	2.579e-07	7.5977e-06	i0_HQ_MM3Flower_c1157/f6p0/830	0	11.4159	-4.513	0.00047542	0.0045693	i0_HQ_MM3Flower_c1167/f8p0/675	209.592	66.1142	1.6646	9.1353e-20	6.4877e-18	i0_HQ_MM3Flower_c1157/f6p0/830	0	10.617	-4.4083	0.00043438	0.0045981	i0_HQ_MM3Flower_c1167/f8p0/675	427.188
i0_HQ_MM3Flower_c1765/f3p0/529	344.785	60.4977	2.5107	7.9483e-45	5.3194e-42	i0_HQ_MM3Flower_c12533/f2p0/743	1.40568	33.4923	-4.5745	1.852e-08	5.0852e-07	i0_HQ_MM3Flower_c1133/f7p16/721	154.153	59.6226	1.3704	5.2588e-08	1.2057e-06	i0_HQ_MM3Flower_c11902/f5p10/455	92.962	31.6176	1.5559	1.9721e-07	4.0352e-06	i0_HQ_MM3Flower_c1242/f7p0/721	0.106339	481.93	-12.146	5.6151e-55	1.9477e-52	i0_HQ_MM3Flower_c1167/f8p0/675	220.34	107.63	1.0336	1.25e-08	3.3212e-07	i0_HQ_MM3Flower_c1190/f4p0/787	67.4981	1.95678	5.1083	1.0784e-17	6.5661e-16	i0_HQ_MM3Flower_c1167/f8p0/675	450.539	100.098	2.1702	1.2731e-40	3.0948e-38	i0_HQ_MM3Flower_c11681/f5p0/802	49.5865
i0_HQ_MM3Flower_c1811/f2p4/829	35.0507	0.334278	6.7122	2.311e-09	1.5009e-07	i0_HQ_MM3Flower_c12637/f5p0/625	1.7571	193.564	-6.7835	8.6771e-44	1.9476e-41	i0_HQ_MM3Flower_c11445/f2p4/677	0.438013	12.108	-4.7888	0.00017999	0.0019715	i0_HQ_MM3Flower_c1198/f7p0/767	32.1065	3.53934	3.1813	9.1668e-07	1.6791e-05	i0_HQ_MM3Flower_c12637/f5p0/625	5.62797	197.896	-5.136	1.7014e-43	4.3558e-41	i0_HQ_MM3Flower_c11897/f5p0/630	9.04609	30.5265	-1.7547	0.0002132	0.0022864	i0_HQ_MM3Flower_c1198/f7p0/767	26.662	3.74288	2.8326	8.198e-06	0.00011355	i0_HQ_MM3Flower_c11681/f5p0/802	52.297	14.6507	1.8358	7.737e-05	0.0010328	i0_HQ_MM3Flower_c1190/f4p0/787	177.91
i0_HQ_MM3Flower_c1847/f4p7/620	1.67948	59.8364	-5.1549	2.3853e-16	3.4284e-14	i0_HQ_MM3Flower_c12708/f2p0/558	81.6849	34.3039	1.2517	2.2632e-07	5.2625e-06	i0_HQ_MM3Flower_c1157/f6p0/830	62.3701	10.874	2.52	1.0867e-08	2.7582e-07	i0_HQ_MM3Flower_c12447/f2p11/883	32.7878	3.96131	3.0491	1.1938e-06	2.1382e-05	i0_HQ_MM3Flower_c1278/f6p3/866	0.265846	57.3589	-7.7533	3.5791e-13	2.2039e-11	i0_HQ_MM3Flower_c1190/f4p0/787	70.9592	17.7453	1.9996	2.7998e-08	7.0221e-07	i0_HQ_MM3Flower_c12447/f2p11/883	21.1311	4.18913	2.3346	0.00034402	0.0031469	i0_HQ_MM3Flower_c1190/f4p0/787	187.635	16.5034	3.5071	8.7019e-32	1.5502e-29	i0_HQ_MM3Flower_c11902/f5p10/455	72.0883
i0_HQ_MM3Flower_c1857/f7p0/771	1.54532	33.7582	-4.4493	1.6285e-09	1.0831e-07	i0_HQ_MM3Flower_c1278/f6p3/866	0	56.1034	-6.81	8.2127e-14	4.0529e-12	i0_HQ_MM3Flower_c1167/f8p0/675	10.2203	102.521	-3.3264	2.3346e-23	2.1047e-21	i0_HQ_MM3Flower_c12601/f2p0/876	45.5437	0.197851	7.8467	5.0932e-11	1.6674e-09	i0_HQ_MM3Flower_c1283/f8p0/666	6.67594	129.903	-4.2823	8.6264e-27	1.2951e-24	i0_HQ_MM3Flower_c11902/f5p10/455	62.3932	13.0781	2.2542	1.604e-08	4.2029e-07	i0_HQ_MM3Flower_c12601/f2p0/876	15.3258	0.209229	6.1947	4.2476e-05	0.00049592	i0_HQ_MM3Flower_c11902/f5p10/455	76.0287	12.1628	2.6441	2.3951e-10	9.2772e-09	i0_HQ_MM3Flower_c1198/f7p0/767	51.0708
i0_HQ_MM3Flower_c18674/f32p1/738	37.0357	6.64044	2.4796	4.9195e-06	0.00017264	i0_HQ_MM3Flower_c1280/f9p2/995	115.759	56.4132	1.037	5.0735e-08	1.3111e-06	i0_HQ_MM3Flower_c11897/f5p0/630	9.48005	29.0774	-1.6169	0.00020598	0.0022205	i0_HQ_MM3Flower_c12637/f5p0/625	1.95857	16.6232	-3.0853	0.00017791	0.0019561	i0_HQ_MM3Flower_c1292/f7p0/732	27.5103	179.543	-2.7063	7.9353e-24	1.0204e-21	i0_HQ_MM3Flower_c11947/f2p1/706	0	11.3989	-4.5108	0.00048067	0.0046101	i0_HQ_MM3Flower_c12749/f2p0/419	23.0334	4.70625	2.2911	0.00021838	0.0021106	i0_HQ_MM3Flower_c11947/f2p1/706	0.501302	10.6012	-4.4024	0.00044003	0.0046465	i0_HQ_MM3Flower_c1203/f7p0/878	54.1933
i0_HQ_MM3Flower_c19650/f5p0/637	36.0319	72.5	-1.0087	6.8319e-05	0.0017799	i0_HQ_MM3Flower_c1283/f8p0/666	5.31271	127.059	-4.5799	5.9526e-28	7.0702e-26	i0_HQ_MM3Flower_c1190/f4p0/787	575.297	16.9029	5.089	1.1804e-123	1.9078e-120	i0_HQ_MM3Flower_c12749/f2p0/419	32.4563	4.45031	2.8665	2.911e-06	4.8676e-05	i0_HQ_MM3Flower_c13063/f2p2/641	11.9099	231.846	-4.2829	1.739e-46	4.9046e-44	i0_HQ_MM3Flower_c1203/f7p0/878	9.50508	86.9413	-3.1933	5.0707e-18	4.0064e-16	i0_HQ_MM3Flower_c1328/f5p9/811	50.364	4.92398	3.3545	3.7169e-11	1.1908e-09	i0_HQ_MM3Flower_c11990/f4p1/772	8.3856	25.8948	-1.6267	0.00026305	0.0029767	i0_HQ_MM3Flower_c12099/f2p2/537	44.434
i0_HQ_MM3Flower_c1969/f3p4/472	83.4472	34.8764	1.2586	4.595e-05	0.0012657	i0_HQ_MM3Flower_c1292/f7p0/732	35.8686	175.613	-2.2916	5.5797e-20	4.2782e-18	i0_HQ_MM3Flower_c11902/f5p10/455	97.0198	12.4573	2.9613	3.2082e-15	1.6985e-13	i0_HQ_MM3Flower_c1280/f9p2/995	129.033	58.7881	1.1341	3.1112e-06	5.1702e-05	i0_HQ_MM3Flower_c132/f14p0/693	25.6606	335.624	-3.7092	8.2736e-60	3.3258e-57	i0_HQ_MM3Flower_c1214/f8p0/1001	85.0958	22.8322	1.898	4.6547e-09	1.3237e-07	i0_HQ_MM3Flower_c1338/f8p0/933	0.0813617	25.9388	-8.3165	1.0292e-06	1.7161e-05	i0_HQ_MM3Flower_c1216/f3p0/842	0	27.4632	-5.7794	8.4519e-09	2.597e-07	i0_HQ_MM3Flower_c1214/f8p0/1001	30.6764
i0_HQ_MM3Flower_c19784/f4p0/787	15.187	63.051	-2.0537	2.6987e-09	1.7343e-07	i0_HQ_MM3Flower_c13063/f2p2/641	28.7411	226.771	-2.9801	1.3768e-34	2.2022e-32	i0_HQ_MM3Flower_c11947/f2p1/706	0.183965	10.8578	-5.8832	0.00035296	0.003554	i0_HQ_MM3Flower_c13063/f2p2/641	32.0366	3.21709	3.3159	5.7152e-07	1.0879e-05	i0_HQ_MM3Flower_c13329/f4p1/518	2.44579	24.2953	-3.3123	3.1901e-05	0.00061821	i0_HQ_MM3Flower_c1216/f3p0/842	0	29.5299	-5.8841	8.9713e-09	2.4371e-07	i0_HQ_MM3Flower_c13556/f6p0/854	9.23627	35.3167	-1.935	8.341e-05	0.00090198	i0_HQ_MM3Flower_c12323/f2p0/707	0.38399	21.471	-5.8052	3.5609e-07	8.2536e-06	i0_HQ_MM3Flower_c12323/f2p0/707	0.364088
i0_HQ_MM3Flower_c2046/f10p0/546	112.79	53.9347	1.0644	4.93e-05	0.0013399	i0_HQ_MM3Flower_c132/f14p0/693	8.09519	328.277	-5.3417	2.1219e-73	1.0124e-70	i0_HQ_MM3Flower_c1203/f7p0/878	16.8314	82.8141	-2.2987	2.717e-14	1.3212e-12	i0_HQ_MM3Flower_c132/f14p0/693	9.0234	39.5793	-2.133	1.6519e-06	2.8789e-05	i0_HQ_MM3Flower_c13556/f6p0/854	8.57089	41.5443	-2.2771	1.7133e-05	0.00035437	i0_HQ_MM3Flower_c12323/f2p0/707	0.270455	23.0868	-6.4155	4.4645e-07	8.9865e-06	i0_HQ_MM3Flower_c13601/f2p6/823	140.113	15.3843	3.1871	3.478e-27	3.8278e-25	i0_HQ_MM3Flower_c1242/f7p0/721	489.571	85.1109	2.5241	1.1921e-54	4.43e-52	i0_HQ_MM3Flower_c1242/f7p0/721	464.198
i0_HQ_MM3Flower_c2108/f2p3/844	2.02015	148.117	-6.1961	4.7254e-38	2.3e-35	i0_HQ_MM3Flower_c13784/f6p207/641	38.6291	234.081	-2.5992	1.4785e-30	2.0073e-28	i0_HQ_MM3Flower_c1216/f3p0/842	2.101	28.1281	-3.7429	5.9761e-08	1.3601e-06	i0_HQ_MM3Flower_c1328/f5p9/811	67.7336	4.6562	3.8626	9.6616e-15	4.5244e-13	i0_HQ_MM3Flower_c13784/f6p207/641	25.9397	239.319	-3.2057	1.0614e-37	2.3352e-35	i0_HQ_MM3Flower_c1242/f7p0/721	0.12047	91.5157	-9.5692	5.8017e-18	4.5531e-16	i0_HQ_MM3Flower_c13605/f5p5/485	59.5144	10.745	2.4696	5.6001e-10	1.5506e-08	i0_HQ_MM3Flower_c12637/f5p0/625	201.034	38.6285	2.3797	1.1521e-21	1.2648e-19	i0_HQ_MM3Flower_c12494/f4p0/833	20.065
i0_HQ_MM3Flower_c2128/f3p3/691	55.3639	8.16977	2.7606	2.5951e-09	1.6715e-07	i0_HQ_MM3Flower_c13881/f12p0/913	74.2285	26.062	1.51	2.712e-08	7.2789e-07	i0_HQ_MM3Flower_c12323/f2p0/707	5.55546	21.9908	-1.9849	0.00028451	0.00294	i0_HQ_MM3Flower_c13601/f2p6/823	247.435	14.5477	4.0882	1.8838e-51	4.1303e-49	i0_HQ_MM3Flower_c13881/f12p0/913	99.4574	26.6453	1.9002	2.5478e-14	1.7325e-12	i0_HQ_MM3Flower_c12447/f2p11/883	22.2147	2.43719	3.1882	3.9626e-05	0.00052019	i0_HQ_MM3Flower_c13704/f3p2/799	161.844	65.1135	1.3136	1.4419e-11	4.8317e-10	i0_HQ_MM3Flower_c1281/f6p13/654	0	40.1837	-6.3285	5.0016e-12	2.4047e-10	i0_HQ_MM3Flower_c12601/f2p0/876	23.0537
i0_HQ_MM3Flower_c2490/f3p8/421	33.2946	7.01985	2.2458	4.8623e-05	0.0013252	i0_HQ_MM3Flower_c139/f30p0/764	218.657	109.269	1.0008	2.5763e-13	1.2112e-11	i0_HQ_MM3Flower_c1242/f7p0/721	0.146004	87.1714	-9.2217	1.7453e-18	1.1691e-16	i0_HQ_MM3Flower_c13605/f5p5/485	96.5994	10.1606	3.249	7.8953e-18	4.6468e-16	i0_HQ_MM3Flower_c13963/f5p22/513	0.212677	26.3146	-6.9511	4.3491e-07	1.2343e-05	i0_HQ_MM3Flower_c12637/f5p0/625	6.37587	41.5354	-2.7036	3.0056e-08	7.502e-07	i0_HQ_MM3Flower_c13848/f2p0/992	0.146107	24.1147	-7.3667	8.8305e-07	1.4895e-05	i0_HQ_MM3Flower_c1283/f8p0/666	131.962	17.6812	2.8998	8.2705e-19	7.3957e-17	i0_HQ_MM3Flower_c12637/f5p0/625	190.615
i0_HQ_MM3Flower_c24912/f2p0/737	5.09745	34.6725	-2.7659	2.307e-07	1.0735e-05	i0_HQ_MM3Flower_c13963/f5p22/513	1.7571	25.7386	-3.8727	2.9257e-06	5.594e-05	i0_HQ_MM3Flower_c12447/f2p11/883	34.219	2.3215	3.8817	9.2843e-08	2.0458e-06	i0_HQ_MM3Flower_c13776/f2p3/779	113.037	55.6176	1.0232	7.3395e-05	0.00089084	i0_HQ_MM3Flower_c1399/f2p0/445	28.4865	305.237	-3.4216	9.1184e-51	2.8317e-48	i0_HQ_MM3Flower_c1278/f6p3/866	0.301175	37.709	-6.9682	2.0213e-10	7.0859e-09	i0_HQ_MM3Flower_c13881/f12p0/913	107.179	7.76871	3.7862	6.0526e-24	5.5222e-22	i0_HQ_MM3Flower_c13063/f2p2/641	235.522	71.7067	1.7157	2.9842e-15	1.9867e-13	i0_HQ_MM3Flower_c12708/f2p0/558	33.7812
i0_HQ_MM3Flower_c28318/f2p0/386	27.9928	2.72771	3.3593	2.7973e-06	0.000104	i0_HQ_MM3Flower_c1399/f2p0/445	87.6352	298.556	-1.7684	1.1167e-22	1.0157e-20	i0_HQ_MM3Flower_c12533/f2p0/743	1.63525	25.4507	-3.9601	1.6447e-07	3.49e-06	i0_HQ_MM3Flower_c13848/f2p0/992	5.04611	22.8033	-2.176	0.00023388	0.0024833	i0_HQ_MM3Flower_c14027/f2p8/979	20.9258	75.2188	-1.8458	9.5975e-07	2.549e-05	i0_HQ_MM3Flower_c1280/f9p2/995	83.4218	35.8076	1.2202	4.7564e-05	0.00061129	i0_HQ_MM3Flower_c13905/f4p3/594	53.8591	19.1091	1.4949	1.8787e-05	0.0002394	i0_HQ_MM3Flower_c132/f14p0/693	340.945	83.8186	2.0242	5.1792e-28	7.7624e-26	i0_HQ_MM3Flower_c1278/f6p3/866	55.2484
i0_HQ_MM3Flower_c30933/f3p1/584	345.379	47.0775	2.8751	2.7241e-52	2.5928e-49	i0_HQ_MM3Flower_c14027/f2p8/979	5.53485	73.5723	-3.7325	6.6423e-15	3.6705e-13	i0_HQ_MM3Flower_c12601/f2p0/876	47.5317	4.65349	3.3525	3.7163e-09	1.0062e-07	i0_HQ_MM3Flower_c13881/f12p0/913	82.7397	7.34623	3.4935	1.9486e-16	1.0319e-14	i0_HQ_MM3Flower_c1426/f5p2/1000	5.59022	214.957	-5.265	1.9489e-47	5.5698e-45	i0_HQ_MM3Flower_c1281/f6p13/654	0	43.2076	-6.4332	5.0761e-12	2.1924e-10	i0_HQ_MM3Flower_c14082/f2p0/604	19.3091	57.7224	-1.5799	1.4028e-05	0.00018384	i0_HQ_MM3Flower_c13247/f4p24/618	46.5404	108.32	-1.2187	2.5998e-10	1.0014e-08	i0_HQ_MM3Flower_c1283/f8p0/666	125.123
i0_HQ_MM3Flower_c3331/f6p5/956	0.379306	21.8601	-5.8488	6.6041e-07	2.8034e-05	i0_HQ_MM3Flower_c1426/f5p2/1000	2.25034	210.252	-6.5458	8.1155e-48	2.0723e-45	i0_HQ_MM3Flower_c12637/f5p0/625	2.04406	39.5637	-4.2747	3.0407e-11	1.0756e-09	i0_HQ_MM3Flower_c139/f30p0/764	243.728	121.098	1.0091	9.1315e-09	2.2455e-07	i0_HQ_MM3Flower_c1433/f5p0/633	75.2877	28.965	1.3781	3.6984e-08	1.2555e-06	i0_HQ_MM3Flower_c1292/f7p0/732	31.1662	117.664	-1.9166	1.5116e-14	8.4961e-13	i0_HQ_MM3Flower_c1424/f10p8/906	12.9738	466.409	-5.1679	1.2345e-108	9.1533e-106	i0_HQ_MM3Flower_c1338/f8p0/933	0.973116	42.8217	-5.4596	5.9386e-13	3.1472e-11	i0_HQ_MM3Flower_c1292/f7p0/732	172.937
i0_HQ_MM3Flower_c33892/f3p0/751	0.30204	29.8037	-6.6246	9.76e-09	5.7462e-07	i0_HQ_MM3Flower_c1433/f5p0/633	160.837	28.331	2.5051	1.1646e-27	1.3677e-25	i0_HQ_MM3Flower_c1278/f6p3/866	0	35.9189	-6.1667	9.5696e-11	3.167e-09	i0_HQ_MM3Flower_c1399/f2p0/445	97.6836	15.7525	2.6325	1.0656e-14	4.9656e-13	i0_HQ_MM3Flower_c1447/f4p3/888	144.404	62.9588	1.1976	2.5521e-12	1.4558e-10	i0_HQ_MM3Flower_c13063/f2p2/641	13.4926	77.1028	-2.5146	3.4724e-13	1.7127e-11	i0_HQ_MM3Flower_c1433/f5p0/633	81.1325	9.5826	3.0818	5.6649e-16	2.9787e-14	i0_HQ_MM3Flower_c13408/f3p1/620	0	21.3901	-5.4189	3.5831e-07	8.2962e-06	i0_HQ_MM3Flower_c12928/f4p13/975	5.48321
i0_HQ_MM3Flower_c34230/f9p16/569	27.3234	99.8908	-1.8702	1.4466e-12	1.3987e-10	i0_HQ_MM3Flower_c14396/f3p1/982	4.00179	29.9173	-2.9023	1.1371e-05	0.00019357	i0_HQ_MM3Flower_c1280/f9p2/995	134.665	34.1078	1.9812	1.8613e-12	7.6055e-11	i0_HQ_MM3Flower_c14027/f2p8/979	6.16949	31.009	-2.3295	8.2811e-06	0.00012501	i0_HQ_MM3Flower_c145/f24p0/520	23.0733	179.902	-2.9629	1.7815e-26	2.6469e-24	i0_HQ_MM3Flower_c132/f14p0/693	29.0706	90.1262	-1.6324	1.2808e-09	3.9553e-08	i0_HQ_MM3Flower_c1445/f5p1/866	0	18.7343	-5.2276	8.8682e-06	0.00012191	i0_HQ_MM3Flower_c13561/f2p1/821	1.68789	107.116	-5.9878	7.7416e-30	1.2648e-27	i0_HQ_MM3Flower_c13063/f2p2/641	223.316
i0_HQ_MM3Flower_c36288/f3p3/698	58.1398	16.0671	1.8554	2.7946e-06	0.00010395	i0_HQ_MM3Flower_c1447/f4p3/888	178.23	61.5807	1.5332	3.4331e-18	2.4008e-16	i0_HQ_MM3Flower_c1281/f6p13/654	0	41.1565	-6.363	5.0903e-12	1.9639e-10	i0_HQ_MM3Flower_c14082/f2p0/604	9.93274	54.5833	-2.4582	1.14e-09	3.1625e-08	i0_HQ_MM3Flower_c14826/f9p22/913	3.15294	56.9752	-4.1756	1.9656e-12	1.1295e-10	i0_HQ_MM3Flower_c13329/f4p1/518	2.77081	23.9883	-3.1139	6.9125e-06	0.00010868	i0_HQ_MM3Flower_c1447/f4p3/888	155.615	74.2169	1.0682	1.4875e-08	3.3884e-07	i0_HQ_MM3Flower_c13601/f2p6/823	178.357	25.1144	2.8282	3.7978e-24	4.7498e-22	i0_HQ_MM3Flower_c1307/f8p0/894	26.6642
i0_HQ_MM3Flower_c40323/f14p0/695	149.695	57.5984	1.3779	3.4096e-09	2.1351e-07	i0_HQ_MM3Flower_c145/f24p0/520	49.8664	175.964	-1.8191	1.3707e-14	7.3084e-13	i0_HQ_MM3Flower_c1292/f7p0/732	41.7265	112.079	-1.4255	1.4232e-11	5.2298e-10	i0_HQ_MM3Flower_c1424/f10p8/906	14.3563	441.045	-4.9412	2.2078e-108	1.4303e-105	i0_HQ_MM3Flower_c1504/f2p0/789	86.7191	41.9645	1.0472	5.9095e-07	1.6342e-05	i0_HQ_MM3Flower_c1338/f8p0/933	0.0855337	46.0441	-9.0723	2.3953e-10	8.2818e-09	i0_HQ_MM3Flower_c1482/f4p0/878	43.9239	17.0655	1.3639	0.00029828	0.0027748	i0_HQ_MM3Flower_c13848/f2p0/992	0.158981	44.8752	-8.1409	1.1486e-11	5.2761e-10	i0_HQ_MM3Flower_c132/f14p0/693	323.275
i0_HQ_MM3Flower_c40640/f3p0/741	55.2803	19.1653	1.5283	8.8579e-05	0.0022266	i0_HQ_MM3Flower_c1472/f6p2/946	237.322	117.493	1.0143	1.4892e-14	7.9001e-13	i0_HQ_MM3Flower_c13063/f2p2/641	33.435	73.4426	-1.1353	2.0595e-06	3.5582e-05	i0_HQ_MM3Flower_c1426/f5p2/1000	2.50837	21.0559	-3.0694	2.561e-05	0.00034626	i0_HQ_MM3Flower_c1533/f4p5/630	7.17785	38.0521	-2.4063	1.8561e-05	0.00038098	i0_HQ_MM3Flower_c13408/f3p1/620	0	22.9997	-5.5235	3.8675e-07	7.8904e-06	i0_HQ_MM3Flower_c14826/f9p22/913	3.39771	326.376	-6.5858	2.1493e-76	9.4026e-74	i0_HQ_MM3Flower_c13960/f2p0/636	0	77.0026	-7.2668	1.7998e-20	1.8378e-18	i0_HQ_MM3Flower_c1328/f5p9/811	44.3714
i0_HQ_MM3Flower_c40756/f2p0/619	2.47883	17.5736	-2.8257	0.00019927	0.0044847	i0_HQ_MM3Flower_c14826/f9p22/913	7.36976	55.7281	-2.9187	1.8558e-09	5.8342e-08	i0_HQ_MM3Flower_c132/f14p0/693	9.41727	85.8478	-3.1884	2.9312e-19	2.0828e-17	i0_HQ_MM3Flower_c1433/f5p0/633	179.279	9.06148	4.3063	6.597e-39	1.0507e-36	i0_HQ_MM3Flower_c1563/f10p0/381	29.527	6.26376	2.2369	6.0083e-06	0.00013834	i0_HQ_MM3Flower_c13556/f6p0/854	9.70988	70.6349	-2.8629	1.0955e-13	5.6994e-12	i0_HQ_MM3Flower_c1486/f3p0/999	11.2147	0.101496	6.7878	0.00054014	0.0046524	i0_HQ_MM3Flower_c1399/f2p0/445	310.077	128.929	1.266	2.6725e-11	1.165e-09	i0_HQ_MM3Flower_c13329/f4p1/518	23.4013
i0_HQ_MM3Flower_c40899/f11p0/772	95.2654	30.9765	1.6208	6.7214e-08	3.4191e-06	i0_HQ_MM3Flower_c1563/f10p0/381	30.6343	6.12665	2.322	4.7119e-06	8.7101e-05	i0_HQ_MM3Flower_c13247/f4p24/618	32.3399	110.943	-1.7784	1.8081e-14	8.9292e-13	i0_HQ_MM3Flower_c1447/f4p3/888	198.666	70.1809	1.5012	1.5164e-13	6.3706e-12	i0_HQ_MM3Flower_c1579/f4p0/726	17.9165	240.818	-3.7486	8.4992e-44	2.2155e-41	i0_HQ_MM3Flower_c13561/f2p1/821	0.698123	115.177	-7.3662	6.0603e-28	8.8411e-26	i0_HQ_MM3Flower_c14869/f2p0/920	0.590159	13.0879	-4.471	0.0002996	0.0027849	i0_HQ_MM3Flower_c1422/f2p11/854	0	15.459	-4.9504	1.6398e-05	0.00026163	i0_HQ_MM3Flower_c13365/f2p0/989	20.8606
i0_HQ_MM3Flower_c4097/f2p0/498	0.210725	20.391	-6.5964	2.0656e-06	7.9064e-05	i0_HQ_MM3Flower_c1576/f2p0/414	2.63564	20.4921	-2.9588	0.00024018	0.0029001	i0_HQ_MM3Flower_c1328/f5p9/811	70.6901	21.3483	1.7274	5.1982e-06	8.2617e-05	i0_HQ_MM3Flower_c1466/f4p0/884	53.8606	21.1792	1.3466	0.0004493	0.0044058	i0_HQ_MM3Flower_c1603/f4p0/967	15.9508	84.6863	-2.4085	1.6439e-10	7.6981e-09	i0_HQ_MM3Flower_c13601/f2p6/823	147.297	27.0043	2.4475	5.8055e-20	5.2768e-18	i0_HQ_MM3Flower_c1497/f4p10/959	0	27.3093	-5.7713	6.8771e-08	1.4135e-06	i0_HQ_MM3Flower_c1426/f5p2/1000	218.365	28.0388	2.9612	8.3794e-31	1.4228e-28	i0_HQ_MM3Flower_c1338/f8p0/933	0.922682
i0_HQ_MM3Flower_c41518/f4p8/743	4.71463	116.152	-4.6227	1.8998e-29	6.2355e-27	i0_HQ_MM3Flower_c1579/f4p0/726	15.7084	235.547	-3.9064	1.0191e-45	2.4312e-43	i0_HQ_MM3Flower_c1338/f8p0/933	12.16	43.8584	-1.8507	8.2668e-07	1.55e-05	i0_HQ_MM3Flower_c14763/f2p0/658	0	24.333	-5.6048	1.6232e-07	3.3678e-06	i0_HQ_MM3Flower_c1673/f3p15/744	0.159508	20.1935	-6.9841	9.7372e-06	0.00021412	i0_HQ_MM3Flower_c13704/f3p2/799	170.143	84.9475	1.0021	1.1725e-06	2.1818e-05	i0_HQ_MM3Flower_c1504/f2p0/789	93.4513	6.74751	3.7918	4.2088e-21	3.2445e-19	i0_HQ_MM3Flower_c1497/f4p10/959	0	27.0537	-5.7578	1.0832e-08	3.2794e-07	i0_HQ_MM3Flower_c13601/f2p6/823	169.113
i0_HQ_MM3Flower_c41679/f3p4/610	445.103	164.715	1.4342	5.1994e-26	1.3832e-23	i0_HQ_MM3Flower_c1601/f2p0/474	18.548	0.0802403	7.8527	1.2799e-05	0.0002152	i0_HQ_MM3Flower_c13408/f3p1/620	2.45068	21.9079	-3.1602	6.282e-06	9.7967e-05	i0_HQ_MM3Flower_c14826/f9p22/913	8.2148	308.627	-5.2315	3.051e-77	1.148e-74	i0_HQ_MM3Flower_c1677/f2p4/907	6.52972	69.6239	-3.4145	8.7075e-13	5.1694e-11	i0_HQ_MM3Flower_c13784/f6p207/641	29.3868	150.721	-2.3586	8.6959e-23	9.5444e-21	i0_HQ_MM3Flower_c15055/f4p0/995	0.410246	12.6468	-4.9461	0.00028922	0.002704	i0_HQ_MM3Flower_c1500/f3p27/550	4.00978	26.6202	-2.7309	1.5853e-06	3.2244e-05	i0_HQ_MM3Flower_c13605/f5p5/485	70.0351
i0_HQ_MM3Flower_c41792/f2p0/896	26.2002	167.975	-2.6806	3.4617e-29	1.1216e-26	i0_HQ_MM3Flower_c1603/f4p0/967	12.2997	82.8326	-2.7516	1.4506e-12	6.3982e-11	i0_HQ_MM3Flower_c13556/f6p0/854	23.1971	67.2818	-1.5363	4.3393e-08	1.0071e-06	i0_HQ_MM3Flower_c1486/f3p0/999	13.0238	0.0959766	7.0843	0.00030246	0.0031122	i0_HQ_MM3Flower_c1680/f4p14/837	6.96518	81.6573	-3.5514	3.0324e-15	2.2585e-13	i0_HQ_MM3Flower_c13848/f2p0/992	0.153599	48.2521	-8.2953	1.1243e-11	4.6798e-10	i0_HQ_MM3Flower_c1508/f5p20/575	62.7642	23.4348	1.4213	8.3958e-06	0.00011601	i0_HQ_MM3Flower_c1504/f2p0/789	42.6299	10.2083	2.0621	8.1703e-05	0.0010818	i0_HQ_MM3Flower_c13704/f3p2/799	149.506
i0_HQ_MM3Flower_c41893/f2p1/937	454.802	180.733	1.3314	1.52e-23	3.5002e-21	i0_HQ_MM3Flower_c1622/f3p0/540	0	16.2332	-5.0209	6.4835e-05	0.00092177	i0_HQ_MM3Flower_c13561/f2p1/821	0.0730021	109.71	-10.553	4.9515e-19	3.4548e-17	i0_HQ_MM3Flower_c1497/f4p10/959	5.78897	25.8241	-2.1573	9.7746e-05	0.0011498	i0_HQ_MM3Flower_c1711/f2p22/926	1.40207	61.4443	-5.4536	7.9552e-15	5.6603e-13	i0_HQ_MM3Flower_c13881/f12p0/913	112.674	51.9101	1.1181	1.2221e-05	0.00018182	i0_HQ_MM3Flower_c15205/f2p3/731	0.46697	19.5321	-5.3864	5.3948e-06	7.7917e-05	i0_HQ_MM3Flower_c152/f33p0/886	38.2413	7.76145	2.3007	4.7674e-05	0.0006725	i0_HQ_MM3Flower_c13784/f6p207/641	230.514
i0_HQ_MM3Flower_c42329/f2p0/976	119.335	331.58	-1.4743	1.6206e-28	5.0484e-26	i0_HQ_MM3Flower_c1625/f3p0/707	16.6642	2.44116	2.7711	0.0002335	0.0028301	i0_HQ_MM3Flower_c1357/f3p0/639	216.891	98.9864	1.1317	1.1005e-07	2.3994e-06	i0_HQ_MM3Flower_c1504/f2p0/789	34.5547	6.38057	2.4371	1.1476e-05	0.00016805	i0_HQ_MM3Flower_c1729/f6p2/634	5.07714	28.2551	-2.4764	0.00016722	0.0026703	i0_HQ_MM3Flower_c13905/f4p3/594	56.6209	22.929	1.3042	0.00038582	0.0038137	i0_HQ_MM3Flower_c1539/f2p8/931	10.6572	35.2685	-1.7265	0.00028732	0.0026884	i0_HQ_MM3Flower_c15205/f2p3/731	0.501943	18.1293	-5.1747	2.8694e-06	5.4961e-05	i0_HQ_MM3Flower_c13848/f2p0/992	0.150741
i0_HQ_MM3Flower_c4426/f2p2/699	242.189	39.7223	2.6081	1.9567e-33	8.0199e-31	i0_HQ_MM3Flower_c1673/f3p15/744	0	19.7515	-5.3039	8.9353e-06	0.00015559	i0_HQ_MM3Flower_c13601/f2p6/823	258.235	25.7224	3.3276	1.1171e-42	2.2879e-40	i0_HQ_MM3Flower_c1533/f4p5/630	20.2852	3.16347	2.6808	0.00036985	0.003713	i0_HQ_MM3Flower_c1746/f4p20/791	112.588	51.9754	1.1151	3.3012e-09	1.2961e-07	i0_HQ_MM3Flower_c13960/f2p0/636	0	82.7972	-7.3715	1.5548e-20	1.4858e-18	i0_HQ_MM3Flower_c156/f26p0/625	0	40.8343	-6.3517	5.037e-11	1.5916e-09	i0_HQ_MM3Flower_c156/f26p0/625	0	46.897	-6.5514	1.1842e-13	6.809e-12	i0_HQ_MM3Flower_c13963/f5p22/513	25.3464
i0_HQ_MM3Flower_c4514/f2p1/354	97.1437	39.2772	1.3064	5.491e-06	0.00019087	i0_HQ_MM3Flower_c1677/f2p4/907	5.13072	68.0999	-3.7304	6.6805e-14	3.3322e-12	i0_HQ_MM3Flower_c13605/f5p5/485	100.816	34.1268	1.5627	6.3566e-07	1.2186e-05	i0_HQ_MM3Flower_c156/f26p0/625	10.9631	38.6137	-1.8165	1.7394e-05	0.00024381	i0_HQ_MM3Flower_c1747/f4p0/867	4.20037	68.216	-4.0215	3.0334e-14	2.0482e-12	i0_HQ_MM3Flower_c13963/f5p22/513	0.24094	13.3454	-5.7915	0.00011037	0.0012858	i0_HQ_MM3Flower_c1601/f2p0/474	9.60641	83.8477	-3.1257	8.8838e-16	4.5858e-14	i0_HQ_MM3Flower_c1572/f7p28/671	24.4247	60.5994	-1.311	8.0589e-07	1.7536e-05	i0_HQ_MM3Flower_c1399/f2p0/445	294.006
i0_HQ_MM3Flower_c4684/f4p0/935	140.554	40.3363	1.801	1.0597e-12	1.0387e-10	i0_HQ_MM3Flower_c1680/f4p14/837	6.08708	79.8699	-3.7138	5.4524e-16	3.2682e-14	i0_HQ_MM3Flower_c13784/f6p207/641	44.9379	143.567	-1.6757	3.6841e-17	2.2585e-15	i0_HQ_MM3Flower_c1601/f2p0/474	20.6748	79.2879	-1.9392	1.4605e-10	4.5332e-09	i0_HQ_MM3Flower_c1753/f10p24/702	36.0998	1020.58	-4.8213	2.39e-211	7.6146e-208	i0_HQ_MM3Flower_c1399/f2p0/445	32.2721	138.631	-2.1029	1.0922e-18	9.004e-17	i0_HQ_MM3Flower_c1623/f3p0/815	0.126053	13.0743	-6.6966	0.0002213	0.0021353	i0_HQ_MM3Flower_c1579/f4p0/726	244.637	50.6244	2.2727	2.1702e-24	2.7599e-22	i0_HQ_MM3Flower_c14027/f2p8/979	72.4512
i0_HQ_MM3Flower_c548/f19p0/585	252.311	103.441	1.2864	4.9782e-13	5.0171e-11	i0_HQ_MM3Flower_c1706/f9p3/827	27.4527	6.88215	1.996	6.5575e-05	0.00093039	i0_HQ_MM3Flower_c13848/f2p0/992	5.26637	45.9616	-3.1255	7.2982e-11	2.4481e-09	i0_HQ_MM3Flower_c165/f38p0/438	215.705	92.2796	1.225	1.0163e-10	3.2124e-09	i0_HQ_MM3Flower_c1790/f8p0/915	8.95743	63.6694	-2.8294	7.1709e-10	3.0905e-08	i0_HQ_MM3Flower_c1422/f2p11/854	0	16.6223	-5.055	1.7898e-05	0.0002559	i0_HQ_MM3Flower_c1642/f3p0/709	61.9374	23.1343	1.4208	9.6779e-06	0.00013192	i0_HQ_MM3Flower_c1603/f4p0/967	86.0291	28.9483	1.5713	1.1393e-05	0.00018931	i0_HQ_MM3Flower_c14082/f2p0/604	13.1291
i0_HQ_MM3Flower_c60506/f3p0/705	15.024	0	4.9092	0.00010352	0.002552	i0_HQ_MM3Flower_c1711/f2p22/926	0	60.0993	-6.9093	1.2537e-14	6.7147e-13	i0_HQ_MM3Flower_c13960/f2p0/636	0	78.8668	-7.3013	1.7555e-20	1.357e-18	i0_HQ_MM3Flower_c1655/f6p0/495	33.0704	8.27275	1.9991	0.00017194	0.0018994	i0_HQ_MM3Flower_c1805/f3p1/627	0.0531693	26.8857	-8.982	2.8279e-06	6.9365e-05	i0_HQ_MM3Flower_c1426/f5p2/1000	6.33311	30.1488	-2.2511	1.8585e-05	0.00026465	i0_HQ_MM3Flower_c165/f38p0/438	236.375	97.5865	1.2763	1.3507e-15	6.879e-14	i0_HQ_MM3Flower_c1623/f3p0/815	0.1827	13.4123	-6.1979	6.3194e-05	0.00086259	i0_HQ_MM3Flower_c1424/f10p8/906	9.38911
i0_HQ_MM3Flower_c67250/f11p4/673	8.82729	96.0811	-3.4442	3.3569e-21	6.6412e-19	i0_HQ_MM3Flower_c1716/f3p3/505	70.4978	35.015	1.0096	2.9479e-05	0.00045667	i0_HQ_MM3Flower_c14027/f2p8/979	6.43878	40.7093	-2.6605	1.0239e-08	2.6117e-07	i0_HQ_MM3Flower_c1714/f7p5/990	127.78	0	7.9975	8.5556e-28	8.5225e-26	i0_HQ_MM3Flower_c1807/f3p0/932	10.3999	45.54	-2.1306	1.858e-05	0.00038128	i0_HQ_MM3Flower_c1433/f5p0/633	85.2927	39.8359	1.0984	0.0001808	0.0019774	i0_HQ_MM3Flower_c1657/f3p35/750	14.1524	40.882	-1.5304	0.00035981	0.0032761	i0_HQ_MM3Flower_c1658/f8p0/569	1.64814	13.4831	-3.0322	0.00036529	0.0039559	i0_HQ_MM3Flower_c1426/f5p2/1000	207.048
i0_HQ_MM3Flower_c67717/f17p0/661	44.9576	13.6703	1.7175	0.00010316	0.002546	i0_HQ_MM3Flower_c1729/f6p2/634	3.62652	27.6366	-2.9299	2.2207e-05	0.00035372	i0_HQ_MM3Flower_c1422/f2p11/854	0	15.8332	-4.9849	1.696e-05	0.00024078	i0_HQ_MM3Flower_c1716/f3p3/505	78.5813	21.7883	1.8506	4.3969e-08	9.9178e-07	i0_HQ_MM3Flower_c1814/f6p0/454	35.4559	9.20822	1.945	4.0722e-06	9.7063e-05	i0_HQ_MM3Flower_c1445/f5p1/866	0	11.5321	-4.5276	0.00044111	0.0042821	i0_HQ_MM3Flower_c1714/f7p5/990	52.0531	0	6.7019	7.9577e-14	3.3685e-12	i0_HQ_MM3Flower_c1677/f2p4/907	70.7279	12.3806	2.5142	3.622e-09	1.1771e-07	i0_HQ_MM3Flower_c14396/f3p1/982	29.4614
i0_HQ_MM3Flower_c67720/f19p25/584	114.986	53.8745	1.0938	2.606e-05	0.000769	i0_HQ_MM3Flower_c1747/f4p0/867	3.26318	66.7229	-4.3538	4.7497e-15	2.6492e-13	i0_HQ_MM3Flower_c1426/f5p2/1000	2.61785	28.7176	-3.4555	9.2867e-08	2.0459e-06	i0_HQ_MM3Flower_c1746/f4p20/791	71.5829	30.0986	1.2499	0.00014998	0.0016823	i0_HQ_MM3Flower_c1835/f3p0/750	19.7747	100.954	-2.352	6.8171e-12	3.7616e-10	i0_HQ_MM3Flower_c1447/f4p3/888	163.594	26.4098	2.631	7.6233e-24	8.8914e-22	i0_HQ_MM3Flower_c1746/f4p20/791	121.328	31.8295	1.9305	2.2008e-14	9.9464e-13	i0_HQ_MM3Flower_c1680/f4p14/837	82.9521	17.0036	2.2864	2.5006e-09	8.33e-08	i0_HQ_MM3Flower_c145/f24p0/520	173.283
i0_HQ_MM3Flower_c67737/f18p0/924	27.6711	108.134	-1.9664	3.129e-14	3.5786e-12	i0_HQ_MM3Flower_c1753/f10p24/702	13.46	998.239	-6.2126	1.3327e-221	3.3722e-218	i0_HQ_MM3Flower_c1433/f5p0/633	187.104	37.9448	2.3019	1.404e-20	1.091e-18	i0_HQ_MM3Flower_c1753/f10p24/702	15.0033	72.2789	-2.2683	1.9962e-11	6.8175e-10	i0_HQ_MM3Flower_c1846/f2p4/842	8.08173	91.9434	-3.508	8.524e-17	7.1052e-15	i0_HQ_MM3Flower_c145/f24p0/520	26.1396	141.859	-2.4402	2.7088e-22	2.888e-20	i0_HQ_MM3Flower_c1765/f3p0/529	62.2176	14.4374	2.1075	7.4897e-09	1.7759e-07	i0_HQ_MM3Flower_c1686/f3p0/709	0.12821	19.2705	-7.2317	3.3868e-06	6.3792e-05	i0_HQ_MM3Flower_c14763/f2p0/658	3.38499
i0_HQ_MM3Flower_c67793/f26p1/550	256.359	44.3983	2.5296	4.5501e-34	1.9013e-31	i0_HQ_MM3Flower_c1765/f3p0/529	308.028	79.1144	1.961	5.2238e-40	1.046e-37	i0_HQ_MM3Flower_c1447/f4p3/888	207.338	25.1561	3.043	1.2393e-31	1.6417e-29	i0_HQ_MM3Flower_c1765/f3p0/529	343.347	13.6523	4.6525	1.107e-75	3.9743e-73	i0_HQ_MM3Flower_c1847/f4p7/620	57.1044	22.9133	1.3174	3.0792e-06	7.5081e-05	i0_HQ_MM3Flower_c14826/f9p22/913	3.57193	64.09	-4.1653	4.2775e-16	2.7939e-14	i0_HQ_MM3Flower_c1806/f5p0/655	0	26.2087	-5.712	1.2652e-07	2.4893e-06	i0_HQ_MM3Flower_c1695/f2p0/589	0	16.0882	-5.0079	1.0832e-05	0.00018098	i0_HQ_MM3Flower_c14826/f9p22/913	54.8789
i0_HQ_MM3Flower_c67858/f10p0/437	717.217	73.7641	3.2814	1.0229e-121	5.1545e-118	i0_HQ_MM3Flower_c1790/f8p0/915	19.9889	62.2757	-1.6395	2.6549e-05	0.00041552	i0_HQ_MM3Flower_c145/f24p0/520	58.0104	135.125	-1.2199	1.6167e-11	5.9018e-10	i0_HQ_MM3Flower_c1811/f2p4/829	34.9045	5.95162	2.5521	5.7209e-06	8.9333e-05	i0_HQ_MM3Flower_c1857/f7p0/771	32.2169	0.69415	5.5364	5.9043e-10	2.5704e-08	i0_HQ_MM3Flower_c1497/f4p10/959	0	29.0895	-5.8624	1.1512e-08	3.0736e-07	i0_HQ_MM3Flower_c1814/f6p0/454	38.2085	8.64532	2.1439	4.7235e-06	6.9013e-05	i0_HQ_MM3Flower_c1706/f9p3/827	7.14773	32.0545	-2.165	2.2686e-06	4.4457e-05	i0_HQ_MM3Flower_c1486/f3p0/999	20.4649
i0_HQ_MM3Flower_c68410/f3p0/969	11.3504	62.2075	-2.4544	6.7793e-11	5.3525e-09	i0_HQ_MM3Flower_c1805/f3p1/627	0.125507	26.2972	-7.711	6.7285e-07	1.442e-05	i0_HQ_MM3Flower_c14826/f9p22/913	8.57337	61.0476	-2.832	5.5852e-13	2.4112e-11	i0_HQ_MM3Flower_c1814/f6p0/454	37.331	8.17517	2.1911	2.0951e-05	0.00028782	i0_HQ_MM3Flower_c1864/f5p5/772	9.79538	39.5098	-2.012	0.00013766	0.0022565	i0_HQ_MM3Flower_c14995/f4p7/632	0	11.836	-4.5651	0.00036273	0.0036151	i0_HQ_MM3Flower_c1847/f4p7/620	61.5375	2.81184	4.4519	1.2788e-15	6.5166e-14	i0_HQ_MM3Flower_c1711/f2p22/926	62.4186	14.9867	2.0583	1.9402e-06	3.8607e-05	i0_HQ_MM3Flower_c14869/f2p0/920	0
i0_HQ_MM3Flower_c7502/f3p0/796	239.5	109.432	1.13	3.9111e-10	2.8345e-08	i0_HQ_MM3Flower_c1806/f5p0/655	11.5422	0	4.5289	0.00032416	0.003764	i0_HQ_MM3Flower_c1497/f4p10/959	6.04165	27.7086	-2.1973	1.6968e-05	0.00024078	i0_HQ_MM3Flower_c18662/f28p0/792	70.2301	20.31	1.7899	4.4928e-07	8.7111e-06	i0_HQ_MM3Flower_c18674/f32p1/738	6.33725	139.398	-4.4592	2.6354e-29	4.4892e-27	i0_HQ_MM3Flower_c1500/f3p27/550	5.58981	28.6234	-2.3563	1.8721e-05	0.00026627	i0_HQ_MM3Flower_c1857/f7p0/771	34.7179	4.59284	2.9182	2.4231e-07	4.5447e-06	i0_HQ_MM3Flower_c1732/f3p0/872	0	29.692	-5.892	2.2143e-09	7.4474e-08	i0_HQ_MM3Flower_c14900/f2p0/676	11.6095
i0_HQ_MM3Flower_c76070/f10p0/477	140.587	67.6162	1.056	6.866e-06	0.00023349	i0_HQ_MM3Flower_c1807/f3p0/932	6.78929	44.5432	-2.7139	2.6319e-07	6.0473e-06	i0_HQ_MM3Flower_c14995/f4p7/632	0	11.2741	-4.4949	0.00034256	0.003467	i0_HQ_MM3Flower_c18674/f32p1/738	36.8812	78.5812	-1.0913	1.4235e-05	0.00020364	i0_HQ_MM3Flower_c18818/f9p5/932	11.2804	84.6295	-2.9073	5.1233e-13	3.1168e-11	i0_HQ_MM3Flower_c1504/f2p0/789	98.2433	10.9766	3.1619	7.4243e-18	5.7729e-16	i0_HQ_MM3Flower_c18662/f28p0/792	60.2363	21.4781	1.4878	6.4936e-06	9.2054e-05	i0_HQ_MM3Flower_c1743/f8p16/511	12.5441	39.9897	-1.6726	4.1083e-06	7.5963e-05	i0_HQ_MM3Flower_c1497/f4p10/959	0
i0_HQ_MM3Flower_c771/f7p0/857	7.669	35.3371	-2.2041	3.5145e-06	0.00012735	i0_HQ_MM3Flower_c1811/f2p4/829	31.314	0.37034	6.4018	2.2797e-09	7.0922e-08	i0_HQ_MM3Flower_c152/f33p0/886	36.8609	7.94935	2.2132	6.0332e-05	0.00074787	i0_HQ_MM3Flower_c1873/f5p24/616	20.0732	49.6022	-1.3051	9.162e-05	0.001085	i0_HQ_MM3Flower_c19/f31p0/919	42.1835	120.417	-1.5133	2.12e-07	6.3388e-06	i0_HQ_MM3Flower_c152/f33p0/886	38.4287	8.34552	2.2031	1.2566e-05	0.0001865	i0_HQ_MM3Flower_c18674/f32p1/738	6.82923	83.1004	-3.6051	1.6782e-17	1.0029e-15	i0_HQ_MM3Flower_c1747/f4p0/867	69.2977	24.7607	1.4848	0.00019559	0.002309	i0_HQ_MM3Flower_c1500/f3p27/550	3.80196
i0_HQ_MM3Flower_c832/f12p0/701	288.363	108.429	1.4111	5.6067e-17	8.5008e-15	i0_HQ_MM3Flower_c1814/f6p0/454	33.4909	9.00666	1.8947	1.8698e-05	0.0003031	i0_HQ_MM3Flower_c156/f26p0/625	11.4416	48.0323	-2.0697	4.0954e-08	9.5474e-07	i0_HQ_MM3Flower_c18794/f17p0/884	75.1594	196.125	-1.3838	5.5746e-16	2.8439e-14	i0_HQ_MM3Flower_c19460/f4p6/976	5.68911	29.596	-2.3791	0.00017993	0.0028479	i0_HQ_MM3Flower_c15205/f2p3/731	0.490915	19.4936	-5.3114	3.0928e-06	5.2597e-05	i0_HQ_MM3Flower_c1873/f5p24/616	10.8079	52.4548	-2.279	9.2821e-08	1.861e-06	i0_HQ_MM3Flower_c1752/f4p0/680	6.16243	22.4075	-1.8624	0.00025626	0.0029093	i0_HQ_MM3Flower_c1504/f2p0/789	40.4205
i0_HQ_MM3Flower_c84194/f3p1/954	7.64933	38.7406	-2.3404	5.1545e-07	2.2312e-05	i0_HQ_MM3Flower_c1835/f3p0/750	15.4957	98.7443	-2.6718	3.1491e-14	1.6181e-12	i0_HQ_MM3Flower_c1579/f4p0/726	18.2739	51.85	-1.5046	2.0579e-06	3.5568e-05	i0_HQ_MM3Flower_c1882/f4p0/752	28.0047	221.172	-2.9814	2.3525e-41	4.0218e-39	i0_HQ_MM3Flower_c19772/f4p0/732	2.45376	84.8681	-5.1122	1.4407e-19	1.4361e-17	i0_HQ_MM3Flower_c1533/f4p5/630	8.13172	39.1019	-2.2656	9.9085e-07	1.8707e-05	i0_HQ_MM3Flower_c18794/f17p0/884	64.0019	207.404	-1.6963	3.9018e-18	2.4436e-16	i0_HQ_MM3Flower_c1753/f10p24/702	1036.76	168.976	2.6172	2.1699e-119	3.2255e-116	i0_HQ_MM3Flower_c15205/f2p3/731	0.475929
i0_HQ_MM3Flower_c84225/f3p0/460	70.5185	14.9762	2.2353	3.784e-09	2.3506e-07	i0_HQ_MM3Flower_c1846/f2p4/842	16.1276	89.9308	-2.4793	4.9142e-12	2.0609e-10	i0_HQ_MM3Flower_c1629/f8p0/979	2.101	15.7776	-2.9087	0.00020934	0.0022526	i0_HQ_MM3Flower_c19470/f4p0/631	80.9308	31.5811	1.3576	1.4774e-05	0.00021035	i0_HQ_MM3Flower_c19777/f3p6/976	27.219	1.09045	4.6416	1.8948e-08	6.7131e-07	i0_HQ_MM3Flower_c156/f26p0/625	0	50.4261	-6.6561	1.1699e-13	6.0663e-12	i0_HQ_MM3Flower_c1882/f4p0/752	8.4513	233.892	-4.7905	3.1559e-54	8.3421e-52	i0_HQ_MM3Flower_c1765/f3p0/529	82.1674	24.6673	1.736	2.4586e-06	4.7727e-05	i0_HQ_MM3Flower_c1522/f4p3/457	29.7957
i0_HQ_MM3Flower_c84371/f4p0/958	0	21.2311	-5.4081	9.6117e-07	3.9229e-05	i0_HQ_MM3Flower_c1847/f4p7/620	1.50043	22.4117	-3.9008	1.2124e-05	0.00020497	i0_HQ_MM3Flower_c165/f38p0/438	225.12	102.736	1.1318	6.3185e-08	1.4346e-06	i0_HQ_MM3Flower_c19589/f4p1/700	64.8937	13.1011	2.3084	6.3528e-09	1.5977e-07	i0_HQ_MM3Flower_c19794/f6p17/814	7.4873	85.5704	-3.5146	9.1929e-16	7.2154e-14	i0_HQ_MM3Flower_c1579/f4p0/726	20.2974	54.434	-1.4232	1.7079e-05	0.0002455	i0_HQ_MM3Flower_c1902/f4p2/935	45.0933	12.7539	1.822	7.3091e-06	0.00010231	i0_HQ_MM3Flower_c1790/f8p0/915	64.6789	21.1077	1.6155	9.2887e-05	0.00121	i0_HQ_MM3Flower_c1533/f4p5/630	36.652
i0_HQ_MM3Flower_c84414/f2p2/946	93.8732	44.2674	1.0845	0.00016375	0.0037862	i0_HQ_MM3Flower_c1864/f5p5/772	8.18305	38.6449	-2.2396	2.3958e-05	0.00037931	i0_HQ_MM3Flower_c1655/f6p0/495	34.5139	5.69395	2.5997	1.4203e-05	0.00020522	i0_HQ_MM3Flower_c19650/f5p0/637	35.8817	7.40092	2.2775	1.8676e-05	0.00025972	i0_HQ_MM3Flower_c19855/f4p0/878	4.84266	252.035	-5.7017	3.5626e-56	1.2769e-53	i0_HQ_MM3Flower_c1606/f4p0/725	23.1929	51.4417	-1.1493	0.00032566	0.0032943	i0_HQ_MM3Flower_c19470/f4p0/631	122.501	33.3973	1.875	5.0053e-14	2.1734e-12	i0_HQ_MM3Flower_c1806/f5p0/655	0	15.6371	-4.9669	1.4578e-05	0.00023572	i0_HQ_MM3Flower_c1539/f2p8/931	4.9234
i0_HQ_MM3Flower_c84417/f4p0/656	46.6068	9.77542	2.2533	1.4579e-06	5.7419e-05	i0_HQ_MM3Flower_c18662/f28p0/792	63.0057	29.6729	1.0863	3.4031e-05	0.00051901	i0_HQ_MM3Flower_c1658/f8p0/569	0	13.8095	-4.7876	6.3352e-05	0.00078106	i0_HQ_MM3Flower_c1969/f3p4/472	83.0993	0.107236	9.5979	9.4716e-16	4.7366e-14	i0_HQ_MM3Flower_c19858/f2p0/602	2.9509	38.9305	-3.7217	2.6527e-08	9.1901e-07	i0_HQ_MM3Flower_c1623/f3p0/815	0.132517	14.4217	-6.7659	7.5997e-05	0.00092572	i0_HQ_MM3Flower_c19589/f4p1/700	51.1943	13.8545	1.8856	1.0247e-06	1.709e-05	i0_HQ_MM3Flower_c1814/f6p0/454	9.35423	44.7731	-2.2589	1.1539e-08	3.4785e-07	i0_HQ_MM3Flower_c156/f26p0/625	0
i0_HQ_MM3Flower_c84544/f10p2/877	147.632	25.8119	2.5159	3.4622e-20	6.5041e-18	i0_HQ_MM3Flower_c18674/f32p1/738	33.0874	136.347	-2.0429	1.1775e-13	5.7295e-12	i0_HQ_MM3Flower_c1686/f3p0/709	0.803023	19.737	-4.6193	1.949e-06	3.3838e-05	i0_HQ_MM3Flower_c19774/f3p0/584	0.0699489	25.0236	-8.4828	1.2406e-06	2.2126e-05	i0_HQ_MM3Flower_c19869/f3p0/713	33.7981	104.538	-1.629	2.2607e-07	6.7291e-06	i0_HQ_MM3Flower_c1642/f3p0/709	65.1134	21.7529	1.5817	8.0956e-06	0.00012533	i0_HQ_MM3Flower_c19650/f5p0/637	74.5611	7.82654	3.252	1.9272e-15	9.6463e-14	i0_HQ_MM3Flower_c1815/f2p7/857	2.46164	25.7924	-3.3893	2.9138e-07	6.8931e-06	i0_HQ_MM3Flower_c1563/f10p0/381	6.03329
i0_HQ_MM3Flower_c84579/f12p9/657	77.2196	27.0938	1.511	4.4414e-06	0.00015728	i0_HQ_MM3Flower_c18818/f9p5/932	7.20974	82.7771	-3.5212	7.6398e-16	4.5178e-14	i0_HQ_MM3Flower_c1695/f2p0/589	0	16.4777	-5.0424	1.1202e-05	0.0001658	i0_HQ_MM3Flower_c19855/f4p0/878	0.607856	14.2828	-4.5544	8.49e-05	0.0010145	i0_HQ_MM3Flower_c19904/f3p2/702	55.7459	19.8041	1.4931	6.7399e-07	1.8447e-05	i0_HQ_MM3Flower_c165/f38p0/438	248.495	107.856	1.2041	3.948e-12	1.7325e-10	i0_HQ_MM3Flower_c1969/f3p4/472	35.8679	0.113403	8.3051	6.1227e-09	1.4717e-07	i0_HQ_MM3Flower_c1835/f3p0/750	102.555	35.9837	1.511	4.006e-06	7.4237e-05	i0_HQ_MM3Flower_c1572/f7p28/671	23.1588
i0_HQ_MM3Flower_c84617/f59p8/543	41.7609	3.60854	3.5327	4.8852e-09	2.9892e-07	i0_HQ_MM3Flower_c19/f31p0/919	40.823	117.782	-1.5287	5.419e-08	1.3927e-06	i0_HQ_MM3Flower_c1711/f2p22/926	0	15.3495	-4.9401	2.3188e-05	0.00031892	i0_HQ_MM3Flower_c1994/f6p0/768	0.209847	14.3922	-6.0998	5.8892e-05	0.00073139	i0_HQ_MM3Flower_c20126/f5p1/894	16.004	69.415	-2.1168	1.4453e-07	4.4516e-06	i0_HQ_MM3Flower_c1655/f6p0/495	26.9425	5.97772	2.1722	0.00029157	0.0029953	i0_HQ_MM3Flower_c19774/f3p0/584	0.171891	26.4627	-7.2663	2.3617e-07	4.439e-06	i0_HQ_MM3Flower_c1850/f7p0/609	11.5171	45.2332	-1.9736	8.4929e-08	2.2042e-06	i0_HQ_MM3Flower_c1576/f2p0/414	20.1799
i0_HQ_MM3Flower_c84969/f2p0/672	0	26.1144	-5.7068	5.3862e-08	2.7862e-06	i0_HQ_MM3Flower_c1902/f4p2/935	23.4026	70.8546	-1.5982	1.1643e-05	0.00019784	i0_HQ_MM3Flower_c1714/f7p5/990	133.358	46.838	1.5096	2.8796e-08	6.8697e-07	i0_HQ_MM3Flower_c2000/f2p9/820	24.566	2.84176	3.1118	2.1637e-05	0.00029668	i0_HQ_MM3Flower_c2024/f8p6/644	37.6151	93.9924	-1.3212	6.0288e-05	0.0010859	i0_HQ_MM3Flower_c1658/f8p0/569	0	14.4977	-4.8578	6.6992e-05	0.0008285	i0_HQ_MM3Flower_c19784/f4p0/787	64.8435	18.4547	1.813	8.3178e-08	1.6815e-06	i0_HQ_MM3Flower_c1857/f7p0/771	0.705157	26.1864	-5.2147	1.8392e-08	5.3745e-07	i0_HQ_MM3Flower_c1579/f4p0/726	231.958
i0_HQ_MM3Flower_c85090/f4p2/795	43.8583	4.84481	3.1783	1.1133e-08	6.4831e-07	i0_HQ_MM3Flower_c19460/f4p6/976	4.64375	28.9482	-2.6401	4.4982e-05	0.00066653	i0_HQ_MM3Flower_c1716/f3p3/505	82.0113	32.3656	1.3414	0.00010144	0.0011854	i0_HQ_MM3Flower_c20061/f2p11/410	0.0699489	15.0131	-7.7457	9.549e-05	0.0011264	i0_HQ_MM3Flower_c20628/f4p1/772	309.246	135.982	1.1853	2.4268e-24	3.192e-22	i0_HQ_MM3Flower_c1673/f3p15/744	0.180705	11.11	-5.9421	0.00042358	0.0041385	i0_HQ_MM3Flower_c19904/f3p2/702	60.0736	19.3574	1.6338	1.5161e-06	2.4395e-05	i0_HQ_MM3Flower_c18674/f32p1/738	141.608	296.406	-1.0657	4.4218e-22	4.9439e-20	i0_HQ_MM3Flower_c1601/f2p0/474	0.0790175
i0_HQ_MM3Flower_c886/f8p0/973	37.2478	95.456	-1.3577	1.8814e-08	1.0555e-06	i0_HQ_MM3Flower_c19520/f3p7/796	24.5134	69.3227	-1.4998	4.114e-05	0.0006155	i0_HQ_MM3Flower_c1729/f6p2/634	4.21879	22.2641	-2.3998	5.5228e-05	0.00069174	i0_HQ_MM3Flower_c20080/f3p17/521	242.828	103.912	1.2246	7.0341e-12	2.5222e-10	i0_HQ_MM3Flower_c2099/f5p4/446	19.578	2.39797	3.0293	2.3227e-05	0.00046576	i0_HQ_MM3Flower_c1686/f3p0/709	0	20.7207	-5.373	1.4924e-06	2.7145e-05	i0_HQ_MM3Flower_c1991/f4p0/834	0.0297944	19.6715	-9.3669	6.4047e-05	0.00071514	i0_HQ_MM3Flower_c18686/f20p1/817	82.4758	300.567	-1.8656	5.7974e-41	1.4324e-38	i0_HQ_MM3Flower_c1603/f4p0/967	81.5704
i0_HQ_MM3Flower_c9411/f3p10/905	7.54116	58.6564	-2.9594	3.8852e-12	3.5703e-10	i0_HQ_MM3Flower_c1961/f2p0/606	19.0086	2.81952	2.7531	8.9125e-05	0.0012156	i0_HQ_MM3Flower_c1732/f3p0/872	0	30.4108	-5.9265	2.2744e-09	6.3477e-08	i0_HQ_MM3Flower_c2046/f10p0/546	112.32	37.5569	1.5805	7.0082e-09	1.7539e-07	i0_HQ_MM3Flower_c2108/f2p3/844	141.354	470.392	-1.7346	3.4502e-31	6.288e-29	i0_HQ_MM3Flower_c1695/f2p0/589	0	17.2989	-5.1126	1.1813e-05	0.00017631	i0_HQ_MM3Flower_c1994/f6p0/768	0	15.2199	-4.9279	7.0618e-05	0.00077945	i0_HQ_MM3Flower_c18734/f16p0/610	0	230.095	-8.8461	3.8468e-49	1.2325e-46	i0_HQ_MM3Flower_c1622/f3p0/540	15.9859
i0_HQ_MM3Flower_c985/f8p0/830	691.041	267.975	1.3667	1.8216e-36	8.481e-34	i0_HQ_MM3Flower_c1969/f3p4/472	74.5511	33.5157	1.1534	2.7454e-06	5.2819e-05	i0_HQ_MM3Flower_c1747/f4p0/867	3.79611	25.3601	-2.74	4.6423e-06	7.4685e-05	i0_HQ_MM3Flower_c20628/f4p1/772	373.201	44.3943	3.0715	8.7663e-61	2.3385e-58	i0_HQ_MM3Flower_c2117/f3p6/697	15.2064	143.935	-3.2427	1.332e-23	1.6925e-21	i0_HQ_MM3Flower_c1711/f2p22/926	1.5884	16.1145	-3.3427	0.00014805	0.0016604	i0_HQ_MM3Flower_c20038/f3p0/887	41.6016	3.30855	3.6524	5.3097e-10	1.4772e-08	i0_HQ_MM3Flower_c18818/f9p5/932	85.9714	31.7877	1.4354	6.102e-05	0.00083614	i0_HQ_MM3Flower_c1623/f3p0/815	0.173231
i0_HQ_MM3Leaf_c178/f3p0/992	52.0162	150.683	-1.5345	1.7607e-14	2.0576e-12	i0_HQ_MM3Flower_c19772/f4p0/732	0	83.0104	-7.3752	3.9208e-19	2.8818e-17	i0_HQ_MM3Flower_c1753/f10p24/702	15.6582	173.067	-3.4663	2.4119e-39	4.4115e-37	i0_HQ_MM3Flower_c20677/f2p0/789	8.53376	72.8135	-3.093	4.0442e-15	1.9381e-13	i0_HQ_MM3Flower_c21549/f3p0/936	12.548	130.059	-3.3736	2.6376e-22	3.1253e-20	i0_HQ_MM3Flower_c1729/f6p2/634	5.75184	23.3737	-2.0228	0.00039923	0.003931	i0_HQ_MM3Flower_c20061/f2p11/410	0.401079	15.8765	-5.3069	4.2017e-05	0.00049141	i0_HQ_MM3Flower_c18860/f10p0/857	140.48	443.151	-1.6574	1.4887e-52	5.172e-50	i0_HQ_MM3Flower_c1673/f3p15/744	19.4505
i0_HQ_MM3Leaf_c198/f4p0/451	2.29972	23.4112	-3.3477	3.9195e-06	0.00014049	i0_HQ_MM3Flower_c19794/f6p17/814	5.62647	83.6974	-3.8949	2.8998e-17	1.9035e-15	i0_HQ_MM3Flower_c1765/f3p0/529	358.334	25.2645	3.8261	3.5711e-66	1.4973e-63	i0_HQ_MM3Flower_c2108/f2p3/844	2.01173	47.8848	-4.5731	5.9517e-13	2.3665e-11	i0_HQ_MM3Flower_c2188/f2p1/940	1.91516	31.3346	-4.0322	2.552e-07	7.5208e-06	i0_HQ_MM3Flower_c1732/f3p0/872	0.388516	31.9264	-6.3606	2.8072e-09	8.2474e-08	i0_HQ_MM3Flower_c2024/f8p6/644	40.5353	86.608	-1.0953	7.5508e-05	0.0008264	i0_HQ_MM3Flower_c1902/f4p2/935	73.5889	27.0493	1.4439	0.00019045	0.002258	i0_HQ_MM3Flower_c1677/f2p4/907	67.0622
i0_HQ_MM3Leaf_c200/f4p0/717	4.01291	25.4001	-2.6621	1.3867e-05	0.00044192	i0_HQ_MM3Flower_c19855/f4p0/878	0.545327	246.518	-8.8204	4.6831e-47	1.1708e-44	i0_HQ_MM3Flower_c1805/f3p1/627	0.146004	22.588	-7.2734	6.6965e-07	1.2776e-05	i0_HQ_MM3Flower_c2128/f3p3/691	55.133	1.33134	5.372	4.5355e-14	2.0041e-12	i0_HQ_MM3Flower_c23368/f2p0/606	5.15848	85.2177	-4.0461	1.7364e-17	1.5087e-15	i0_HQ_MM3Flower_c1743/f8p16/511	6.73728	42.9991	-2.6741	2.0582e-08	5.286e-07	i0_HQ_MM3Flower_c2041/f4p1/661	10.6802	45.8042	-2.1005	2.1839e-06	3.4116e-05	i0_HQ_MM3Flower_c1914/f2p9/731	0	82.8769	-7.3729	9.9055e-22	1.0914e-19	i0_HQ_MM3Flower_c1680/f4p14/837	78.6528
i0_HQ_MM3Leaf_c249/f3p0/1001	49.3779	162.796	-1.7211	9.3056e-18	1.49e-15	i0_HQ_MM3Flower_c19858/f2p0/602	2.46872	38.0783	-3.9471	1.0143e-08	2.8875e-07	i0_HQ_MM3Flower_c1811/f2p4/829	36.428	2.16101	4.0753	2.009e-08	4.886e-07	i0_HQ_MM3Flower_c23368/f2p0/606	0.251116	12.2223	-5.605	0.00020538	0.0022173	i0_HQ_MM3Flower_c2338/f2p2/896	30.5048	733.516	-4.5877	7.1148e-149	1.0929e-145	i0_HQ_MM3Flower_c1746/f4p20/791	127.549	54.9552	1.2147	5.4513e-07	1.075e-05	i0_HQ_MM3Flower_c20456/f2p2/927	0.320863	12.7982	-5.3178	0.0002348	0.0022507	i0_HQ_MM3Flower_c1921/f10p3/972	0	52.3145	-6.7091	6.2202e-15	4.0201e-13	i0_HQ_MM3Flower_c1706/f9p3/827	6.77727
i0_HQ_MM3Leaf_c284/f3p0/449	121.984	23.3332	2.3862	5.8868e-16	8.2266e-14	i0_HQ_MM3Flower_c19869/f3p0/713	19.1398	102.25	-2.4175	4.3699e-13	2.0092e-11	i0_HQ_MM3Flower_c1815/f2p7/857	0.438013	26.4168	-5.9143	2.5281e-08	6.0769e-07	i0_HQ_MM3Flower_c2338/f2p2/896	16.8087	41.7707	-1.3133	0.0003119	0.0032009	i0_HQ_MM3Flower_c24065/f2p0/506	160.305	23.1594	2.7912	1.197e-31	2.2144e-29	i0_HQ_MM3Flower_c1747/f4p0/867	4.75856	26.624	-2.4841	2.1641e-05	0.0003033	i0_HQ_MM3Flower_c20628/f4p1/772	333.253	46.9473	2.8275	6.3671e-56	1.7464e-53	i0_HQ_MM3Flower_c19458/f5p0/749	0	26.7465	-5.7413	1.3052e-08	3.9009e-07	i0_HQ_MM3Flower_c1711/f2p22/926	59.1835
i0_HQ_MM3Leaf_c374/f2p0/866	3.42148	37.7194	-3.4626	2.9722e-09	1.8846e-07	i0_HQ_MM3Flower_c19935/f3p0/615	49.1008	23.0339	1.092	0.0002413	0.0029115	i0_HQ_MM3Flower_c1823/f5p13/871	33.3298	7.70464	2.113	0.0002292	0.0024342	i0_HQ_MM3Flower_c24065/f2p0/506	125.348	39.5166	1.6654	1.8007e-10	5.5098e-09	i0_HQ_MM3Flower_c2411/f2p1/968	9.40352	36.8007	-1.9685	0.00030048	0.0044628	i0_HQ_MM3Flower_c1753/f10p24/702	40.8971	181.692	-2.1514	1.3163e-24	1.5994e-22	i0_HQ_MM3Flower_c20677/f2p0/789	0.458376	77.001	-7.3922	1.6878e-18	1.0882e-16	i0_HQ_MM3Flower_c19476/f7p5/828	8.65163	28.979	-1.744	6.0168e-05	0.00082588	i0_HQ_MM3Flower_c1714/f7p5/990	59.8497
i0_HQ_MM3Leaf_c414/f2p0/769	0.939835	17.2816	-4.2007	2.0405e-05	0.00061907	i0_HQ_MM3Flower_c2000/f2p9/820	22.039	3.99535	2.4637	6.3035e-05	0.00089832	i0_HQ_MM3Flower_c1846/f2p4/842	18.7615	62.5422	-1.7371	1.3753e-08	3.4398e-07	i0_HQ_MM3Flower_c24435/f2p9/769	0.0699489	18.6918	-8.0619	1.8085e-05	0.00025236	i0_HQ_MM3Flower_c24667/f3p0/847	13.1307	76.3471	-2.5396	3.0823e-10	1.3985e-08	i0_HQ_MM3Flower_c1765/f3p0/529	65.408	26.5236	1.3022	0.00013886	0.0015705	i0_HQ_MM3Flower_c2108/f2p3/844	152.327	50.6386	1.5889	5.8485e-14	2.5183e-12	i0_HQ_MM3Flower_c19597/f6p2/853	13.3557	68.9051	-2.3672	4.4668e-13	2.3867e-11	i0_HQ_MM3Flower_c1747/f4p0/867	65.7061
i0_HQ_MM3Leaf_c468/f2p0/958	273.069	75.1062	1.8623	2.3656e-24	5.6922e-22	i0_HQ_MM3Flower_c20038/f3p0/887	15.2943	80.007	-2.3871	2.1092e-10	7.3533e-09	i0_HQ_MM3Flower_c1847/f4p7/620	1.74548	27.3419	-3.9694	5.6391e-08	1.2893e-06	i0_HQ_MM3Flower_c2490/f3p8/421	33.1558	67.4517	-1.0246	0.00012157	0.0013946	i0_HQ_MM3Flower_c24912/f2p0/737	33.0894	211.819	-2.6784	1.7992e-27	2.8038e-25	i0_HQ_MM3Flower_c1805/f3p1/627	0.060235	23.7137	-8.6209	2.9659e-06	5.0577e-05	i0_HQ_MM3Flower_c2124/f9p4/964	44.4877	114.203	-1.3601	5.409e-08	1.13e-06	i0_HQ_MM3Flower_c19609/f4p0/616	0	57.2859	-6.8401	4.3875e-16	3.1751e-14	i0_HQ_MM3Flower_c1753/f10p24/702	983.027
i0_HQ_MM3Leaf_c497/f2p0/581	24.6436	85.5006	-1.7947	1.7122e-10	1.3072e-08	i0_HQ_MM3Flower_c20126/f5p1/894	15.8766	67.8956	-2.0964	9.4218e-08	2.331e-06	i0_HQ_MM3Flower_c1850/f7p0/609	20.9939	46.3283	-1.1419	0.00015401	0.001724	i0_HQ_MM3Flower_c24912/f2p0/737	5.07619	45.9127	-3.1771	2.8417e-10	8.5077e-09	i0_HQ_MM3Flower_c25747/f2p0/691	11.5893	50.8825	-2.1344	5.851e-06	0.00013516	i0_HQ_MM3Flower_c1806/f5p0/655	0	16.8138	-5.0716	1.5909e-05	0.00023032	i0_HQ_MM3Flower_c2138/f7p3/638	40.4539	98.7506	-1.2875	1.3173e-06	2.1491e-05	i0_HQ_MM3Flower_c19650/f5p0/637	46.173	7.79341	2.5667	1.3196e-06	2.7394e-05	i0_HQ_MM3Flower_c1765/f3p0/529	77.9088
i0_HQ_MM3Leaf_c6706/f11p0/759	10.0656	44.6557	-2.1494	2.7441e-07	1.2577e-05	i0_HQ_MM3Flower_c2046/f10p0/546	100.766	38.3049	1.3954	7.1084e-10	2.3534e-08	i0_HQ_MM3Flower_c1857/f7p0/771	1.60605	26.8204	-4.0617	6.3511e-08	1.4409e-06	i0_HQ_MM3Flower_c25047/f3p0/556	3.10363	17.6994	-2.5117	0.00045422	0.0044464	i0_HQ_MM3Flower_c260/f14p0/733	67.1374	258.524	-1.9451	2.3351e-21	2.6395e-19	i0_HQ_MM3Flower_c1815/f2p7/857	0	27.7333	-5.7935	2.4906e-08	6.3045e-07	i0_HQ_MM3Flower_c2139/f12p1/446	27.7632	6.77926	2.034	0.0001589	0.0015969	i0_HQ_MM3Flower_c19768/f3p3/847	9.48756	27.8629	-1.5542	0.00022461	0.0026027	i0_HQ_MM3Flower_c1790/f8p0/915	61.3267
i0_HQ_MM3Root_c1027/f7p0/925	121.1	41.0288	1.5615	3.5183e-09	2.1984e-07	i0_HQ_MM3Flower_c20628/f4p1/772	334.811	133.005	1.3319	1.0616e-27	1.252e-25	i0_HQ_MM3Flower_c18674/f32p1/738	38.4911	303.582	-2.9795	1.233e-60	4.3319e-58	i0_HQ_MM3Flower_c2562/f3p0/715	41.4797	12.9756	1.6766	0.00022614	0.0024121	i0_HQ_MM3Flower_c28238/f2p0/685	38.2287	0.252418	7.2427	8.2327e-11	3.9921e-09	i0_HQ_MM3Flower_c1846/f2p4/842	9.15572	65.6591	-2.8423	9.4698e-13	4.4538e-11	i0_HQ_MM3Flower_c24065/f2p0/506	172.75	41.7892	2.0475	3.0731e-21	2.3943e-19	i0_HQ_MM3Flower_c19772/f4p0/732	86.2138	17.644	2.2887	1.186e-09	4.153e-08	i0_HQ_MM3Flower_c1805/f3p1/627	25.8965
i0_HQ_MM3Root_c1030/f5p0/969	57.3412	3.17286	4.1757	3.0695e-13	3.1453e-11	i0_HQ_MM3Flower_c2066/f3p4/855	0.753041	15.616	-4.3742	0.00014779	0.0018932	i0_HQ_MM3Flower_c18686/f20p1/817	126.889	307.844	-1.2786	1.1664e-25	1.1637e-23	i0_HQ_MM3Flower_c260/f14p0/733	71.7598	166.642	-1.2155	8.9236e-12	3.1629e-10	i0_HQ_MM3Flower_c2857/f8p8/912	6.7844	61.2354	-3.1741	1.0669e-10	5.1015e-09	i0_HQ_MM3Flower_c1850/f7p0/609	12.8102	48.6371	-1.9248	7.2413e-07	1.3963e-05	i0_HQ_MM3Flower_c2490/f3p8/421	7.21942	71.3308	-3.3046	2.7797e-14	1.2415e-12	i0_HQ_MM3Flower_c19774/f3p0/584	2.94884	19.6342	-2.7351	3.7045e-05	0.00053875	i0_HQ_MM3Flower_c1806/f5p0/655	0
i0_HQ_MM3Root_c10856/f11p0/683	318.266	17.1596	4.2131	1.7235e-66	2.5903e-63	i0_HQ_MM3Flower_c2099/f5p4/446	22.0327	2.34548	3.2317	6.4059e-06	0.00011518	i0_HQ_MM3Flower_c18734/f16p0/610	0	235.666	-8.8806	3.0418e-49	7.7475e-47	i0_HQ_MM3Flower_c28276/f2p0/715	0	2062.97	-12.011	6.9582e-249	1.9985e-245	i0_HQ_MM3Flower_c28725/f2p0/639	0.796476	57.8902	-6.1835	3.4943e-14	2.3484e-12	i0_HQ_MM3Flower_c18674/f32p1/738	7.17941	318.712	-5.4722	1.422e-79	1.2726e-76	i0_HQ_MM3Flower_c25047/f3p0/556	0	18.7172	-5.2263	8.9566e-06	0.000123	i0_HQ_MM3Flower_c19794/f6p17/814	86.9272	18.3514	2.2439	1.7919e-09	6.113e-08	i0_HQ_MM3Flower_c1807/f3p0/932	43.8644
i0_HQ_MM3Root_c10952/f3p0/660	753.314	354.097	1.0891	7.9353e-27	2.2361e-24	i0_HQ_MM3Flower_c2108/f2p3/844	1.80479	460.095	-7.994	1.0335e-93	7.1319e-91	i0_HQ_MM3Flower_c18818/f9p5/932	8.38721	32.5572	-1.9567	1.1816e-05	0.00017398	i0_HQ_MM3Flower_c28318/f2p0/386	27.876	6.52748	2.0944	0.00036452	0.0036667	i0_HQ_MM3Flower_c29860/f2p0/968	3.03065	28.2077	-3.2184	1.0094e-05	0.00022119	i0_HQ_MM3Flower_c18686/f20p1/817	142.378	323.185	-1.1826	3.6843e-20	3.4087e-18	i0_HQ_MM3Flower_c260/f14p0/733	72.3494	176.226	-1.2844	1.1251e-10	3.4241e-09	i0_HQ_MM3Flower_c19838/f3p0/790	0.512841	21.0999	-5.3626	4.3128e-07	9.8327e-06	i0_HQ_MM3Flower_c1835/f3p0/750	97.2396
i0_HQ_MM3Root_c10953/f3p0/726	91.5447	17.1301	2.4179	1.5592e-12	1.5024e-10	i0_HQ_MM3Flower_c2117/f3p6/697	8.40896	140.785	-4.0654	8.7964e-29	1.1045e-26	i0_HQ_MM3Flower_c18860/f10p0/857	173.041	453.879	-1.3912	6.4437e-41	1.2452e-38	i0_HQ_MM3Flower_c28451/f3p0/996	32.1548	1.28684	4.6431	1.7914e-08	4.2416e-07	i0_HQ_MM3Flower_c305/f12p0/754	4.47526	121.991	-4.7687	1.0263e-26	1.5328e-24	i0_HQ_MM3Flower_c1873/f5p24/616	11.3621	43.2496	-1.9285	2.8993e-06	4.9551e-05	i0_HQ_MM3Flower_c28276/f2p0/715	0	2181.61	-12.091	2.389e-252	7.2077e-249	i0_HQ_MM3Flower_c19852/f4p0/898	0	13.2569	-4.7287	7.1341e-05	0.00096006	i0_HQ_MM3Flower_c1846/f2p4/842	88.5604
i0_HQ_MM3Root_c10955/f3p2/706	86.6081	5.01418	4.1104	4.8026e-19	8.4132e-17	i0_HQ_MM3Flower_c2128/f3p3/691	49.4616	0.787589	5.9727	3.8779e-14	1.9768e-12	i0_HQ_MM3Flower_c19/f31p0/919	47.49	121.062	-1.35	1.1139e-11	4.1344e-10	i0_HQ_MM3Flower_c3051/f6p10/659	135.546	43.1283	1.6521	4.4001e-11	1.4487e-09	i0_HQ_MM3Flower_c31069/f2p0/844	1.81998	27.8752	-3.937	1.4567e-06	3.7485e-05	i0_HQ_MM3Flower_c18734/f16p0/610	0	247.41	-8.9508	1.5692e-49	5.3895e-47	i0_HQ_MM3Flower_c28451/f3p0/996	15.4478	1.36084	3.5048	0.0001937	0.0019004	i0_HQ_MM3Flower_c19855/f4p0/878	256.031	64.1637	1.9965	5.4636e-21	5.7807e-19	i0_HQ_MM3Flower_c1847/f4p7/620	22.0702
i0_HQ_MM3Root_c11015/f2p0/436	145.48	15.6682	3.2149	1.2855e-25	3.3676e-23	i0_HQ_MM3Flower_c21549/f3p0/936	3.51419	127.212	-5.1779	2.7046e-29	3.4904e-27	i0_HQ_MM3Flower_c1914/f2p9/731	0.0730021	84.8833	-10.183	6.866e-16	3.8289e-14	i0_HQ_MM3Flower_c30549/f4p174/901	387.859	85.0095	2.1898	8.8955e-43	1.5674e-40	i0_HQ_MM3Flower_c3123/f2p7/672	6.006	41.9279	-2.8034	6.6148e-07	1.8145e-05	i0_HQ_MM3Flower_c19/f31p0/919	47.7892	127.095	-1.4112	6.4817e-11	2.4345e-09	i0_HQ_MM3Flower_c28866/f2p0/627	0.209707	16.744	-6.3191	2.5656e-05	0.00031684	i0_HQ_MM3Flower_c19858/f2p0/602	39.5478	6.56934	2.5898	6.6695e-06	0.00011734	i0_HQ_MM3Flower_c1850/f7p0/609	10.9202
i0_HQ_MM3Root_c11020/f2p0/648	17.1151	1.04573	4.0327	8.1768e-05	0.0020803	i0_HQ_MM3Flower_c2188/f2p1/940	0.125507	30.6487	-7.9319	1.0679e-07	2.6203e-06	i0_HQ_MM3Flower_c1921/f10p3/972	0	53.581	-6.7437	6.2503e-15	3.2227e-13	i0_HQ_MM3Flower_c30933/f3p1/584	343.939	1.1796	8.1877	1.3281e-70	4.2071e-68	i0_HQ_MM3Flower_c32064/f3p0/797	9.72998	113.904	-3.5492	1.2137e-20	1.3166e-18	i0_HQ_MM3Flower_c1914/f2p9/731	6.14397	89.1136	-3.8584	6.4108e-21	6.3343e-19	i0_HQ_MM3Flower_c30388/f4p1/449	6.63957	33.0877	-2.3171	1.8244e-05	0.00023293	i0_HQ_MM3Flower_c19869/f3p0/713	106.196	36.0559	1.5584	1.3167e-06	2.7345e-05	i0_HQ_MM3Flower_c18686/f20p1/817	78.2012
i0_HQ_MM3Root_c1192/f6p0/947	87.9954	11.8418	2.8935	1.2833e-14	1.5184e-12	i0_HQ_MM3Flower_c23368/f2p0/606	0.225285	83.3524	-8.5313	1.7051e-17	1.1335e-15	i0_HQ_MM3Flower_c19458/f5p0/749	0.0730021	27.394	-8.5517	2.8661e-07	5.8339e-06	i0_HQ_MM3Flower_c30996/f2p0/939	10.1055	35.1129	-1.7969	4.7251e-05	0.00060005	i0_HQ_MM3Flower_c3210/f3p0/912	3.81277	70.5143	-4.209	4.1683e-15	3.0569e-13	i0_HQ_MM3Flower_c1921/f10p3/972	0	56.2513	-6.8138	6.0067e-15	3.5074e-13	i0_HQ_MM3Flower_c3051/f6p10/659	104.723	45.6086	1.1992	3.8701e-07	7.0034e-06	i0_HQ_MM3Flower_c1987/f4p0/436	3.01294	17.3139	-2.5227	0.00018521	0.0022079	i0_HQ_MM3Flower_c1873/f5p24/616	21.3438
i0_HQ_MM3Root_c12292/f24p0/961	53.7511	134.356	-1.3217	5.7661e-11	4.6062e-09	i0_HQ_MM3Flower_c2338/f2p2/896	15.0797	717.46	-5.5722	2.408e-159	3.7234e-156	i0_HQ_MM3Flower_c19470/f4p0/631	84.4634	32.8601	1.362	6.2217e-05	0.00076834	i0_HQ_MM3Flower_c31111/f2p0/803	10.5679	36.6518	-1.7942	3.2792e-05	0.00043164	i0_HQ_MM3Flower_c32814/f2p0/664	0.106339	33.8386	-8.3139	5.1335e-08	1.7063e-06	i0_HQ_MM3Flower_c19458/f5p0/749	0	28.7592	-5.846	1.3885e-08	3.6672e-07	i0_HQ_MM3Flower_c30549/f4p174/901	204.382	89.8984	1.1849	2.1197e-12	7.7278e-11	i0_HQ_MM3Flower_c1994/f6p0/768	0	38.3067	-6.2595	1.4534e-11	6.5892e-10	i0_HQ_MM3Flower_c18794/f17p0/884	90.348
i0_HQ_MM3Root_c12300/f14p0/996	116.202	41.3062	1.4922	2.5208e-08	1.3807e-06	i0_HQ_MM3Flower_c24065/f2p0/506	112.454	22.6524	2.3116	2.1435e-18	1.5129e-16	i0_HQ_MM3Flower_c19476/f7p5/828	3.07558	29.6806	-3.2706	1.0089e-07	2.2122e-06	i0_HQ_MM3Flower_c3260/f2p1/782	36.7931	9.38318	1.9713	8.7377e-05	0.0010409	i0_HQ_MM3Flower_c3331/f6p5/956	20.862	495.574	-4.5701	5.1422e-101	4.2534e-98	i0_HQ_MM3Flower_c19470/f4p0/631	128.782	34.4977	1.9004	5.4194e-13	2.623e-11	i0_HQ_MM3Flower_c30933/f3p1/584	48.4159	1.24744	5.2784	3.4411e-13	1.3704e-11	i0_HQ_MM3Flower_c20126/f5p1/894	70.5157	25.3099	1.4782	0.00018353	0.0021915	i0_HQ_MM3Flower_c18818/f9p5/932	81.5157
i0_HQ_MM3Root_c12401/f15p2/757	201.383	0.111426	10.82	3.6511e-30	1.2265e-27	i0_HQ_MM3Flower_c24365/f3p0/989	12.8588	47.0782	-1.8723	4.6004e-05	0.00067975	i0_HQ_MM3Flower_c19520/f3p7/796	28.5168	59.7914	-1.0681	3.7574e-05	0.00049082	i0_HQ_MM3Flower_c32814/f2p0/664	0	14.0898	-4.8166	8.1637e-05	0.00097989	i0_HQ_MM3Flower_c33892/f3p0/751	28.4429	249.46	-3.1327	2.6589e-38	5.9103e-36	i0_HQ_MM3Flower_c19476/f7p5/828	1.70104	31.1597	-4.1952	1.3522e-08	3.5763e-07	i0_HQ_MM3Flower_c30996/f2p0/939	7.29849	37.1323	-2.347	4.7464e-06	6.9319e-05	i0_HQ_MM3Flower_c20130/f2p1/983	1.25454	53.1374	-5.4045	1.0389e-15	7.2296e-14	i0_HQ_MM3Flower_c1882/f4p0/752	9.28334
i0_HQ_MM3Root_c12422/f3p0/845	511.922	146.637	1.8037	3.497e-42	2.066e-39	i0_HQ_MM3Flower_c24435/f2p9/769	0.0627534	28.2242	-8.813	1.0781e-06	2.2221e-05	i0_HQ_MM3Flower_c19589/f4p1/700	67.7262	21.7509	1.6386	2.0512e-05	0.00028543	i0_HQ_MM3Flower_c3298/f2p1/925	23.293	4.18222	2.4776	0.00027345	0.0028484	i0_HQ_MM3Flower_c34149/f2p0/460	18.0244	3.28144	2.4576	0.00021215	0.0032995	i0_HQ_MM3Flower_c19597/f6p2/853	4.67303	74.0904	-3.9869	5.6744e-18	4.4569e-16	i0_HQ_MM3Flower_c31111/f2p0/803	0.480149	38.7596	-6.3349	1.5304e-10	4.5606e-09	i0_HQ_MM3Flower_c2028/f3p6/554	0	52.469	-6.7134	5.7239e-15	3.7126e-13	i0_HQ_MM3Flower_c19/f31p0/919	115.987
i0_HQ_MM3Root_c12423/f20p0/895	152.131	0	8.2492	6.1198e-32	2.2893e-29	i0_HQ_MM3Flower_c24667/f3p0/847	12.6128	74.6759	-2.5658	1.2238e-10	4.365e-09	i0_HQ_MM3Flower_c19597/f6p2/853	2.65655	70.5733	-4.7315	1.7334e-19	1.2446e-17	i0_HQ_MM3Flower_c33401/f2p6/935	0	14.2158	-4.8294	7.5389e-05	0.00091273	i0_HQ_MM3Flower_c3806/f2p3/714	0.929399	152.863	-7.3617	2.2272e-33	4.3843e-31	i0_HQ_MM3Flower_c19609/f4p0/616	0	61.5968	-6.9448	4.1465e-16	2.7121e-14	i0_HQ_MM3Flower_c31278/f2p0/954	29.9663	4.13923	2.8559	2.061e-06	3.2352e-05	i0_HQ_MM3Flower_c20456/f2p2/927	0.408991	11.389	-4.7994	0.00022641	0.0026216	i0_HQ_MM3Flower_c1902/f4p2/935	69.7749
i0_HQ_MM3Root_c12424/f18p1/909	35.3857	4.79244	2.8843	1.0659e-06	4.3089e-05	i0_HQ_MM3Flower_c24905/f4p2/498	96.8154	42.8872	1.1747	6.3821e-08	1.6207e-06	i0_HQ_MM3Flower_c19609/f4p0/616	0	58.6728	-6.8746	4.3838e-16	2.4821e-14	i0_HQ_MM3Flower_c33473/f2p12/796	8.49109	35.3644	-2.0583	9.1604e-06	0.00013708	i0_HQ_MM3Flower_c40288/f16p3/912	24.6977	108.722	-2.1382	3.2796e-11	1.6684e-09	i0_HQ_MM3Flower_c19650/f5p0/637	78.3844	8.37988	3.2256	8.3168e-15	4.7931e-13	i0_HQ_MM3Flower_c3260/f2p1/782	31.5133	9.92281	1.6671	0.00041291	0.0036902	i0_HQ_MM3Flower_c20677/f2p0/789	7.24388	32.9522	-2.1855	1.4623e-06	3.0059e-05	i0_HQ_MM3Flower_c19460/f4p6/976	28.5071
i0_HQ_MM3Root_c12428/f7p0/991	175.525	84.461	1.0553	5.098e-07	2.2078e-05	i0_HQ_MM3Flower_c24912/f2p0/737	4.55402	207.183	-5.5076	2.8962e-47	7.262e-45	i0_HQ_MM3Flower_c19650/f5p0/637	37.4479	7.98208	2.23	4.7838e-05	0.00060852	i0_HQ_MM3Flower_c33957/f2p0/642	202.012	42.2468	2.2575	5.678e-24	4.7088e-22	i0_HQ_MM3Flower_c40313/f3p4/788	22.5156	175.46	-2.9621	7.4366e-26	1.0698e-23	i0_HQ_MM3Flower_c19768/f3p3/847	3.97551	29.9596	-2.9138	1.071e-06	2.0055e-05	i0_HQ_MM3Flower_c32814/f2p0/664	0.114594	14.9001	-7.0226	9.2709e-05	0.0009891	i0_HQ_MM3Flower_c2099/f5p4/446	2.436	19.0825	-2.9697	2.6012e-05	0.00039542	i0_HQ_MM3Flower_c19470/f4p0/631	74.398
i0_HQ_MM3Root_c12464/f10p0/781	254.533	31.7487	3.0031	8.8427e-41	4.8249e-38	i0_HQ_MM3Flower_c2562/f3p0/715	37.2128	12.715	1.5493	6.3565e-05	0.00090541	i0_HQ_MM3Flower_c1969/f3p4/472	86.7265	24.0254	1.8519	8.6788e-08	1.9229e-06	i0_HQ_MM3Flower_c3399/f4p0/916	53.5501	20.8945	1.3578	0.00042492	0.0041959	i0_HQ_MM3Flower_c40327/f8p13/912	19.0793	177.793	-3.2201	1.4346e-28	2.3686e-26	i0_HQ_MM3Flower_c19772/f4p0/732	2.77984	18.9718	-2.7708	0.00015048	0.0016839	i0_HQ_MM3Flower_c3298/f2p1/925	27.3879	4.42274	2.6305	1.3442e-05	0.00017701	i0_HQ_MM3Flower_c2117/f3p6/697	146.217	61.2578	1.2551	5.8388e-06	0.00010426	i0_HQ_MM3Flower_c19589/f4p1/700	39.53
i0_HQ_MM3Root_c12539/f7p0/893	42.2329	5.16237	3.0323	4.3973e-08	2.3081e-06	i0_HQ_MM3Flower_c25747/f2p0/691	16.1527	49.7687	-1.6235	0.00019586	0.0024253	i0_HQ_MM3Flower_c19768/f3p3/847	5.18315	28.5374	-2.461	3.8047e-06	6.248e-05	i0_HQ_MM3Flower_c34069/f19p1/385	120.312	33.6722	1.8372	1.6212e-11	5.5852e-10	i0_HQ_MM3Flower_c40377/f7p0/911	73.2673	14.9558	2.2925	5.2613e-13	3.1986e-11	i0_HQ_MM3Flower_c19774/f3p0/584	0.180705	21.1117	-6.8683	1.8131e-06	3.2459e-05	i0_HQ_MM3Flower_c3331/f6p5/956	22.4816	0	5.4907	6.7146e-07	1.1567e-05	i0_HQ_MM3Flower_c2138/f7p3/638	34.5533	81.3891	-1.236	3.3046e-08	9.2425e-07	i0_HQ_MM3Flower_c19650/f5p0/637	43.78
i0_HQ_MM3Root_c12576/f16p4/932	581.835	156.331	1.896	2.7178e-51	2.4768e-48	i0_HQ_MM3Flower_c260/f14p0/733	64.3781	252.865	-1.9737	7.3915e-23	6.7673e-21	i0_HQ_MM3Flower_c19772/f4p0/732	0	18.0711	-5.1756	4.0565e-06	6.6135e-05	i0_HQ_MM3Flower_c34149/f2p0/460	15.2426	1062.97	-6.1239	4.6612e-261	1.4875e-257	i0_HQ_MM3Flower_c40399/f5p0/786	70.8273	33.641	1.0741	4.5461e-06	0.00010738	i0_HQ_MM3Flower_c19777/f3p6/976	30.8361	6.33504	2.2832	6.1962e-05	0.00077349	i0_HQ_MM3Flower_c33401/f2p6/935	0	15.0333	-4.9101	7.8965e-05	0.00085934	i0_HQ_MM3Flower_c21549/f3p0/936	132.121	27.5843	2.2599	8.8495e-14	5.1537e-12	i0_HQ_MM3Flower_c1969/f3p4/472	33.005
i0_HQ_MM3Root_c12626/f3p0/750	52.5978	0.976093	5.7518	1.5469e-13	1.6544e-11	i0_HQ_MM3Flower_c28238/f2p0/685	22.654	0.246893	6.5197	3.9881e-07	8.9181e-06	i0_HQ_MM3Flower_c19774/f3p0/584	0.0730021	20.1095	-8.1057	6.5028e-06	0.00010113	i0_HQ_MM3Flower_c34230/f9p16/569	27.2094	0.788724	5.1084	1.3663e-07	2.8777e-06	i0_HQ_MM3Flower_c40529/f4p0/890	0.957047	23.2856	-4.6047	3.5837e-06	8.6257e-05	i0_HQ_MM3Flower_c19784/f4p0/787	68.1685	19.5202	1.8041	4.3711e-07	8.8042e-06	i0_HQ_MM3Flower_c33473/f2p12/796	0	37.3982	-6.2249	3.0194e-10	8.6306e-09	i0_HQ_MM3Flower_c23090/f4p5/741	10.3209	57.4336	-2.4763	1.4649e-11	6.635e-10	i0_HQ_MM3Flower_c19772/f4p0/732	81.7454
i0_HQ_MM3Root_c12640/f7p0/805	79.7279	31.0534	1.3603	1.9925e-05	0.00060634	i0_HQ_MM3Flower_c28318/f2p0/386	25.0085	7.40494	1.7559	0.00040453	0.0045713	i0_HQ_MM3Flower_c19838/f3p0/790	0.511015	21.6108	-5.4022	4.4556e-07	8.7741e-06	i0_HQ_MM3Flower_c3806/f2p3/714	0.522518	19.361	-5.2115	3.1942e-06	5.2918e-05	i0_HQ_MM3Flower_c40593/f23p5/981	77.5846	297.525	-1.9392	3.1764e-24	4.1653e-22	i0_HQ_MM3Flower_c19838/f3p0/790	0.333702	22.6878	-6.0872	4.9011e-07	9.7555e-06	i0_HQ_MM3Flower_c33957/f2p0/642	109.681	44.6764	1.2957	3.7198e-08	7.979e-07	i0_HQ_MM3Flower_c23368/f2p0/606	86.5689	15.8893	2.4458	1.5424e-10	6.1286e-09	i0_HQ_MM3Flower_c19774/f3p0/584	2.796
i0_HQ_MM3Root_c12668/f3p31/752	58.3822	13.3154	2.1324	2.0767e-07	9.7427e-06	i0_HQ_MM3Flower_c2857/f8p8/912	18.3102	59.895	-1.7098	1.9654e-05	0.0003168	i0_HQ_MM3Flower_c19852/f4p0/898	1.39872	13.5778	-3.2791	0.00031203	0.00319	i0_HQ_MM3Flower_c38731/f4p0/707	0	77.3711	-7.2737	1.6345e-19	1.0726e-17	i0_HQ_MM3Flower_c40899/f11p0/772	29.5621	724.868	-4.6159	1.3055e-147	1.9702e-144	i0_HQ_MM3Flower_c19852/f4p0/898	0	14.2545	-4.8333	7.8039e-05	0.00094688	i0_HQ_MM3Flower_c34069/f19p1/385	90.5046	35.6087	1.3458	2.732e-07	5.0741e-06	i0_HQ_MM3Flower_c2338/f2p2/896	745.146	69.297	3.4267	3.3165e-118	4.6265e-115	i0_HQ_MM3Flower_c19794/f6p17/814	82.422
i0_HQ_MM3Root_c12832/f31p0/938	553.203	135.729	2.0271	1.1214e-53	1.1715e-50	i0_HQ_MM3Flower_c28725/f2p0/639	0	56.6231	-6.8233	6.423e-14	3.2076e-12	i0_HQ_MM3Flower_c19855/f4p0/878	0.634388	65.717	-6.6948	5.1747e-18	3.3502e-16	i0_HQ_MM3Flower_c40313/f3p4/788	6.48426	52.4777	-3.0167	4.243e-11	1.3997e-09	i0_HQ_MM3Flower_c4097/f2p0/498	19.46	0.252418	6.2685	1.7975e-06	4.5493e-05	i0_HQ_MM3Flower_c19855/f4p0/878	5.4862	68.9921	-3.6526	5.0344e-16	3.2517e-14	i0_HQ_MM3Flower_c34149/f2p0/460	19.4237	1124.11	-5.8548	1.6816e-262	5.4495e-259	i0_HQ_MM3Flower_c24365/f3p0/989	48.8949	14.0925	1.7948	0.00017991	0.0021541	i0_HQ_MM3Flower_c19855/f4p0/878	242.761
i0_HQ_MM3Root_c12840/f33p0/947	65.6627	8.19539	3.0022	1.1185e-11	9.61e-10	i0_HQ_MM3Flower_c29860/f2p0/968	1.7571	27.5903	-3.9729	1.0204e-06	2.1131e-05	i0_HQ_MM3Flower_c1987/f4p0/436	0	17.733	-5.1484	5.0267e-06	8.0135e-05	i0_HQ_MM3Flower_c40377/f7p0/911	60.2959	132.095	-1.1314	7.7285e-09	1.9208e-07	i0_HQ_MM3Flower_c4111/f3p7/578	30.9445	0.883464	5.1304	1.3965e-09	5.7923e-08	i0_HQ_MM3Flower_c1987/f4p0/436	0.12047	18.6168	-7.2718	9.7932e-06	0.00014891	i0_HQ_MM3Flower_c34230/f9p16/569	102.731	0.834083	6.9445	1.9002e-25	1.9177e-23	i0_HQ_MM3Flower_c24438/f2p5/680	0	14.0373	-4.8112	4.2219e-05	0.00060468	i0_HQ_MM3Flower_c19858/f2p0/602	37.4981
i0_HQ_MM3Root_c1723/f3p0/792	171.983	60.6532	1.5036	8.9956e-12	7.8552e-10	i0_HQ_MM3Flower_c30084/f4p13/893	0.467513	21.0285	-5.4912	4.2415e-06	7.9071e-05	i0_HQ_MM3Flower_c19886/f2p6/745	1.75205	16.8114	-3.2623	6.2285e-05	0.00076897	i0_HQ_MM3Flower_c40399/f5p0/786	91.4602	6.04009	3.9205	1.4822e-19	9.7637e-18	i0_HQ_MM3Flower_c41233/f4p13/999	23.1558	101.821	-2.1366	1.4011e-10	6.6077e-09	i0_HQ_MM3Flower_c19904/f3p2/702	63.154	19.2156	1.7166	2.8177e-06	4.829e-05	i0_HQ_MM3Flower_c3806/f2p3/714	1.00155	20.4744	-4.3535	7.0312e-06	9.8873e-05	i0_HQ_MM3Flower_c24667/f3p0/847	77.5576	24.572	1.6583	1.1486e-05	0.00019067	i0_HQ_MM3Flower_c19869/f3p0/713	100.692
i0_HQ_MM3Root_c1912/f3p0/887	57.8792	4.62419	3.6458	2.9746e-12	2.7788e-10	i0_HQ_MM3Flower_c305/f12p0/754	0.315022	119.321	-8.5652	2.8054e-24	2.8155e-22	i0_HQ_MM3Flower_c1990/f2p13/936	2.62735	17.5363	-2.7387	0.00014009	0.0015821	i0_HQ_MM3Flower_c40401/f5p1/511	142.407	62.9483	1.1778	3.9702e-07	7.7571e-06	i0_HQ_MM3Flower_c41513/f3p0/866	0	69.3614	-7.1161	3.106e-16	2.5111e-14	i0_HQ_MM3Flower_c1994/f6p0/768	0	41.1894	-6.3642	1.4857e-11	6.0703e-10	i0_HQ_MM3Flower_c38731/f4p0/707	0	81.8206	-7.3544	1.3104e-19	9.2389e-18	i0_HQ_MM3Flower_c24912/f2p0/737	215.178	79.6903	1.4331	2.422e-10	9.3651e-09	i0_HQ_MM3Flower_c1991/f4p0/834	0.410283
i0_HQ_MM3Root_c1923/f3p0/862	30.8361	5.84987	2.3981	4.4794e-05	0.0012394	i0_HQ_MM3Flower_c30933/f3p1/584	308.559	23.2697	3.729	2.065e-70	9.1228e-68	i0_HQ_MM3Flower_c1994/f6p0/768	0.219006	39.2341	-7.485	8.4632e-11	2.8176e-09	i0_HQ_MM3Flower_c40404/f3p0/588	40.4256	7.77839	2.3777	2.985e-06	4.9807e-05	i0_HQ_MM3Flower_c41518/f4p8/743	110.848	1.28923	6.4259	6.8467e-30	1.1947e-27	i0_HQ_MM3Flower_c20130/f2p1/983	2.41723	57.1361	-4.563	4.7316e-15	2.8015e-13	i0_HQ_MM3Flower_c40399/f5p0/786	76.3259	6.38745	3.5789	6.8503e-17	3.8996e-15	i0_HQ_MM3Flower_c25047/f3p0/556	0	14.5005	-4.858	3.098e-05	0.00046028	i0_HQ_MM3Flower_c1994/f6p0/768	0
i0_HQ_MM3Root_c1957/f3p0/833	66.6595	19.1653	1.7983	9.6123e-07	3.9229e-05	i0_HQ_MM3Flower_c31069/f2p0/844	0	27.265	-5.769	1.4983e-07	3.5919e-06	i0_HQ_MM3Flower_c20038/f3p0/887	17.7921	42.9813	-1.2725	9.5891e-05	0.0011268	i0_HQ_MM3Flower_c40515/f3p8/472	100.244	42.8667	1.2256	1.04e-05	0.00015407	i0_HQ_MM3Flower_c41662/f2p0/667	2.10391	33.0725	-3.9745	1.3929e-07	4.3024e-06	i0_HQ_MM3Flower_c2024/f8p6/644	42.6138	93.2863	-1.1303	1.7344e-06	3.1152e-05	i0_HQ_MM3Flower_c40401/f5p1/511	142.861	66.5684	1.1017	2.7465e-08	6.0106e-07	i0_HQ_MM3Flower_c25747/f2p0/691	51.6893	12.51	2.0468	1.6229e-05	0.00025916	i0_HQ_MM3Flower_c20029/f4p0/598	9.97505
i0_HQ_MM3Root_c2195/f2p1/911	154.743	36.4364	2.0864	8.3843e-17	1.2535e-14	i0_HQ_MM3Flower_c3123/f2p7/672	3.74324	41.0102	-3.4536	1.8755e-08	5.1446e-07	i0_HQ_MM3Flower_c20072/f2p0/980	7.81122	26.9694	-1.7877	0.00015083	0.0016933	i0_HQ_MM3Flower_c40640/f3p0/741	55.0498	2.46644	4.4802	2.7481e-13	1.126e-11	i0_HQ_MM3Flower_c41679/f3p4/610	157.194	922.651	-2.5532	6.2497e-107	5.8437e-104	i0_HQ_MM3Flower_c2028/f3p6/554	0	56.4175	-6.8181	5.5238e-15	3.2478e-13	i0_HQ_MM3Flower_c40640/f3p0/741	19.7102	2.60828	2.9178	0.00010012	0.0010594	i0_HQ_MM3Flower_c260/f14p0/733	262.623	107.136	1.2935	3.4221e-10	1.2951e-08	i0_HQ_MM3Flower_c20038/f3p0/887	78.7878
i0_HQ_MM3Root_c2261/f2p0/915	39.4078	10.4089	1.9207	7.5571e-05	0.0019394	i0_HQ_MM3Flower_c32064/f3p0/797	8.59722	111.411	-3.6959	1.3152e-21	1.1183e-19	i0_HQ_MM3Flower_c20130/f2p1/983	6.26942	54.4238	-3.1178	1.4209e-12	5.8858e-11	i0_HQ_MM3Flower_c40756/f2p0/619	2.4685	100.091	-5.3415	2.7476e-26	2.5761e-24	i0_HQ_MM3Flower_c41728/f2p4/960	2.09008	36.8859	-4.1414	1.6433e-08	5.8706e-07	i0_HQ_MM3Flower_c20456/f2p2/927	0.337316	12.246	-5.1821	0.00022381	0.0023853	i0_HQ_MM3Flower_c40756/f2p0/619	18.0732	105.847	-2.5501	4.7932e-16	2.5417e-14	i0_HQ_MM3Flower_c27987/f2p6/830	0	16.3774	-5.0336	8.9593e-06	0.00015284	i0_HQ_MM3Flower_c20061/f2p11/410	0
i0_HQ_MM3Root_c2268/f2p0/837	55.0696	0	6.7832	7.6224e-14	8.4037e-12	i0_HQ_MM3Flower_c3210/f3p0/912	1.20926	68.9708	-5.8338	6.4178e-17	4.1317e-15	i0_HQ_MM3Flower_c2028/f3p6/554	0.584017	53.7393	-6.5238	3.8998e-15	2.0471e-13	i0_HQ_MM3Flower_c40899/f11p0/772	94.8682	14.5841	2.7015	1.0364e-14	4.8351e-13	i0_HQ_MM3Flower_c41781/f2p0/946	38.9513	0.500419	6.2824	1.4419e-11	7.6328e-10	i0_HQ_MM3Flower_c20628/f4p1/772	350.342	90.7174	1.9493	8.3034e-34	1.5902e-31	i0_HQ_MM3Flower_c4097/f2p0/498	20.9707	1.58765	3.7234	9.0596e-06	0.0001243	i0_HQ_MM3Flower_c28238/f2p0/685	0.256421	51.0107	-7.6361	1.1261e-13	6.504e-12	i0_HQ_MM3Flower_c20126/f5p1/894	66.861
i0_HQ_MM3Root_c2277/f2p0/827	70.2418	0	7.1343	6.0241e-17	9.1174e-15	i0_HQ_MM3Flower_c32814/f2p0/664	0	33.0979	-6.0487	7.0204e-09	2.034e-07	i0_HQ_MM3Flower_c2046/f10p0/546	117.222	57.3282	1.0319	0.00041908	0.0041345	i0_HQ_MM3Flower_c40955/f7p5/942	74.0577	27.0053	1.4554	1.1079e-05	0.00016293	i0_HQ_MM3Flower_c41792/f2p0/896	160.305	17.6062	3.1867	5.1322e-35	1.0412e-32	i0_HQ_MM3Flower_c2066/f3p4/855	3.43339	19.7511	-2.5242	0.00022489	0.0023958	i0_HQ_MM3Flower_c4111/f3p7/578	33.3468	3.3454	3.3173	8.4078e-08	1.6974e-06	i0_HQ_MM3Flower_c28276/f2p0/715	0	396.987	-9.6329	4.0266e-75	2.467e-72	i0_HQ_MM3Flower_c20334/f2p0/471	25.6309
i0_HQ_MM3Root_c2362/f2p0/826	6.11104	27.1323	-2.1505	6.1269e-05	0.0016189	i0_HQ_MM3Flower_c3331/f6p5/956	0.338869	484.727	-10.482	5.8549e-73	2.762e-70	i0_HQ_MM3Flower_c20628/f4p1/772	389.491	86.4109	2.1723	7.3854e-38	1.2898e-35	i0_HQ_MM3Flower_c41509/f3p14/541	16.9276	0	5.0813	3.276e-05	0.00043129	i0_HQ_MM3Flower_c41873/f2p5/661	0	19.3138	-5.2716	1.4427e-05	0.00030411	i0_HQ_MM3Flower_c20677/f2p0/789	0.48188	35.4319	-6.2002	3.4554e-10	1.1594e-08	i0_HQ_MM3Flower_c41233/f4p13/999	24.9534	1.91992	3.7001	1.3572e-06	2.2096e-05	i0_HQ_MM3Flower_c28537/f2p0/964	1.03786	12.0614	-3.5387	0.00037675	0.0040611	i0_HQ_MM3Flower_c2041/f4p1/661	7.51153
i0_HQ_MM3Root_c454/f11p0/1004	142.411	66.244	1.1042	2.3342e-06	8.8088e-05	i0_HQ_MM3Flower_c33892/f3p0/751	0.26984	244	-9.8206	3.0658e-41	6.4481e-39	i0_HQ_MM3Flower_c2066/f3p4/855	0.876025	18.8135	-4.4247	3.9728e-06	6.4869e-05	i0_HQ_MM3Flower_c41552/f3p0/819	48.0703	10.1038	2.2502	8.8858e-07	1.6335e-05	i0_HQ_MM3Flower_c41883/f2p2/686	0	20.0041	-5.3222	9.8811e-06	0.00021702	i0_HQ_MM3Flower_c2108/f2p3/844	160.138	522.541	-1.7062	3.6124e-51	1.3289e-48	i0_HQ_MM3Flower_c41417/f4p0/931	1.43357	16.2343	-3.5014	0.00019942	0.00195	i0_HQ_MM3Flower_c28725/f2p0/639	58.8082	14.0221	2.0683	3.5139e-06	6.5995e-05	i0_HQ_MM3Flower_c20456/f2p2/927	0.387794
i0_HQ_MM3Root_c730/f9p0/903	83.8933	18.6427	2.1699	2.9836e-10	2.2014e-08	i0_HQ_MM3Flower_c34230/f9p16/569	24.4105	76.6128	-1.6501	2.793e-06	5.3623e-05	i0_HQ_MM3Flower_c20677/f2p0/789	8.90625	33.7499	-1.922	1.0035e-05	0.00014976	i0_HQ_MM3Flower_c41578/f3p0/527	28.0754	67.7375	-1.2706	7.2216e-06	0.00011045	i0_HQ_MM3Flower_c4189/f2p0/759	1.54191	31.363	-4.3463	1.2244e-07	3.8133e-06	i0_HQ_MM3Flower_c2117/f3p6/697	17.2272	65.8676	-1.9349	7.2629e-09	2.0035e-07	i0_HQ_MM3Flower_c41509/f3p14/541	11.7459	0	4.5541	0.00044762	0.0039677	i0_HQ_MM3Flower_c28866/f2p0/627	0.315397	21.3184	-6.0788	4.3137e-07	9.8327e-06	i0_HQ_MM3Flower_c20628/f4p1/772	130.978
i0_HQ_MM3Root_c976/f7p0/891	46.6391	0.839039	5.7967	3.564e-12	3.2867e-10	i0_HQ_MM3Flower_c36288/f3p3/698	51.9416	19.1848	1.4369	6.5456e-06	0.00011741	i0_HQ_MM3Flower_c2108/f2p3/844	2.09954	497.735	-7.8892	5.8853e-114	7.9265e-111	i0_HQ_MM3Flower_c41655/f2p0/962	0.488943	15.9471	-5.0275	2.5138e-05	0.00034067	i0_HQ_MM3Flower_c41906/f2p0/534	10.6163	81.0648	-2.9328	1.2046e-12	7.0638e-11	i0_HQ_MM3Flower_c2120/f11p2/728	25.3493	55.0512	-1.1188	0.00026591	0.0027706	i0_HQ_MM3Flower_c41518/f4p8/743	119.454	10.6146	3.4923	4.1724e-25	4.1065e-23	i0_HQ_MM3Flower_c29010/f2p0/902	0	41.1437	-6.3626	2.9087e-12	1.4342e-10	i0_HQ_MM3Flower_c2066/f3p4/855	15.378
i0_HQ_MM3Root_c980/f7p0/875	40.67	1.89424	4.4243	4.2982e-10	3.0942e-08	i0_HQ_MM3Flower_c3806/f2p3/714	0.468768	149.517	-8.3172	9.5635e-31	1.3091e-28	i0_HQ_MM3Flower_c2117/f3p6/697	9.78228	62.7409	-2.6812	9.712e-13	4.0935e-11	i0_HQ_MM3Flower_c41664/f2p4/843	12.211	0.263265	5.5355	0.00037255	0.0037366	i0_HQ_MM3Flower_c420/f14p0/663	21.7824	555.861	-4.6735	2.309e-114	2.3368e-111	i0_HQ_MM3Flower_c2138/f7p3/638	42.5283	87.5138	-1.0411	1.2876e-05	0.00019047	i0_HQ_MM3Flower_c41552/f3p0/819	65.4658	10.6849	2.6152	1.9603e-11	6.46e-10	i0_HQ_MM3Flower_c30381/f5p0/852	0.41476	14.7596	-5.1532	2.4233e-05	0.00037155	i0_HQ_MM3Flower_c20677/f2p0/789	6.86845
i0_HQ_MM3Root_c999/f7p0/822	166.085	4.93228	5.0735	1.6622e-38	8.3268e-36	i0_HQ_MM3Flower_c40288/f16p3/912	13.8804	106.342	-2.9376	7.9202e-17	5.0676e-15	i0_HQ_MM3Flower_c2128/f3p3/691	57.5395	4.24671	3.7601	8.127e-12	3.065e-10	i0_HQ_MM3Flower_c41679/f3p4/610	443.247	97.3047	2.1875	1.4379e-48	2.8746e-46	i0_HQ_MM3Flower_c42329/f2p0/976	316.441	3306.93	-3.3855	0	0	i0_HQ_MM3Flower_c23090/f4p5/741	0.84329	61.7556	-6.1944	1.1574e-16	8.0153e-15	i0_HQ_MM3Flower_c41578/f3p0/527	12.8809	71.633	-2.4754	5.2957e-11	1.6691e-09	i0_HQ_MM3Flower_c305/f12p0/754	123.926	19.4725	2.67	3.9777e-16	2.8877e-14	i0_HQ_MM3Flower_c2108/f2p3/844	453.084
i0_HQ_MM3Seed_c11631/f18p15/886	165.868	42.7732	1.9553	1.9093e-16	2.7769e-14	i0_HQ_MM3Flower_c40313/f3p4/788	5.81724	171.62	-4.8827	3.3909e-38	6.3483e-36	i0_HQ_MM3Flower_c21549/f3p0/936	4.08812	28.2521	-2.7888	1.1028e-06	2.0158e-05	i0_HQ_MM3Flower_c41864/f2p13/445	29.2169	7.02935	2.0553	0.00031639	0.0032416	i0_HQ_MM3Flower_c4408/f2p5/579	7.76272	41.9645	-2.4345	5.8105e-06	0.00013436	i0_HQ_MM3Flower_c2338/f2p2/896	34.5586	74.5118	-1.1084	2.5135e-05	0.00034601	i0_HQ_MM3Flower_c41655/f2p0/962	0	16.8642	-5.0759	2.6566e-05	0.00032689	i0_HQ_MM3Flower_c30549/f4p174/901	235.23	72.9869	1.6884	7.8259e-15	5.0078e-13	i0_HQ_MM3Flower_c2117/f3p6/697	138.639
i0_HQ_MM3Seed_c11656/f11p0/891	573.625	282.371	1.0225	1.2516e-18	2.14e-16	i0_HQ_MM3Flower_c40327/f8p13/912	10.4767	173.901	-4.053	4.3697e-35	7.1123e-33	i0_HQ_MM3Flower_c2188/f2p1/940	0.146004	13.178	-6.496	9.859e-05	0.0011554	i0_HQ_MM3Flower_c41893/f2p1/937	452.906	24.2713	4.2219	1.8224e-94	9.4026e-92	i0_HQ_MM3Flower_c4641/f3p0/392	55.5619	13.3782	2.0542	2.8517e-09	1.1336e-07	i0_HQ_MM3Flower_c24065/f2p0/506	181.608	8.64111	4.3935	4.2231e-40	1.0157e-37	i0_HQ_MM3Flower_c41781/f2p0/946	41.9752	14.9352	1.4908	0.00016326	0.0016353	i0_HQ_MM3Flower_c32064/f3p0/797	115.71	24.016	2.2684	2.5853e-12	1.2824e-10	i0_HQ_MM3Flower_c2138/f7p3/638	32.7625
i0_HQ_MM3Seed_c117/f5p0/632	0	56.5443	-6.8213	3.9382e-15	4.9758e-13	i0_HQ_MM3Flower_c40377/f7p0/911	54.0935	14.6284	1.8867	5.7631e-08	1.4756e-06	i0_HQ_MM3Flower_c23090/f4p5/741	8.61425	58.824	-2.7716	2.3579e-12	9.4799e-11	i0_HQ_MM3Flower_c41906/f2p0/534	1.46893	25.8257	-4.136	2.3033e-07	4.6686e-06	i0_HQ_MM3Flower_c497/f8p0/717	9.49019	105.959	-3.4809	5.4454e-19	5.2574e-17	i0_HQ_MM3Flower_c2411/f2p1/968	10.6532	32.962	-1.6295	0.00024595	0.002592	i0_HQ_MM3Flower_c41792/f2p0/896	172.75	10.4898	4.0416	4.665e-39	8.5034e-37	i0_HQ_MM3Flower_c3210/f3p0/912	71.6324	18.322	1.967	9.1047e-07	1.9586e-05	i0_HQ_MM3Flower_c21549/f3p0/936	125.273
i0_HQ_MM3Seed_c11714/f8p56/522	85.9352	31.7085	1.4384	3.3894e-06	0.0001235	i0_HQ_MM3Flower_c40399/f5p0/786	82.052	32.9047	1.3182	8.1469e-08	2.0379e-06	i0_HQ_MM3Flower_c23368/f2p0/606	0.262077	16.274	-5.9564	1.238e-05	0.0001816	i0_HQ_MM3Flower_c420/f14p0/663	6.45418	86.0937	-3.7376	4.6516e-20	3.1509e-18	i0_HQ_MM3Flower_c5081/f4p25/815	5.04258	67.3591	-3.7396	2.2577e-13	1.4125e-11	i0_HQ_MM3Flower_c24435/f2p9/769	10.1984	58.0546	-2.5091	2.8804e-10	9.8276e-09	i0_HQ_MM3Flower_c41864/f2p13/445	41.7363	7.4336	2.4892	1.8302e-07	3.4941e-06	i0_HQ_MM3Flower_c32697/f2p0/598	0	13.0633	-4.7074	8.131e-05	0.0010788	i0_HQ_MM3Flower_c21765/f2p0/580	2.15414
i0_HQ_MM3Seed_c1183/f2p0/713	912.316	159.129	2.5193	4.4333e-116	1.8989e-112	i0_HQ_MM3Flower_c40404/f3p0/588	36.2671	10.1516	1.8369	1.2176e-05	0.00020577	i0_HQ_MM3Flower_c2338/f2p2/896	17.5424	70.9746	-2.0165	4.83e-11	1.6641e-09	i0_HQ_MM3Flower_c42329/f2p0/976	118.838	562.878	-2.2438	3.0122e-77	1.1384e-74	i0_HQ_MM3Flower_c511/f12p0/632	0.0531693	99.0111	-10.863	3.11e-15	2.3103e-13	i0_HQ_MM3Flower_c2490/f3p8/421	7.58961	26.5572	-1.807	0.00043286	0.0042147	i0_HQ_MM3Flower_c41867/f2p0/764	0	24.7781	-5.631	2.8107e-07	5.2123e-06	i0_HQ_MM3Flower_c32814/f2p0/664	34.3751	7.32053	2.2313	0.00016556	0.0020032	i0_HQ_MM3Flower_c2188/f2p1/940	30.1817
i0_HQ_MM3Seed_c1196/f2p0/519	76.036	156.026	-1.037	2.5503e-09	1.6439e-07	i0_HQ_MM3Flower_c40515/f3p8/472	89.9319	39.6591	1.1812	1.6885e-07	4.0168e-06	i0_HQ_MM3Flower_c24065/f2p0/506	130.82	8.23091	3.9904	4.9483e-26	5.0501e-24	i0_HQ_MM3Flower_c4426/f2p2/699	241.179	49.0242	2.2985	6.0855e-29	6.4976e-27	i0_HQ_MM3Flower_c51470/f2p9/638	0.691201	20.4017	-4.8834	1.0902e-05	0.000237	i0_HQ_MM3Flower_c24912/f2p0/737	37.4866	85.6872	-1.1927	1.8969e-06	3.3809e-05	i0_HQ_MM3Flower_c41893/f2p1/937	185.871	25.6672	2.8563	2.9172e-32	4.0069e-30	i0_HQ_MM3Flower_c3331/f6p5/956	503.432	45.5224	3.4671	2.0686e-81	1.454e-78	i0_HQ_MM3Flower_c23368/f2p0/606	82.0822
i0_HQ_MM3Seed_c12023/f13p5/961	420.694	196.238	1.1002	6.0157e-16	8.3657e-14	i0_HQ_MM3Flower_c40529/f4p0/890	2.00811	22.7759	-3.5036	2.4631e-05	0.00038886	i0_HQ_MM3Flower_c24435/f2p9/769	0.0730021	55.2987	-9.5651	8.9479e-12	3.3547e-10	i0_HQ_MM3Flower_c4502/f4p3/901	0.139898	24.9325	-7.4775	3.6252e-07	7.1304e-06	i0_HQ_MM3Flower_c5450/f3p1/885	95.2794	46.5712	1.0327	2.1023e-07	6.2992e-06	i0_HQ_MM3Flower_c25047/f3p0/556	0	15.5917	-4.9627	3.3852e-05	0.0004514	i0_HQ_MM3Flower_c420/f14p0/663	23.4734	91.0449	-1.9555	1.9753e-10	5.7957e-09	i0_HQ_MM3Flower_c33401/f2p6/935	0	15.1822	-4.9243	1.9693e-05	0.00030809	i0_HQ_MM3Flower_c2338/f2p2/896	706.527
i0_HQ_MM3Seed_c12324/f2p21/939	3.9223	45.4201	-3.5336	5.4456e-11	4.3679e-09	i0_HQ_MM3Flower_c40593/f23p5/981	66.4245	291.013	-2.1313	4.7652e-29	6.0653e-27	i0_HQ_MM3Flower_c24438/f2p5/680	0	14.3771	-4.8457	4.3668e-05	0.00056175	i0_HQ_MM3Flower_c4514/f2p1/354	96.7386	5.68299	4.0894	3.8701e-21	2.7858e-19	i0_HQ_MM3Flower_c548/f19p0/585	98.7178	894.623	-3.1799	8.6275e-135	1.1418e-131	i0_HQ_MM3Flower_c2562/f3p0/715	36.3819	8.54102	2.0907	4.0981e-05	0.00053556	i0_HQ_MM3Flower_c4502/f4p3/901	2.06269	26.3663	-3.6761	1.3538e-06	2.2046e-05	i0_HQ_MM3Flower_c33473/f2p12/796	0	12.78	-4.6758	9.8503e-05	0.0012732	i0_HQ_MM3Flower_c24365/f3p0/989	46.3608
i0_HQ_MM3Seed_c1357/f2p0/873	732.745	171.871	2.092	1.2006e-73	2.1882e-70	i0_HQ_MM3Flower_c40756/f2p0/619	2.21457	28.9519	-3.7086	1.0911e-06	2.2462e-05	i0_HQ_MM3Flower_c24912/f2p0/737	5.29776	81.6195	-3.9455	7.4639e-21	5.8976e-19	i0_HQ_MM3Flower_c4641/f3p0/392	34.7646	10.2947	1.7557	0.00046711	0.0045493	i0_HQ_MM3Flower_c5484/f2p0/781	1.56158	139.319	-6.4792	9.23e-32	1.7186e-29	i0_HQ_MM3Flower_c27420/f3p7/978	20.3594	51.9468	-1.3513	5.0716e-05	0.00064671	i0_HQ_MM3Flower_c45061/f2p0/956	128.774	63.3546	1.0233	6.267e-07	1.0871e-05	i0_HQ_MM3Flower_c33599/f3p3/911	0.192315	11.3874	-5.8878	0.00021198	0.0024753	i0_HQ_MM3Flower_c24667/f3p0/847	73.538
i0_HQ_MM3Seed_c1574/f2p0/782	73.9147	21.2066	1.8013	2.3939e-07	1.1115e-05	i0_HQ_MM3Flower_c40899/f11p0/772	85.1093	709.002	-3.0584	2.8286e-107	2.3618e-104	i0_HQ_MM3Flower_c2562/f3p0/715	43.2902	8.13558	2.4117	3.7904e-06	6.2256e-05	i0_HQ_MM3Flower_c4684/f4p0/935	139.968	9.22233	3.9238	4.3586e-29	4.6886e-27	i0_HQ_MM3Flower_c5657/f2p7/754	2.49577	24.3994	-3.2893	3.2752e-05	0.0006327	i0_HQ_MM3Flower_c27987/f2p6/830	0	17.6099	-5.1383	9.7667e-06	0.00014856	i0_HQ_MM3Flower_c4514/f2p1/354	40.3938	6.00982	2.7487	6.382e-08	1.3207e-06	i0_HQ_MM3Flower_c33957/f2p0/642	161.406	39.6708	2.0245	4.3407e-14	2.5963e-12	i0_HQ_MM3Flower_c2490/f3p8/421	13.3722
i0_HQ_MM3Seed_c1629/f2p0/974	51.5982	128.153	-1.3125	1.9385e-10	1.4682e-08	i0_HQ_MM3Flower_c4111/f3p7/578	14.5588	0.864126	4.0745	7.8607e-05	0.0010916	i0_HQ_MM3Flower_c27987/f2p6/830	0	16.7739	-5.0681	9.2654e-06	0.00013929	i0_HQ_MM3Flower_c5081/f4p25/815	4.90342	24.5099	-2.3215	7.6295e-05	0.00092188	i0_HQ_MM3Flower_c57281/f2p1/716	24.8386	737.559	-4.8921	2.9548e-154	4.9839e-151	i0_HQ_MM3Flower_c28276/f2p0/715	0	426.861	-9.7376	7.3684e-76	5.9636e-73	i0_HQ_MM3Flower_c4641/f3p0/392	59.8753	10.8867	2.4594	5.4408e-10	1.5098e-08	i0_HQ_MM3Flower_c34149/f2p0/460	3.33347	17.6161	-2.4018	0.00022761	0.0026337	i0_HQ_MM3Flower_c24912/f2p0/737	204.026
i0_HQ_MM3Seed_c1632/f2p0/749	18.8648	0	5.2376	1.1243e-05	0.00036621	i0_HQ_MM3Flower_c41233/f4p13/999	7.65466	99.5924	-3.7016	1.659e-19	1.2457e-17	i0_HQ_MM3Flower_c28276/f2p0/715	0	406.597	-9.6675	2.5308e-75	1.3233e-72	i0_HQ_MM3Flower_c51470/f2p9/638	2.20759	19.9417	-3.1752	3.243e-05	0.00042759	i0_HQ_MM3Flower_c5790/f3p9/683	1.06445	21.1015	-4.3092	1.5094e-05	0.0003167	i0_HQ_MM3Flower_c28537/f2p0/964	1.11073	12.969	-3.5455	0.00050131	0.0047802	i0_HQ_MM3Flower_c4684/f4p0/935	41.483	9.7527	2.0886	2.6896e-06	4.1248e-05	i0_HQ_MM3Flower_c38731/f4p0/707	0.12821	229.455	-10.805	4.518e-37	9.7773e-35	i0_HQ_MM3Flower_c25047/f3p0/556	0
i0_HQ_MM3Seed_c1666/f2p0/554	0	21.8323	-5.4484	6.7075e-07	2.8403e-05	i0_HQ_MM3Flower_c41509/f3p14/541	15.1863	1.8517	3.0359	0.00025778	0.0030815	i0_HQ_MM3Flower_c28318/f2p0/386	29.0928	1.11229	4.7091	1.6486e-07	3.4967e-06	i0_HQ_MM3Flower_c5264/f2p0/898	1.13737	33.3832	-4.8754	1.247e-09	3.4439e-08	i0_HQ_MM3Flower_c5942/f2p0/576	63.431	23.9797	1.4034	3.2546e-07	9.4553e-06	i0_HQ_MM3Flower_c2857/f8p8/912	7.68598	41.2618	-2.4245	1.7987e-07	3.9098e-06	i0_HQ_MM3Flower_c495/f3p0/565	19.4724	0.165569	6.8779	5.4207e-06	7.8227e-05	i0_HQ_MM3Flower_c40313/f3p4/788	178.242	80.116	1.1537	5.4286e-06	9.7609e-05	i0_HQ_MM3Flower_c25507/f4p0/504	18.4779
i0_HQ_MM3Seed_c1681/f2p23/870	45.5574	91.4547	-1.0054	8.1236e-06	0.00027216	i0_HQ_MM3Flower_c41513/f3p0/866	0	67.8431	-7.0841	3.4997e-16	2.1206e-14	i0_HQ_MM3Flower_c28725/f2p0/639	0	14.3615	-4.8441	4.4115e-05	0.00056701	i0_HQ_MM3Flower_c5370/f5p0/795	72.0487	29.2975	1.2982	8.4181e-05	0.0010066	i0_HQ_MM3Flower_c648/f12p0/514	7.45699	95.2355	-3.6748	5.0156e-18	4.5037e-16	i0_HQ_MM3Flower_c28725/f2p0/639	0.90232	15.0772	-4.0626	8.9452e-05	0.0010677	i0_HQ_MM3Flower_c5081/f4p25/815	5.43404	25.9195	-2.2539	0.00019308	0.0018956	i0_HQ_MM3Flower_c40325/f20p10/375	0	27.5836	-5.7857	7.8584e-09	2.4311e-07	i0_HQ_MM3Flower_c25747/f2p0/691	49.0103
i0_HQ_MM3Seed_c1730/f2p0/722	195.478	59.9211	1.7059	8.0011e-16	1.09e-13	i0_HQ_MM3Flower_c41552/f3p0/819	43.1254	93.3719	-1.1145	0.00034102	0.0039297	i0_HQ_MM3Flower_c28866/f2p0/627	4.35238	21.8345	-2.3267	8.4213e-05	0.0010063	i0_HQ_MM3Flower_c5450/f3p1/885	196.346	21.8762	3.166	9.2626e-34	1.226e-31	i0_HQ_MM3Flower_c6586/f3p108/807	26.9568	4.60663	2.5489	4.0561e-06	9.6735e-05	i0_HQ_MM3Flower_c28784/f2p0/793	155.836	73.4862	1.0845	5.6368e-07	1.1092e-05	i0_HQ_MM3Flower_c51470/f2p9/638	0.744861	21.0885	-4.8233	3.138e-06	4.7461e-05	i0_HQ_MM3Flower_c40327/f8p13/912	180.612	44.5742	2.0186	1.6182e-15	1.1057e-13	i0_HQ_MM3Flower_c28238/f2p0/685	0.243131
i0_HQ_MM3Seed_c278/f7p0/684	618.036	181.926	1.7643	6.1178e-49	5.0881e-46	i0_HQ_MM3Flower_c41662/f2p0/667	5.12131	32.3486	-2.6591	1.4739e-05	0.00024433	i0_HQ_MM3Flower_c29010/f2p0/902	0.0730021	42.1397	-9.173	9.3908e-10	2.7604e-08	i0_HQ_MM3Flower_c548/f19p0/585	251.258	117.318	1.0987	2.6107e-10	7.8626e-09	i0_HQ_MM3Flower_c67246/f13p0/616	1.0804	25.5725	-4.565	1.2647e-06	3.284e-05	i0_HQ_MM3Flower_c28866/f2p0/627	0.22046	22.9226	-6.7001	5.8174e-07	1.1418e-05	i0_HQ_MM3Flower_c5264/f2p0/898	4.3729	35.3031	-3.0131	2.9583e-07	5.4595e-06	i0_HQ_MM3Flower_c40398/f9p0/671	10.135	31.2152	-1.6229	6.2969e-05	0.00085989	i0_HQ_MM3Flower_c28276/f2p0/715	0
i0_HQ_MM3Seed_c382/f6p0/949	1.02764	66.2674	-6.0109	5.313e-18	8.646e-16	i0_HQ_MM3Flower_c41679/f3p4/610	397.652	902.456	-1.1824	2.9212e-32	4.3095e-30	i0_HQ_MM3Flower_c29736/f2p8/818	0.879675	11.7032	-3.7338	0.00047714	0.0046172	i0_HQ_MM3Flower_c556/f11p0/930	6.81722	29.0391	-2.0907	4.9707e-05	0.00062783	i0_HQ_MM3Flower_c67250/f11p4/673	91.6942	185.085	-1.0133	2.5328e-05	0.0005033	i0_HQ_MM3Flower_c29010/f2p0/902	0	44.2398	-6.4673	2.941e-12	1.3104e-10	i0_HQ_MM3Flower_c5450/f3p1/885	102.676	23.1343	2.15	5.6658e-14	2.4456e-12	i0_HQ_MM3Flower_c40401/f5p1/511	152.672	62.2675	1.2939	1.6836e-06	3.4062e-05	i0_HQ_MM3Flower_c28451/f3p0/996	17.709
i0_HQ_MM3Seed_c391/f6p0/929	215.183	106.255	1.018	7.7695e-08	3.9243e-06	i0_HQ_MM3Flower_c41728/f2p4/960	0.125507	36.0785	-8.1672	1.1675e-08	3.2977e-07	i0_HQ_MM3Flower_c305/f12p0/754	0.36647	19.9439	-5.7661	1.2524e-06	2.2567e-05	i0_HQ_MM3Flower_c5575/f2p2/625	134.022	37.3183	1.8445	9.9334e-13	3.8624e-11	i0_HQ_MM3Flower_c67329/f29p0/717	0.265846	85.5067	-8.3293	5.0822e-18	4.5587e-16	i0_HQ_MM3Flower_c30381/f5p0/852	2.16063	15.8703	-2.8768	0.00041663	0.0040806	i0_HQ_MM3Flower_c5496/f4p9/539	15.7572	44.2818	-1.4907	0.0002738	0.0025776	i0_HQ_MM3Flower_c40593/f23p5/981	302.243	60.5352	2.3199	1.2425e-30	2.0824e-28	i0_HQ_MM3Flower_c2857/f8p8/912	58.9823
i0_HQ_MM3Seed_c394/f5p0/944	62.5412	0	6.9667	2.1711e-15	2.818e-13	i0_HQ_MM3Flower_c41781/f2p0/946	21.2251	0.489466	5.4384	6.846e-07	1.4638e-05	i0_HQ_MM3Flower_c30549/f4p174/901	404.789	74.7539	2.437	5.3235e-46	1.2103e-43	i0_HQ_MM3Flower_c5640/f3p0/420	72.6118	17.1369	2.0831	9.9659e-09	2.4374e-07	i0_HQ_MM3Flower_c67362/f4p0/942	13.7708	89.7978	-2.7051	1.1151e-12	6.5521e-11	i0_HQ_MM3Flower_c30549/f4p174/901	214.862	78.4793	1.453	3.7142e-14	2.0029e-12	i0_HQ_MM3Flower_c556/f11p0/930	0	30.7091	-5.9406	1.0704e-08	2.4862e-07	i0_HQ_MM3Flower_c40633/f9p7/912	0.0641052	65.532	-9.9975	4.1247e-13	2.221e-11	i0_HQ_MM3Flower_c28725/f2p0/639	55.7602
i0_HQ_MM3Seed_c50/f13p0/823	20.4404	0.0557131	8.5192	2.1273e-05	0.00064166	i0_HQ_MM3Flower_c41867/f2p0/764	12.0273	0	4.5882	0.00023505	0.0028477	i0_HQ_MM3Flower_c30757/f2p1/809	0	12.8304	-4.6815	0.00012095	0.0013871	i0_HQ_MM3Flower_c58407/f4p5/738	82.1445	20.643	1.9925	3.4766e-09	9.0665e-08	i0_HQ_MM3Flower_c67436/f32p0/777	0	46.7605	-6.5472	1.1374e-11	6.1456e-10	i0_HQ_MM3Flower_c30984/f2p0/933	14.2757	37.0844	-1.3773	0.0005215	0.00495	i0_HQ_MM3Flower_c5575/f2p2/625	143.185	39.4644	1.8593	5.5743e-16	2.9345e-14	i0_HQ_MM3Flower_c40899/f11p0/772	736.362	204.789	1.8463	2.9033e-50	9.4019e-48	i0_HQ_MM3Flower_c28866/f2p0/627	0.299051
i0_HQ_MM3Seed_c53/f13p0/574	47.3928	222.215	-2.2292	1.1881e-31	4.3494e-29	i0_HQ_MM3Flower_c41883/f2p2/686	0	19.5663	-5.2903	9.906e-06	0.00017068	i0_HQ_MM3Flower_c30933/f3p1/584	358.951	27.7118	3.6952	1.9131e-64	7.558e-62	i0_HQ_MM3Flower_c5942/f2p0/576	66.9411	21.072	1.6676	3.0836e-06	5.1293e-05	i0_HQ_MM3Flower_c67717/f17p0/661	13.0461	48.4605	-1.8932	5.8869e-05	0.0010637	i0_HQ_MM3Flower_c32697/f2p0/598	0	14.0463	-4.8121	8.8954e-05	0.0010636	i0_HQ_MM3Flower_c5576/f3p0/987	0.0624537	23.4887	-8.555	4.4338e-06	6.5189e-05	i0_HQ_MM3Flower_c4097/f2p0/498	0.256421	10.953	-5.4167	0.0002703	0.0030495	i0_HQ_MM3Flower_c29141/f3p0/995	2.86894
i0_HQ_MM3Seed_c559/f5p0/924	84.8521	175.998	-1.0525	1.6036e-10	1.2276e-08	i0_HQ_MM3Flower_c41886/f2p10/648	0.434254	14.8161	-5.0925	0.00013075	0.0017071	i0_HQ_MM3Flower_c3123/f2p7/672	4.35457	23.5067	-2.4325	3.0335e-05	0.00040617	i0_HQ_MM3Flower_c595/f8p0/570	68.4569	15.5278	2.1403	1.4259e-08	3.433e-07	i0_HQ_MM3Flower_c67720/f19p25/584	51.4147	209.255	-2.025	1.1537e-18	1.0835e-16	i0_HQ_MM3Flower_c33401/f2p6/935	0	16.3247	-5.029	2.1503e-05	0.00030155	i0_HQ_MM3Flower_c57281/f2p1/716	26.7668	7.0622	1.9223	0.00034652	0.0031678	i0_HQ_MM3Flower_c41028/f22p0/594	4.04055	343.022	-6.4076	3.3722e-90	2.9121e-87	i0_HQ_MM3Flower_c29860/f2p0/968	27.1699
i0_HQ_MM3Seed_c573/f3p0/534	156.807	40.2895	1.9605	1.0972e-15	1.4686e-13	i0_HQ_MM3Flower_c4189/f2p0/759	0.251014	30.6765	-6.9332	3.6825e-08	9.6875e-07	i0_HQ_MM3Flower_c3210/f3p0/912	1.40675	18.7655	-3.7376	9.6534e-06	0.00014451	i0_HQ_MM3Flower_c604/f8p0/642	107.655	14.9557	2.8476	2.1142e-17	1.1993e-15	i0_HQ_MM3Flower_c67737/f18p0/924	103.197	5.13482	4.3289	2.8206e-27	4.3405e-25	i0_HQ_MM3Flower_c33473/f2p12/796	0	13.7417	-4.7805	0.00010778	0.00126	i0_HQ_MM3Flower_c58407/f4p5/738	55.597	21.8302	1.3487	5.442e-05	0.00061829	i0_HQ_MM3Flower_c41445/f3p362/500	0	11.0771	-4.4695	0.00031586	0.0034919	i0_HQ_MM3Flower_c30381/f5p0/852	0.393264
i0_HQ_MM3Seed_c624/f3p0/769	16.6473	1.22569	3.7636	0.00015067	0.0035227	i0_HQ_MM3Flower_c41893/f2p1/937	406.317	110.178	1.8828	6.5041e-50	1.7462e-47	i0_HQ_MM3Flower_c32697/f2p0/598	0	13.3795	-4.742	8.4093e-05	0.0010055	i0_HQ_MM3Flower_c6139/f5p5/476	12.8622	44.3814	-1.7868	5.1563e-06	8.1416e-05	i0_HQ_MM3Flower_c67793/f26p1/550	42.3711	403.843	-3.2526	2.4246e-63	1.0751e-60	i0_HQ_MM3Flower_c33599/f3p3/911	0.12047	12.2444	-6.6673	0.00025683	0.0026932	i0_HQ_MM3Flower_c58557/f2p10/784	47.757	10.7195	2.1555	2.8445e-07	5.2718e-06	i0_HQ_MM3Flower_c41518/f4p8/743	1.30967	24.4588	-4.2231	1.1731e-07	2.9854e-06	i0_HQ_MM3Flower_c30388/f4p1/449	10.0863
i0_HQ_MM3Seed_c637/f4p0/677	64.2656	20.2222	1.6681	5.7046e-06	0.0001976	i0_HQ_MM3Flower_c41906/f2p0/534	1.31782	79.2903	-5.9109	3.1666e-19	2.3461e-17	i0_HQ_MM3Flower_c33140/f3p0/817	21.9006	50.6567	-1.2098	4.0717e-05	0.0005286	i0_HQ_MM3Flower_c648/f12p0/514	5.08388	41.4667	-3.028	4.2975e-09	1.1067e-07	i0_HQ_MM3Flower_c67980/f4p0/814	17.2699	108.172	-2.647	1.3487e-14	9.3942e-13	i0_HQ_MM3Flower_c33892/f3p0/751	32.2227	182.179	-2.4992	7.4696e-29	1.1473e-26	i0_HQ_MM3Flower_c5942/f2p0/576	68.3553	22.2838	1.6171	3.5162e-07	6.4013e-06	i0_HQ_MM3Flower_c41552/f3p0/819	96.9751	39.0431	1.3125	0.00010634	0.0013643	i0_HQ_MM3Flower_c305/f12p0/754	117.503
i0_HQ_MM3Seed_c658/f4p0/530	93.3485	39.2014	1.2517	1.7931e-05	0.00055413	i0_HQ_MM3Flower_c420/f14p0/663	5.79026	543.694	-6.553	1.1145e-120	1.1349e-117	i0_HQ_MM3Flower_c3331/f6p5/956	0.394211	46.6245	-6.886	4.4087e-13	1.9305e-11	i0_HQ_MM3Flower_c668/f24p0/937	23.8756	103.763	-2.1197	1.0686e-14	4.9771e-13	i0_HQ_MM3Flower_c681/f18p0/619	167.774	66.2901	1.3397	6.5513e-16	5.2037e-14	i0_HQ_MM3Flower_c33957/f2p0/642	115.305	42.6561	1.4346	4.0664e-08	9.9558e-07	i0_HQ_MM3Flower_c595/f8p0/570	64.6717	16.4208	1.9776	1.4867e-08	3.3874e-07	i0_HQ_MM3Flower_c41679/f3p4/610	937.281	432.439	1.116	1.1089e-23	1.3496e-21	i0_HQ_MM3Flower_c3051/f6p10/659	144.519
i0_HQ_MM3Seed_c751/f4p0/590	17.2788	1.32319	3.7069	0.00012379	0.0029796	i0_HQ_MM3Flower_c42329/f2p0/976	106.613	3234.55	-4.9231	0	0	i0_HQ_MM3Flower_c33401/f2p6/935	0	15.5498	-4.9588	2.0369e-05	0.0002837	i0_HQ_MM3Flower_c67246/f13p0/616	1.80328	43.7433	-4.6004	5.5588e-12	2.0142e-10	i0_HQ_MM3Flower_c68165/f12p0/767	168.514	58.3225	1.5307	1.8325e-18	1.6987e-16	i0_HQ_MM3Flower_c34230/f9p16/569	107.998	39.0008	1.4694	6.0695e-08	1.4364e-06	i0_HQ_MM3Flower_c604/f8p0/642	109.539	15.8158	2.792	2.8171e-19	1.9196e-17	i0_HQ_MM3Flower_c41728/f2p4/960	37.4708	9.80405	1.9343	0.00046356	0.004852	i0_HQ_MM3Flower_c30549/f4p174/901	223.039
i0_HQ_MM3Seed_c925/f3p0/712	47.9948	0	6.5848	2.4051e-12	2.274e-10	i0_HQ_MM3Flower_c4408/f2p5/579	10.2909	41.046	-1.9959	6.3529e-05	0.00090506	i0_HQ_MM3Flower_c33892/f3p0/751	0.313909	173.531	-9.1106	1.0902e-35	1.7305e-33	i0_HQ_MM3Flower_c67250/f11p4/673	8.79047	234.092	-4.735	9.6672e-58	2.4285e-55	i0_HQ_MM3Flower_c68410/f3p0/969	59.3672	2199.49	-5.2114	0	0	i0_HQ_MM3Flower_c3806/f2p3/714	1.05291	123.869	-6.8783	6.684e-31	1.1585e-28	i0_HQ_MM3Flower_c6139/f5p5/476	8.80654	46.9337	-2.414	1.6683e-07	3.2095e-06	i0_HQ_MM3Flower_c41781/f2p0/946	0.508354	22.5421	-5.4706	1.7388e-07	4.282e-06	i0_HQ_MM3Flower_c30764/f3p1/506	81.2051
i0_HQ_MM3Seed_c9735/f2p0/730	99.7778	0.304193	8.3576	2.7169e-21	5.4001e-19	i0_HQ_MM3Flower_c4426/f2p2/699	216.369	49.0046	2.1425	2.1474e-31	3.039e-29	i0_HQ_MM3Flower_c33957/f2p0/642	210.83	40.6312	2.3754	5.8412e-24	5.4199e-22	i0_HQ_MM3Flower_c67313/f3p0/549	0.839386	13.3509	-3.9915	0.00022953	0.0024447	i0_HQ_MM3Flower_c7387/f2p2/727	54.4395	23.6579	1.2023	1.6441e-05	0.00034169	i0_HQ_MM3Flower_c38731/f4p0/707	0	246.722	-8.9467	2.016e-49	6.8734e-47	i0_HQ_MM3Flower_c648/f12p0/514	8.0359	43.8514	-2.4481	3.3818e-07	6.1785e-06	i0_HQ_MM3Flower_c41867/f2p0/764	0	42.1859	-6.3987	1.6191e-12	8.2201e-11	i0_HQ_MM3Flower_c30857/f3p0/965	17.2623
i0_HQ_MM3Stem_c5443/f6p0/346	10.1851	33.2607	-1.7074	0.00011367	0.0027672	i0_HQ_MM3Flower_c4684/f4p0/935	125.57	61.1678	1.0376	1.3695e-08	3.8308e-07	i0_HQ_MM3Flower_c3399/f4p0/916	55.8875	16.3951	1.7693	3.5442e-05	0.00046605	i0_HQ_MM3Flower_c67377/f8p0/393	36.3035	3.64604	3.3157	1.0203e-07	2.188e-06	i0_HQ_MM3Flower_c7673/f2p0/813	38.1091	6.49914	2.5518	4.1954e-08	1.4131e-06	i0_HQ_MM3Flower_c40288/f16p3/912	27.9798	98.6618	-1.8181	9.7863e-12	4.1066e-10	i0_HQ_MM3Flower_c668/f24p0/937	33.7685	109.73	-1.7002	2.5265e-10	7.3101e-09	i0_HQ_MM3Flower_c41906/f2p0/534	82.3501	23.0783	1.8352	7.1047e-07	1.5633e-05	i0_HQ_MM3Flower_c30933/f3p1/584	22.9151
i0_HQ_MM3Stem_c635/f4p0/740	16.0875	42.279	-1.394	0.00013933	0.0032963	i0_HQ_MM3Flower_c497/f8p0/717	4.41533	103.64	-4.5529	4.9039e-23	4.5546e-21	i0_HQ_MM3Flower_c36288/f3p3/698	60.4246	21.176	1.5127	0.00018252	0.0019959	i0_HQ_MM3Flower_c67482/f40p0/665	227.488	76.7137	1.5682	2.6141e-16	1.3676e-14	i0_HQ_MM3Flower_c771/f7p0/857	33.7237	108.742	-1.6891	4.9116e-08	1.6389e-06	i0_HQ_MM3Flower_c40313/f3p4/788	25.5077	86.1449	-1.7558	4.878e-10	1.6026e-08	i0_HQ_MM3Flower_c67212/f17p0/707	81.5382	236.475	-1.5361	7.5569e-18	4.6464e-16	i0_HQ_MM3Flower_c420/f14p0/663	564.675	158.301	1.8348	1.5305e-38	3.5223e-36	i0_HQ_MM3Flower_c30996/f2p0/939	7.5948
i0_HQ_MM3Stem_c987/f2p0/559	239.659	118.85	1.0118	1.7365e-08	9.7996e-07	i0_HQ_MM3Flower_c5081/f4p25/815	4.39902	65.8847	-3.9047	6.1581e-14	3.0827e-12	i0_HQ_MM3Flower_c3806/f2p3/714	0.545326	117.989	-7.7573	1.024e-28	1.1806e-26	i0_HQ_MM3Flower_c67491/f13p0/423	38.4789	6.50871	2.5636	1.7873e-06	3.0991e-05	i0_HQ_MM3Flower_c7792/f4p0/814	46.2498	19.3529	1.2569	4.4963e-05	0.0008372	i0_HQ_MM3Flower_c40325/f20p10/375	0	29.6594	-5.8904	8.3382e-09	2.2786e-07	i0_HQ_MM3Flower_c67246/f13p0/616	1.16427	46.259	-5.3122	2.7006e-12	9.7439e-11	i0_HQ_MM3Flower_c42329/f2p0/976	3359.37	1337.39	1.3288	1.9297e-118	2.734e-115	i0_HQ_MM3Flower_c31111/f2p0/803	2.56564
i0_LQ_MM3Flower_c10129/f1p6/589	0	38.9317	-6.2829	4.0464e-11	3.2856e-09	i0_HQ_MM3Flower_c511/f12p0/632	0.439274	96.8438	-7.7844	1.9583e-21	1.652e-19	i0_HQ_MM3Flower_c38731/f4p0/707	0	235.01	-8.8766	3.8992e-49	9.9028e-47	i0_HQ_MM3Flower_c67539/f6p0/854	28.1355	56.9146	-1.0164	0.00044871	0.0044005	i0_HQ_MM3Flower_c802/f7p0/516	7.92914	78.3046	-3.3039	8.8055e-14	5.7341e-12	i0_HQ_MM3Flower_c40327/f8p13/912	21.6147	47.9285	-1.1489	0.00052387	0.0049693	i0_HQ_MM3Flower_c67250/f11p4/673	98.8126	247.554	-1.325	4.5363e-15	2.1892e-13	i0_HQ_MM3Flower_c4408/f2p5/579	42.6299	108.196	-1.3437	2.2598e-11	9.9567e-10	i0_HQ_MM3Flower_c32064/f3p0/797	109.713
i0_LQ_MM3Flower_c10548/f1p0/567	136.029	42.7002	1.6716	3.7933e-11	3.083e-09	i0_HQ_MM3Flower_c51470/f2p9/638	1.9805	19.9551	-3.3328	0.00011489	0.0015219	i0_HQ_MM3Flower_c40288/f16p3/912	16.1473	93.9783	-2.541	1.6363e-17	1.0265e-15	i0_HQ_MM3Flower_c67717/f17p0/661	44.7701	7.63148	2.5525	2.773e-07	5.5578e-06	i0_HQ_MM3Flower_c8136/f3p0/812	67.4718	16.4697	2.0345	7.4096e-11	3.6052e-09	i0_HQ_MM3Flower_c40377/f7p0/911	83.0038	19.7144	2.0739	7.2105e-10	2.3102e-08	i0_HQ_MM3Flower_c67313/f3p0/549	0.859454	14.1187	-4.038	0.00026037	0.0024639	i0_HQ_MM3Flower_c4514/f2p1/354	55.2593	9.43264	2.5505	1.3784e-07	3.4622e-06	i0_HQ_MM3Flower_c3210/f3p0/912	67.9198
i0_LQ_MM3Flower_c10575/f1p0/720	22.2287	2.19955	3.3371	3.1497e-05	0.00090725	i0_HQ_MM3Flower_c5450/f3p1/885	176.149	45.5518	1.9512	1.8164e-23	1.7353e-21	i0_HQ_MM3Flower_c40313/f3p4/788	6.76729	82.0555	-3.5999	5.7996e-20	4.3541e-18	i0_HQ_MM3Flower_c67720/f19p25/584	114.506	16.1927	2.822	3.0452e-18	1.8387e-16	i0_HQ_MM3Flower_c8214/f2p44/704	59.0706	7.42488	2.992	2.598e-13	1.6183e-11	i0_HQ_MM3Flower_c40398/f9p0/671	6.16626	33.5642	-2.4445	2.2681e-06	3.9658e-05	i0_HQ_MM3Flower_c67366/f4p0/820	0.0916751	16.4259	-7.4852	5.363e-05	0.00061067	i0_HQ_MM3Flower_c4684/f4p0/935	63.5282	22.1853	1.5178	0.00026702	0.0030161	i0_HQ_MM3Flower_c3260/f2p1/782	58.7161
i0_LQ_MM3Flower_c106099/f1p0/847	28.5982	0	5.8379	5.1653e-08	2.6768e-06	i0_HQ_MM3Flower_c548/f19p0/585	225.412	875.04	-1.9568	6.1094e-74	2.9658e-71	i0_HQ_MM3Flower_c40323/f14p0/695	155.578	75.2449	1.048	3.5523e-05	0.00046683	i0_HQ_MM3Flower_c67737/f18p0/924	27.5557	3.91413	2.8156	1.9796e-05	0.00027344	i0_HQ_MM3Flower_c8339/f3p0/975	9.93362	42.5142	-2.0976	4.3727e-05	0.000817	i0_HQ_MM3Flower_c40399/f5p0/786	80.2396	20.367	1.9781	4.6115e-09	1.3126e-07	i0_HQ_MM3Flower_c67377/f8p0/393	35.4095	3.85572	3.1991	5.4011e-08	1.1287e-06	i0_HQ_MM3Flower_c5090/f2p0/862	2.30779	17.469	-2.9202	6.402e-05	0.00087253	i0_HQ_MM3Flower_c3331/f6p5/956	477.34
i0_LQ_MM3Flower_c10673/f1p0/833	17.009	0.489718	5.1182	3.2122e-05	0.00092401	i0_HQ_MM3Flower_c5484/f2p0/781	7.43126	136.27	-4.1967	1.7777e-28	2.1892e-26	i0_HQ_MM3Flower_c40325/f20p10/375	0	28.2514	-5.8203	8.0841e-09	2.089e-07	i0_HQ_MM3Flower_c67793/f26p1/550	255.29	28.4536	3.1655	2.2642e-43	4.056e-41	i0_HQ_MM3Flower_c84153/f3p30/911	40.8516	105.787	-1.3727	9.7272e-06	0.00021395	i0_HQ_MM3Flower_c40401/f5p1/511	150.186	66.9533	1.1655	1.596e-07	3.5067e-06	i0_HQ_MM3Flower_c67482/f40p0/665	243.459	81.1255	1.5855	2.4909e-21	1.9546e-19	i0_HQ_MM3Flower_c5264/f2p0/898	2.64754	25.5956	-3.2732	4.4307e-07	1.0077e-05	i0_HQ_MM3Flower_c33401/f2p6/935	0
i0_LQ_MM3Flower_c10834/f1p0/639	189.998	23.4	3.0214	4.6577e-31	1.6352e-28	i0_HQ_MM3Flower_c5657/f2p7/754	1.94536	23.8653	-3.6168	1.1923e-05	0.00020198	i0_HQ_MM3Flower_c40327/f8p13/912	12.1877	45.6533	-1.9053	3.1941e-07	6.4603e-06	i0_HQ_MM3Flower_c67858/f10p0/437	714.226	44.5669	4.0023	5.3237e-143	5.3966e-140	i0_HQ_MM3Flower_c84171/f11p0/750	1.75459	126.797	-6.1752	3.3855e-29	5.7556e-27	i0_HQ_MM3Flower_c40404/f3p0/588	16.8628	1.62313	3.377	0.00023599	0.0024971	i0_HQ_MM3Flower_c67491/f13p0/423	55.2543	6.88303	3.005	3.9829e-11	1.2737e-09	i0_HQ_MM3Flower_c5364/f2p0/699	2.69242	16.1968	-2.5887	0.00025413	0.0028898	i0_HQ_MM3Flower_c33473/f2p12/796	0
i0_LQ_MM3Flower_c11843/f1p0/431	69.1179	0	7.111	1.0115e-16	1.5044e-14	i0_HQ_MM3Flower_c57281/f2p1/716	6.77486	721.414	-6.7345	1.9333e-158	2.8826e-155	i0_HQ_MM3Flower_c40377/f7p0/911	62.9278	18.7786	1.7446	1.4515e-05	0.00020935	i0_HQ_MM3Flower_c67881/f17p0/619	417.659	153.621	1.443	3.6304e-25	3.2282e-23	i0_HQ_MM3Flower_c84215/f3p2/902	69.3301	32.4831	1.0938	4.492e-06	0.00010619	i0_HQ_MM3Flower_c40515/f3p8/472	67.3102	30.304	1.1513	0.00051955	0.0049334	i0_HQ_MM3Flower_c67503/f13p0/931	127.771	39.0913	1.7086	4.7737e-13	1.8738e-11	i0_HQ_MM3Flower_c5484/f2p0/781	141.528	19.4716	2.8616	9.3202e-20	9.0001e-18	i0_HQ_MM3Flower_c33892/f3p0/751	240.281
i0_LQ_MM3Flower_c11849/f1p0/626	4.07402	60.5612	-3.8939	5.5078e-15	6.8479e-13	i0_HQ_MM3Flower_c5790/f3p9/683	0.247249	20.6396	-6.3833	5.0722e-06	9.3245e-05	i0_HQ_MM3Flower_c40398/f9p0/671	4.36479	31.9709	-2.8728	1.5218e-07	3.2455e-06	i0_HQ_MM3Flower_c681/f18p0/619	101.125	46.6988	1.1147	4.841e-05	0.00061315	i0_HQ_MM3Flower_c84371/f4p0/958	20.2618	67.7794	-1.7421	9.629e-06	0.00021206	i0_HQ_MM3Flower_c40633/f9p7/912	0.662585	70.4635	-6.7326	2.0613e-18	1.6668e-16	i0_HQ_MM3Flower_c67720/f19p25/584	55.4062	17.1239	1.694	2.198e-06	3.4305e-05	i0_HQ_MM3Flower_c556/f11p0/930	0	56.0956	-6.8098	8.2427e-16	5.7715e-14	i0_HQ_MM3Flower_c33957/f2p0/642	153.041
i0_LQ_MM3Flower_c12392/f1p0/939	25.8398	2.06918	3.6425	3.1417e-06	0.00011561	i0_HQ_MM3Flower_c58400/f3p0/970	44.7476	16.9332	1.402	3.7963e-05	0.00057321	i0_HQ_MM3Flower_c40399/f5p0/786	95.4524	19.4002	2.2987	3.2253e-11	1.1363e-09	i0_HQ_MM3Flower_c68165/f12p0/767	126.687	37.4925	1.7566	2.3558e-11	7.9917e-10	i0_HQ_MM3Flower_c84414/f2p2/946	42.2462	3.72254	3.5045	5.722e-11	2.8127e-09	i0_HQ_MM3Flower_c40756/f2p0/619	18.9999	51.9821	-1.452	2.0415e-05	0.00028816	i0_HQ_MM3Flower_c67737/f18p0/924	111.208	4.13923	4.7478	1.3672e-27	1.5376e-25	i0_HQ_MM3Flower_c5576/f3p0/987	0.280781	20.0295	-6.1565	9.9479e-07	2.1259e-05	i0_HQ_MM3Flower_c34069/f19p1/385	95.5504
i0_LQ_MM3Flower_c12682/f1p2/740	87.9792	27.6337	1.6707	1.0654e-07	5.2513e-06	i0_HQ_MM3Flower_c5942/f2p0/576	60.055	23.4548	1.3564	2.9639e-06	5.6593e-05	i0_HQ_MM3Flower_c40401/f5p1/511	148.623	63.775	1.2206	1.9503e-06	3.3853e-05	i0_HQ_MM3Flower_c68410/f3p0/969	11.303	64.2223	-2.5064	2.5249e-11	8.5384e-10	i0_HQ_MM3Flower_c84426/f4p2/828	12.6011	96.4869	-2.9368	8.6624e-15	6.133e-13	i0_HQ_MM3Flower_c40806/f3p2/412	3.80143	26.3858	-2.7951	7.1586e-06	0.00011221	i0_HQ_MM3Flower_c681/f18p0/619	180.799	49.3844	1.8723	6.1556e-20	4.4401e-18	i0_HQ_MM3Flower_c567/f9p0/818	0.384631	91.3607	-7.892	9.9664e-23	1.1483e-20	i0_HQ_MM3Flower_c34149/f2p0/460	3.1607
i0_LQ_MM3Flower_c12822/f1p0/904	61.6674	6.68724	3.205	1.0355e-11	8.9512e-10	i0_HQ_MM3Flower_c597/f7p0/833	49.5696	20.5792	1.2683	4.7684e-05	0.00070122	i0_HQ_MM3Flower_c40404/f3p0/588	42.1901	1.54608	4.7702	2.5614e-10	8.0654e-09	i0_HQ_MM3Flower_c7083/f3p7/753	260.629	9.32957	4.804	1.2287e-58	3.1509e-56	i0_HQ_MM3Flower_c84449/f2p0/784	45.6102	6.73957	2.7586	5.2334e-10	2.2957e-08	i0_HQ_MM3Flower_c40899/f11p0/772	33.4906	220.2	-2.717	1.8648e-37	4.0934e-35	i0_HQ_MM3Flower_c68165/f12p0/767	181.596	39.6487	2.1954	4.423e-24	4.0779e-22	i0_HQ_MM3Flower_c57281/f2p1/716	749.253	244.452	1.6159	2.0732e-40	5.013e-38	i0_HQ_MM3Flower_c34230/f9p16/569	75.4453
i0_LQ_MM3Flower_c12912/f1p0/779	25.6685	2.04244	3.6516	3.3102e-06	0.00012097	i0_HQ_MM3Flower_c6155/f7p0/725	0.617494	18.1843	-4.8801	2.603e-05	0.00040785	i0_HQ_MM3Flower_c40515/f3p8/472	104.619	28.8654	1.8577	3.7703e-09	1.0196e-07	i0_HQ_MM3Flower_c7161/f3p0/652	2.23836	119.461	-5.738	3.8717e-31	4.545e-29	i0_HQ_MM3Flower_c84579/f12p9/657	25.8568	275.066	-3.4112	8.6059e-46	2.3577e-43	i0_HQ_MM3Flower_c41028/f22p0/594	0	368.835	-9.5268	9.9315e-68	6.1217e-65	i0_HQ_MM3Flower_c68363/f8p0/515	54.8257	116.723	-1.0902	4.7239e-06	6.9013e-05	i0_HQ_MM3Flower_c604/f8p0/642	104.202	26.2624	1.9883	2.2878e-09	7.6691e-08	i0_HQ_MM3Flower_c3806/f2p3/714	147.239
i0_LQ_MM3Flower_c13080/f1p0/931	2.02367	19.2946	-3.2532	3.42e-05	0.00097528	i0_HQ_MM3Flower_c6241/f4p0/851	0	13.4859	-4.7534	0.00031574	0.003679	i0_HQ_MM3Flower_c40633/f9p7/912	2.70108	67.1185	-4.6351	1.6373e-18	1.0984e-16	i0_HQ_MM3Flower_c7387/f2p2/727	38.1641	10.8941	1.8087	0.00017699	0.001947	i0_HQ_MM3Flower_c84636/f49p1/921	63.5049	610	-3.2639	4.6369e-95	3.5935e-92	i0_HQ_MM3Flower_c4111/f3p7/578	35.0568	10.6096	1.7243	0.0004626	0.0044636	i0_HQ_MM3Flower_c68506/f7p0/557	19.6511	3.75876	2.3863	0.00047319	0.0041589	i0_HQ_MM3Flower_c6155/f7p0/725	18.886	46.6335	-1.304	1.597e-05	0.00025539	i0_HQ_MM3Flower_c38731/f4p0/707	0.121565
i0_LQ_MM3Flower_c13253/f1p1/619	515.505	153.29	1.7497	1.3167e-40	7.139e-38	i0_HQ_MM3Flower_c648/f12p0/514	4.56092	93.1509	-4.3522	2.1504e-20	1.6955e-18	i0_HQ_MM3Flower_c40756/f2p0/619	2.57624	49.5145	-4.2645	1.0883e-13	5.0151e-12	i0_HQ_MM3Flower_c750/f3p0/731	224.842	18.6414	3.5923	7.8194e-43	1.3835e-40	i0_HQ_MM3Flower_c84831/f15p0/740	0.878888	690.727	-9.6182	3.6687e-115	3.8023e-112	i0_HQ_MM3Flower_c41445/f3p362/500	0	11.9107	-4.5742	0.00034573	0.0034672	i0_HQ_MM3Flower_c7083/f3p7/753	150.233	9.8661	3.9286	1.2065e-33	1.7448e-31	i0_HQ_MM3Flower_c622/f9p0/671	0	32.8346	-6.0371	3.4474e-10	1.3035e-08	i0_HQ_MM3Flower_c40288/f16p3/912	104.721
i0_LQ_MM3Flower_c13333/f1p67/435	34.9853	8.31685	2.0726	8.1417e-05	0.0020727	i0_HQ_MM3Flower_c6586/f3p108/807	28.8666	4.5058	2.6795	1.8534e-06	3.6689e-05	i0_HQ_MM3Flower_c40806/f3p2/412	6.78408	25.1332	-1.8894	0.00016008	0.0017823	i0_HQ_MM3Flower_c771/f7p0/857	7.63702	104.048	-3.7681	5.0309e-24	4.1964e-22	i0_HQ_MM3Flower_c84969/f2p0/672	24.922	0.753469	5.0477	5.6793e-08	1.8769e-06	i0_HQ_MM3Flower_c41513/f3p0/866	0	29.4395	-5.8797	9.442e-09	2.5569e-07	i0_HQ_MM3Flower_c7161/f3p0/652	0.229188	126.331	-9.1065	6.9316e-25	6.7237e-23	i0_HQ_MM3Flower_c6293/f4p0/908	0	45.7049	-6.5143	2.2841e-13	1.2691e-11	i0_HQ_MM3Flower_c40313/f3p4/788	169.004
i0_LQ_MM3Flower_c13407/f1p1/600	53.4196	0	6.7393	1.6921e-13	1.7931e-11	i0_HQ_MM3Flower_c67210/f14p0/674	121.053	47.6775	1.3443	4.192e-11	1.5817e-09	i0_HQ_MM3Flower_c40899/f11p0/772	99.0091	209.747	-1.083	6.7831e-15	3.4793e-13	i0_HQ_MM3Flower_c794/f15p0/777	433.94	165.644	1.3894	1.4211e-24	1.2233e-22	i0_HQ_MM3Flower_c85090/f4p2/795	4.6236	44.95	-3.2812	1.7987e-08	6.3965e-07	i0_HQ_MM3Flower_c41518/f4p8/743	125.579	26.2994	2.2555	1.068e-15	6.703e-14	i0_HQ_MM3Flower_c7180/f7p3/931	0	27.252	-5.7683	7.0981e-08	1.4527e-06	i0_HQ_MM3Flower_c67210/f14p0/674	49.5174	151.652	-1.6148	1.4284e-18	1.2562e-16	i0_HQ_MM3Flower_c40327/f8p13/912	171.251
i0_LQ_MM3Flower_c14052/f1p0/398	19.6677	0	5.2978	7.1228e-06	0.00024098	i0_HQ_MM3Flower_c67246/f13p0/616	1.61778	25.0127	-3.9506	3.4145e-06	6.459e-05	i0_HQ_MM3Flower_c40955/f7p5/942	77.2902	29.4517	1.3919	9.1478e-05	0.0010807	i0_HQ_MM3Flower_c7999/f5p11/476	87.506	27.0772	1.6923	6.8263e-08	1.5039e-06	i0_HQ_MM3Flower_c875/f6p0/999	2.06084	44.8793	-4.4447	1.8808e-10	8.7314e-09	i0_HQ_MM3Flower_c41662/f2p0/667	2.3835	18.51	-2.9572	0.00011321	0.0013147	i0_HQ_MM3Flower_c7387/f2p2/727	58.6658	11.5207	2.3483	2.1694e-09	5.6042e-08	i0_HQ_MM3Flower_c67220/f11p0/951	123.002	57.253	1.1033	0.00033871	0.0037079	i0_HQ_MM3Flower_c40377/f7p0/911	14.4055
i0_LQ_MM3Flower_c14383/f1p1/535	19.7379	52.6489	-1.4154	1.7482e-05	0.00054223	i0_HQ_MM3Flower_c67250/f11p4/673	7.88622	181.034	-4.5208	7.3606e-39	1.4194e-36	i0_HQ_MM3Flower_c4097/f2p0/498	0.219006	11.2182	-5.6787	0.00027574	0.0028597	i0_HQ_MM3Flower_c8063/f3p0/609	2.21318	26.8858	-3.6026	4.1296e-07	8.0449e-06	i0_HQ_MM3Flower_c907/f9p0/661	16.5356	125.795	-2.9274	9.482e-19	8.9733e-17	i0_HQ_MM3Flower_c41679/f3p4/610	178.084	464.981	-1.3846	6.0561e-35	1.2174e-32	i0_HQ_MM3Flower_c750/f3p0/731	190.822	19.7135	3.275	3.1316e-37	5.2895e-35	i0_HQ_MM3Flower_c67245/f17p0/895	0	110.378	-7.7863	2.1517e-27	3.1418e-25	i0_HQ_MM3Flower_c40399/f5p0/786	32.4033
i0_LQ_MM3Flower_c14588/f1p1/907	8.92071	150.029	-4.0719	1.3217e-35	5.9906e-33	i0_HQ_MM3Flower_c67329/f29p0/717	0.0627534	83.635	-10.38	3.9542e-14	2.0131e-12	i0_HQ_MM3Flower_c41028/f22p0/594	0	351.327	-9.4567	2.8438e-67	1.1981e-64	i0_HQ_MM3Flower_c8214/f2p44/704	67.1313	25.2236	1.4122	4.504e-05	0.0005746	i0_HQ_MM3Flower_c918/f6p0/634	2.93229	42.7357	-3.8653	3.1951e-09	1.2591e-07	i0_HQ_MM3Flower_c41792/f2p0/896	181.608	12.4445	3.8672	3.4693e-37	7.5455e-35	i0_HQ_MM3Flower_c7502/f3p0/796	112.543	281.649	-1.3234	6.6148e-17	3.7729e-15	i0_HQ_MM3Flower_c67246/f13p0/616	25.978	83.3557	-1.682	2.5512e-11	1.1143e-09	i0_HQ_MM3Flower_c40401/f5p1/511	144.759
i0_LQ_MM3Flower_c14651/f1p4/497	2.16836	27.4688	-3.6631	2.4253e-07	1.1248e-05	i0_HQ_MM3Flower_c67362/f4p0/942	8.03244	87.8322	-3.4508	1.9326e-16	1.1971e-14	i0_HQ_MM3Flower_c41233/f4p13/999	8.90479	47.8766	-2.4267	2.7551e-09	7.5962e-08	i0_HQ_MM3Flower_c833/f10p2/591	144.794	33.2433	2.1229	2.3982e-16	1.2592e-14	i0_HQ_MM3Flower_c933/f10p0/912	2.52022	129.019	-5.6779	1.3824e-29	2.3879e-27	i0_HQ_MM3Flower_c41864/f2p13/445	43.8764	10.6583	2.0415	9.3843e-06	0.00014323	i0_HQ_MM3Flower_c76505/f2p0/353	3.79306	20.5119	-2.435	0.00050618	0.0044049	i0_HQ_MM3Flower_c67313/f3p0/549	7.11567	31.4318	-2.1432	3.1929e-06	6.0542e-05	i0_HQ_MM3Flower_c40529/f4p0/890	22.4288
i0_LQ_MM3Flower_c14685/f2p0/1069	57.2169	0.111983	8.997	4.5153e-12	4.1018e-10	i0_HQ_MM3Flower_c67436/f32p0/777	0.0627534	45.737	-9.5095	2.7283e-09	8.3876e-08	i0_HQ_MM3Flower_c41445/f3p362/500	0	11.3453	-4.504	0.00032651	0.0033215	i0_HQ_MM3Flower_c8341/f4p0/811	7.5251	35.092	-2.2214	3.8709e-06	6.2978e-05	i0_HQ_MM3Flower_c9343/f3p0/606	25.8934	5.17457	2.3231	1.5631e-05	0.00032675	i0_HQ_MM3Flower_c41867/f2p0/764	0	45.3605	-6.5034	1.6304e-12	7.4825e-11	i0_HQ_MM3Flower_c771/f7p0/857	36.3417	110.031	-1.5982	1.4538e-09	3.8405e-08	i0_HQ_MM3Flower_c67329/f29p0/717	86.8625	443.489	-2.3521	6.2805e-75	3.8221e-72	i0_HQ_MM3Flower_c40593/f23p5/981	286.578
i0_LQ_MM3Flower_c14827/f1p0/991	14.0041	62.4477	-2.1568	1.1254e-09	7.6693e-08	i0_HQ_MM3Flower_c67737/f18p0/924	24.7211	5.02242	2.2993	4.2985e-05	0.00064092	i0_HQ_MM3Flower_c41513/f3p0/866	0	28.042	-5.8095	9.1499e-09	2.3527e-07	i0_HQ_MM3Flower_c84171/f11p0/750	0.209847	39.722	-7.5645	1.573e-10	4.8546e-09	i0_HQ_MM3Flower_c9411/f3p10/905	55.9782	258.185	-2.2055	1.232e-25	1.7546e-23	i0_HQ_MM3Flower_c41883/f2p2/686	0	27.5582	-5.7844	2.7529e-08	6.9194e-07	i0_HQ_MM3Flower_c7792/f4p0/814	49.8403	21.7049	1.1993	0.00046282	0.0040813	i0_HQ_MM3Flower_c67346/f3p3/857	273.815	131.853	1.0543	4.1739e-07	9.5381e-06	i0_HQ_MM3Flower_c40640/f3p0/741	25.0425
i0_LQ_MM3Flower_c14899/f1p0/684	46.9222	8.88679	2.4005	4.7119e-07	2.052e-05	i0_HQ_MM3Flower_c67858/f10p0/437	640.756	73.3174	3.1275	1.4062e-127	1.5867e-124	i0_HQ_MM3Flower_c41518/f4p8/743	4.8999	25.0509	-2.354	2.2703e-05	0.00031293	i0_HQ_MM3Flower_c84215/f3p2/902	125.909	34.5446	1.8659	3.1323e-12	1.1654e-10	i0_HQ_MM3Flower_c981/f7p0/455	10.5137	59.6982	-2.5054	3.4863e-08	1.1886e-06	i0_HQ_MM3Flower_c4189/f2p0/759	1.74681	15.4139	-3.1414	0.00029707	0.0030438	i0_HQ_MM3Flower_c7992/f2p0/643	0	22.3972	-5.4852	1.0774e-06	1.7874e-05	i0_HQ_MM3Flower_c67362/f4p0/942	91.2217	16.2589	2.4881	2.8905e-11	1.2546e-09	i0_HQ_MM3Flower_c40756/f2p0/619	28.5107
i0_LQ_MM3Flower_c15243/f1p0/855	93.5543	190.237	-1.0239	7.0359e-11	5.5448e-09	i0_HQ_MM3Flower_c67881/f17p0/619	374.696	181.297	1.0474	5.7201e-23	5.2776e-21	i0_HQ_MM3Flower_c41804/f2p2/652	3.69391	18.6556	-2.3364	0.00027035	0.0028127	i0_HQ_MM3Flower_c84225/f3p0/460	70.2245	3.58598	4.2915	3.4146e-16	1.766e-14	i0_HQ_MM3Flower_c9818/f3p0/848	0	23.0565	-5.5271	1.8895e-06	4.7693e-05	i0_HQ_MM3Flower_c41893/f2p1/937	195.402	59.6611	1.7116	2.0269e-16	1.3701e-14	i0_HQ_MM3Flower_c7999/f5p11/476	85.7764	28.6344	1.5828	1.8923e-08	4.2485e-07	i0_HQ_MM3Flower_c67366/f4p0/820	0.276934	25.8889	-6.5466	3.5351e-08	9.8236e-07	i0_HQ_MM3Flower_c40899/f11p0/772	698.198
i0_LQ_MM3Flower_c1697/f2p0/761	6.46224	29.9736	-2.2136	1.8514e-05	0.00056974	i0_HQ_MM3Flower_c67980/f4p0/814	11.925	105.804	-3.1493	6.073e-18	4.153e-16	i0_HQ_MM3Flower_c41867/f2p0/764	13.9916	43.2072	-1.6267	5.6111e-06	8.8545e-05	i0_HQ_MM3Flower_c84426/f4p2/828	1.81867	17.1042	-3.2334	0.00010556	0.0012309	i0_HQ_MM3Flower_c9839/f5p0/419	3.67985	35.1284	-3.2549	7.1771e-07	1.9501e-05	i0_HQ_MM3Flower_c420/f14p0/663	24.6771	170.213	-2.7861	5.037e-30	8.3124e-28	i0_HQ_MM3Flower_c8214/f2p44/704	63.6564	26.6742	1.2549	4.2402e-05	0.00049512	i0_HQ_MM3Flower_c67377/f8p0/393	18.5264	67.4282	-1.8638	2.2319e-10	8.6819e-09	i0_HQ_MM3Flower_c41233/f4p13/999	98.0747
i0_LQ_MM3Flower_c20413/f1p27/1080	14.8449	0	4.8919	0.000115	0.0027931	i0_HQ_MM3Flower_c68410/f3p0/969	10.1403	2151.35	-7.729	0	0	i0_HQ_MM3Flower_c41883/f2p2/686	0	26.2499	-5.7142	2.6569e-08	6.3693e-07	i0_HQ_MM3Flower_c84439/f3p2/957	2.30831	89.2346	-5.2727	1.4038e-23	1.1476e-21	i0_HQ_MM3Leaf_c162/f2p0/730	6.32183	984.103	-7.2823	6.0164e-206	1.7846e-202	i0_HQ_MM3Flower_c42329/f2p0/976	358.493	1438.03	-2.0041	5.5114e-168	2.8498e-164	i0_HQ_MM3Flower_c833/f10p2/591	125.307	35.1551	1.8337	6.0375e-14	2.5958e-12	i0_HQ_MM3Flower_c67436/f32p0/777	47.5019	236.622	-2.3165	3.0175e-40	7.2193e-38	i0_HQ_MM3Flower_c41513/f3p0/866	66.8093
i0_LQ_MM3Flower_c21657/f1p0/926	1.27348	17.4254	-3.7743	3.2906e-05	0.00094402	i0_HQ_MM3Flower_c7502/f3p0/796	213.967	66.4081	1.688	5.2303e-24	5.1806e-22	i0_HQ_MM3Flower_c4189/f2p0/759	0.292008	14.6822	-5.6519	3.1639e-05	0.00042172	i0_HQ_MM3Flower_c84449/f2p0/784	31.5868	6.90924	2.1927	9.0206e-05	0.0010706	i0_HQ_MM3Leaf_c178/f3p0/992	143.803	2754.03	-4.2594	0	0	i0_HQ_MM3Flower_c4408/f2p5/579	8.79431	116.338	-3.7256	2.9071e-26	3.8876e-24	i0_HQ_MM3Flower_c8341/f4p0/811	9.77314	37.1102	-1.9249	5.8549e-05	0.00066057	i0_HQ_MM3Flower_c67485/f29p0/738	0	81.5535	-7.3497	1.8962e-21	2.0591e-19	i0_HQ_MM3Flower_c41552/f3p0/819	91.949
i0_LQ_MM3Flower_c2179/f1p0/890	583.218	15.9702	5.1906	2.0079e-131	1.2286e-127	i0_HQ_MM3Flower_c7673/f2p0/813	38.6222	6.35688	2.603	5.2959e-08	1.3635e-06	i0_HQ_MM3Flower_c41893/f2p1/937	472.675	56.8289	3.0562	3.3627e-70	1.565e-67	i0_HQ_MM3Flower_c84450/f2p3/888	36.5385	282.65	-2.9515	6.6281e-52	1.4606e-49	i0_HQ_MM3Leaf_c185/f4p0/780	0.0148874	166.239	-13.447	4.5813e-16	3.6694e-14	i0_HQ_MM3Flower_c4502/f4p3/901	2.16846	28.3255	-3.7074	1.7606e-07	3.8377e-06	i0_HQ_MM3Flower_c84160/f3p0/885	3.44412	21.2824	-2.6275	0.00021391	0.0020744	i0_HQ_MM3Flower_c67491/f13p0/423	39.4497	6.58919	2.5818	7.1588e-06	0.00012524	i0_HQ_MM3Flower_c41655/f2p0/962	0
i0_LQ_MM3Flower_c21938/f1p0/856	0.402485	24.9767	-5.9555	1.0896e-07	5.3549e-06	i0_HQ_MM3Flower_c771/f7p0/857	6.85142	106.362	-3.9564	9.5056e-22	8.1322e-20	i0_HQ_MM3Flower_c41906/f2p0/534	1.53304	23.637	-3.9466	4.628e-07	9.0794e-06	i0_HQ_MM3Flower_c84511/f3p0/296	5.09787	47.5765	-3.2223	1.0622e-10	3.3465e-09	i0_HQ_MM3Leaf_c195/f4p0/620	0.0531693	253.439	-12.219	2.2822e-29	3.9031e-27	i0_HQ_MM3Flower_c45061/f2p0/956	135.378	66.8158	1.0187	1.0711e-05	0.00016139	i0_HQ_MM3Flower_c84171/f11p0/750	1.8908	42.0064	-4.4735	9.2701e-11	2.8519e-09	i0_HQ_MM3Flower_c67558/f4p0/398	0	11.3254	-4.5015	0.00026616	0.0030085	i0_HQ_MM3Flower_c41662/f2p0/667	31.8556
i0_LQ_MM3Flower_c21979/f2p0/585	149.541	58.7322	1.3483	6.7384e-09	4.0679e-07	i0_HQ_MM3Flower_c802/f7p0/516	1.83303	76.5906	-5.3849	1.9348e-18	1.3691e-16	i0_HQ_MM3Flower_c420/f14p0/663	6.7359	162.133	-4.5892	2.829e-42	5.7283e-40	i0_HQ_MM3Flower_c84579/f12p9/657	76.8976	9.06148	3.0851	7.3096e-14	3.1618e-12	i0_HQ_MM3Leaf_c20/f12p0/716	0	658.496	-10.363	3.9797e-99	3.1995e-96	i0_HQ_MM3Flower_c4514/f2p1/354	42.4651	10.1425	2.0659	1.107e-05	0.00016613	i0_HQ_MM3Flower_c84215/f3p2/902	74.7124	36.5312	1.0322	0.00013293	0.0013662	i0_HQ_MM3Flower_c67612/f18p0/484	1.98726	52.0343	-4.7106	3.6857e-15	2.4253e-13	i0_HQ_MM3Flower_c41679/f3p4/610	888.703
i0_LQ_MM3Flower_c22056/f1p0/664	93.8606	13.1527	2.8352	3.5056e-15	4.449e-13	i0_HQ_MM3Flower_c809/f9p37/886	2.90548	21.1637	-2.8647	0.00024806	0.0029819	i0_HQ_MM3Flower_c42329/f2p0/976	124.025	1369.77	-3.4652	1.9485e-298	2.4743e-294	i0_HQ_MM3Flower_c84600/f3p2/464	21.5645	63.5971	-1.5603	5.7571e-07	1.0948e-05	i0_HQ_MM3Leaf_c200/f4p0/717	24.2404	676.877	-4.8034	1.2646e-140	1.7546e-137	i0_HQ_MM3Flower_c4641/f3p0/392	62.9456	6.63931	3.245	3.0376e-12	1.3502e-10	i0_HQ_MM3Flower_c84371/f4p0/958	21.8347	0.281241	6.2787	1.059e-06	1.7598e-05	i0_HQ_MM3Flower_c67737/f18p0/924	5.21624	62.1471	-3.5746	5.6602e-16	4.0286e-14	i0_HQ_MM3Flower_c41728/f2p4/960	35.5287
i0_LQ_MM3Flower_c22229/f1p0/969	20.708	0.161011	7.0069	5.1469e-06	0.00017996	i0_HQ_MM3Flower_c8136/f3p0/812	39.7041	16.1092	1.3014	0.00021517	0.0026394	i0_HQ_MM3Flower_c4408/f2p5/579	11.9716	110.815	-3.2105	1.6263e-24	1.5395e-22	i0_HQ_MM3Flower_c84617/f59p8/543	41.5867	5.23474	2.9899	6.1438e-08	1.3616e-06	i0_HQ_MM3Leaf_c206/f4p0/886	114.648	372.127	-1.6986	3.6194e-24	4.7389e-22	i0_HQ_MM3Flower_c497/f8p0/717	10.7513	52.7205	-2.2938	1.0534e-08	2.8272e-07	i0_HQ_MM3Flower_c84389/f18p0/974	96.9722	238.114	-1.296	4.2905e-14	1.8723e-12	i0_HQ_MM3Flower_c67767/f4p2/473	2.05137	23.7057	-3.5306	6.3071e-07	1.3986e-05	i0_HQ_MM3Flower_c41781/f2p0/946	0.482007
i0_LQ_MM3Flower_c22422/f1p0/449	5.29764	24.8553	-2.2301	9.0144e-05	0.0022625	i0_HQ_MM3Flower_c8214/f2p44/704	60.2257	7.26236	3.0519	3.0244e-13	1.4124e-11	i0_HQ_MM3Flower_c4414/f2p0/614	12.4104	37.0401	-1.5775	3.656e-05	0.00047933	i0_HQ_MM3Flower_c84749/f4p0/562	60.6471	22.6419	1.4214	9.6479e-05	0.0011369	i0_HQ_MM3Leaf_c245/f3p0/740	7.70955	314.135	-5.3486	9.0965e-69	4.5761e-66	i0_HQ_MM3Flower_c5081/f4p25/815	5.71269	33.9479	-2.5711	1.0429e-06	1.9598e-05	i0_HQ_MM3Flower_c84439/f3p2/957	1.48972	94.3665	-5.9852	1.1993e-23	1.0818e-21	i0_HQ_MM3Flower_c67980/f4p0/814	109.887	34.7813	1.6596	1.7302e-07	4.2632e-06	i0_HQ_MM3Flower_c41867/f2p0/764	0
i0_LQ_MM3Flower_c22484/f2p0/871	94.5103	39.173	1.2706	1.2201e-05	0.00039365	i0_HQ_MM3Flower_c8339/f3p0/975	11.7725	41.5836	-1.8206	0.00018041	0.0022571	i0_HQ_MM3Flower_c4426/f2p2/699	251.706	17.3463	3.859	2.4915e-47	5.9376e-45	i0_HQ_MM3Flower_c84831/f15p0/740	0.252515	29.1147	-6.8492	1.8775e-08	4.431e-07	i0_HQ_MM3Leaf_c249/f3p0/1001	155.363	2062.89	-3.731	0	0	i0_HQ_MM3Flower_c5090/f2p0/862	1.68658	18.7836	-3.4773	3.2018e-05	0.00042946	i0_HQ_MM3Flower_c84449/f2p0/784	49.1511	7.30659	2.75	2.4231e-09	6.2172e-08	i0_HQ_MM3Flower_c681/f18p0/619	67.3412	144.6	-1.1025	5.8095e-12	2.7696e-10	i0_HQ_MM3Flower_c41873/f2p5/661	18.6032
i0_LQ_MM3Flower_c22496/f1p6/874	1.49966	16.5468	-3.4638	8.4882e-05	0.0021462	i0_HQ_MM3Flower_c84153/f3p30/911	38.9398	103.472	-1.4099	2.1616e-06	4.2289e-05	i0_HQ_MM3Flower_c4502/f4p3/901	0.146004	26.9809	-7.5298	7.7402e-08	1.7309e-06	i0_HQ_MM3Flower_c84862/f10p0/730	50.0134	18.9835	1.3976	0.00048183	0.0046711	i0_HQ_MM3Leaf_c251/f3p0/498	8.13916	54.947	-2.7551	1.7924e-08	6.3767e-07	i0_HQ_MM3Flower_c511/f12p0/632	0.060235	66.1052	-10.1	1.6329e-12	7.4904e-11	i0_HQ_MM3Flower_c84450/f2p3/888	12.7004	298.906	-4.5567	1.8228e-67	6.6451e-65	i0_HQ_MM3Flower_c68410/f3p0/969	2234.37	189.484	3.5597	0	0	i0_HQ_MM3Flower_c4189/f2p0/759	30.209
i0_LQ_MM3Flower_c23761/f1p2/987	15.3837	0	4.9433	8.3866e-05	0.0021243	i0_HQ_MM3Flower_c84171/f11p0/750	0.18826	124.022	-9.3636	4.7619e-23	4.4327e-21	i0_HQ_MM3Flower_c4514/f2p1/354	100.961	9.661	3.3855	5.8694e-18	3.778e-16	i0_HQ_MM3Flower_c84969/f2p0/672	0	483.134	-9.9163	9.1486e-84	3.8081e-81	i0_HQ_MM3Leaf_c257/f3p0/715	16.3591	770.976	-5.5585	2.6226e-167	5.3715e-164	i0_HQ_MM3Flower_c51470/f2p9/638	0.783055	29.7708	-5.2486	8.4157e-09	2.2984e-07	i0_HQ_MM3Flower_c84511/f3p0/296	3.61429	50.3126	-3.7991	1.4275e-11	4.7855e-10	i0_HQ_MM3Flower_c68458/f3p0/787	0	52.7163	-6.7202	5.0113e-15	3.2644e-13	i0_HQ_MM3Flower_c41893/f2p1/937	108.499
i0_LQ_MM3Flower_c23976/f1p0/632	114.566	0.995593	6.8464	4.8807e-27	1.3844e-24	i0_HQ_MM3Flower_c84215/f3p2/902	112.957	31.7721	1.8299	1.3292e-14	7.0915e-13	i0_HQ_MM3Flower_c4641/f3p0/392	36.282	6.32414	2.5203	1.2978e-05	0.00018939	i0_HQ_MM3Flower_c85090/f4p2/795	43.6754	0.643418	6.0849	1.5891e-11	5.4813e-10	i0_HQ_MM3Leaf_c264/f3p0/922	6.16126	83.4394	-3.7594	2.8532e-16	2.3089e-14	i0_HQ_MM3Flower_c5264/f2p0/898	4.59713	27.5218	-2.5818	1.0512e-05	0.00015861	i0_HQ_MM3Flower_c84544/f10p2/877	26.5457	97.4641	-1.8764	1.5745e-10	4.6858e-09	i0_HQ_MM3Flower_c68527/f2p0/686	0	40.7505	-6.3487	3.6306e-12	1.7756e-10	i0_HQ_MM3Flower_c41906/f2p0/534	78.0821
i0_LQ_MM3Flower_c2481/f2p0/706	27.3915	62.1284	-1.1815	3.7593e-05	0.0010618	i0_HQ_MM3Flower_c84225/f3p0/460	63.0007	25.6917	1.2941	3.4088e-06	6.4497e-05	i0_HQ_MM3Flower_c4671/f3p0/656	99.212	32.4721	1.6113	3.8036e-07	7.5791e-06	i0_HQ_MM3Flower_c8828/f6p0/814	61.8362	19.4286	1.6703	7.1402e-06	0.00010932	i0_HQ_MM3Leaf_c323/f3p0/644	7.70848	155.854	-4.3376	4.6688e-32	8.8268e-30	i0_HQ_MM3Flower_c5364/f2p0/699	0.12047	17.4157	-7.1756	1.7722e-05	0.00025377	i0_HQ_MM3Flower_c84600/f3p2/464	31.6583	67.2545	-1.087	0.00052927	0.004571	i0_HQ_MM3Flower_c69/f25p0/578	0.394247	657.937	-10.705	1.2729e-104	1.3906e-101	i0_HQ_MM3Flower_c420/f14p0/663	535.409
i0_LQ_MM3Flower_c24950/f1p3/935	62.1401	20.2472	1.6178	1.3397e-05	0.00042821	i0_HQ_MM3Flower_c84371/f4p0/958	0	66.2957	-7.0508	7.109e-16	4.2188e-14	i0_HQ_MM3Flower_c4684/f4p0/935	146.077	22.7224	2.6845	7.784e-20	5.7805e-18	i0_HQ_MM3Flower_c952/f6p0/880	13.0692	40.0764	-1.6166	4.8662e-05	0.00061616	i0_HQ_MM3Leaf_c339/f3p0/971	12.4395	52.8091	-2.0859	5.7591e-06	0.00013343	i0_HQ_MM3Flower_c5450/f3p1/885	107.941	48.7105	1.1479	1.1687e-05	0.00017452	i0_HQ_MM3Flower_c84831/f15p0/740	0.947119	30.7891	-5.0227	1.4413e-08	3.2943e-07	i0_HQ_MM3Flower_c705/f6p11/567	16.4487	41.1933	-1.3244	4.2731e-05	0.00061114	i0_HQ_MM3Flower_c42329/f2p0/976	3185.26
i0_LQ_MM3Flower_c24959/f1p0/434	6.82469	41.4299	-2.6018	4.0767e-08	2.1491e-06	i0_HQ_MM3Flower_c84389/f18p0/974	168.458	65.7767	1.3567	4.9368e-15	2.7499e-13	i0_HQ_MM3Flower_c497/f8p0/717	5.13643	50.2178	-3.2894	3.8908e-12	1.5256e-10	i0_HQ_MM3Flower_c9547/f2p0/661	12.3012	49.5121	-2.009	2.2921e-07	4.6481e-06	i0_HQ_MM3Leaf_c361/f2p0/426	9.96446	55.6658	-2.4819	1.2146e-07	3.7842e-06	i0_HQ_MM3Flower_c548/f19p0/585	111.836	511.424	-2.1931	1.3128e-67	8.039e-65	i0_HQ_MM3Flower_c84969/f2p0/672	26.8568	510.918	-4.2497	3.6149e-110	2.7266e-107	i0_HQ_MM3Flower_c7083/f3p7/753	260.523	16.0727	4.0187	9.3595e-49	2.9265e-46	i0_HQ_MM3Flower_c4408/f2p5/579	40.4205
i0_LQ_MM3Flower_c25761/f1p6/1006	2.50833	20.4434	-3.0268	3.4926e-05	0.00099333	i0_HQ_MM3Flower_c84414/f2p2/946	83.8656	3.64106	4.5256	3.3295e-22	2.9418e-20	i0_HQ_MM3Flower_c5081/f4p25/815	5.11745	32.3364	-2.6597	3.3399e-07	6.7306e-06	i0_HQ_MM3Flower_c998/f5p14/957	20.2033	0	5.3365	5.0122e-06	7.9417e-05	i0_HQ_MM3Leaf_c374/f2p0/866	35.9972	154.814	-2.1046	5.3111e-15	3.8361e-13	i0_HQ_MM3Flower_c5484/f2p0/781	1.7691	20.9369	-3.565	9.4079e-06	0.00014355	i0_HQ_MM3Flower_c9411/f3p10/905	60.324	24.3642	1.308	3.9555e-05	0.0004658	i0_HQ_MM3Flower_c7161/f3p0/652	2.37189	21.813	-3.2011	3.7462e-06	6.9982e-05	i0_HQ_MM3Flower_c4514/f2p1/354	52.3953
i0_LQ_MM3Flower_c25920/f1p4/910	38.7749	8.04942	2.2682	1.0199e-05	0.00033526	i0_HQ_MM3Flower_c84426/f4p2/828	1.63159	94.3749	-5.8541	1.4167e-22	1.2857e-20	i0_HQ_MM3Flower_c511/f12p0/632	0.511015	62.9671	-6.9451	4.4704e-17	2.7274e-15	i0_HQ_MM3Leaf_c128/f6p0/341	69.1165	19.2597	1.8434	3.0719e-07	6.1072e-06	i0_HQ_MM3Leaf_c400/f2p0/654	0.204702	13.0702	-5.9966	0.0003156	0.0046488	i0_HQ_MM3Flower_c556/f11p0/930	0	60.317	-6.9145	7.8306e-16	4.9818e-14	i0_HQ_MM3Flower_c949/f8p0/784	156.24	55.663	1.489	3.6676e-13	1.456e-11	i0_HQ_MM3Flower_c7180/f7p3/931	0	19.5516	-5.2892	1.1497e-06	2.4217e-05	i0_HQ_MM3Flower_c4684/f4p0/935	60.2357
i0_LQ_MM3Flower_c26348/f1p2/685	4.68091	47.0475	-3.3293	6.609e-11	5.2373e-09	i0_HQ_MM3Flower_c84449/f2p0/784	28.3376	6.59205	2.1039	2.9638e-05	0.0004587	i0_HQ_MM3Flower_c51470/f2p9/638	2.30395	28.3576	-3.6216	7.1307e-08	1.6051e-06	i0_HQ_MM3Leaf_c147/f5p0/417	79.7459	27.8134	1.5196	2.2866e-06	3.8999e-05	i0_HQ_MM3Leaf_c431/f2p0/961	0	67.5831	-7.0786	6.9214e-16	5.4875e-14	i0_HQ_MM3Flower_c5575/f2p2/625	150.527	70.4635	1.0951	7.0132e-07	1.3571e-05	i0_HQ_MM3Flower_c952/f6p0/880	0	42.3812	-6.4054	2.2686e-11	7.4453e-10	i0_HQ_MM3Flower_c750/f3p0/731	219.513	35.8782	2.6131	1.3057e-26	1.847e-24	i0_HQ_MM3Flower_c495/f3p0/565	11.7025
i0_LQ_MM3Flower_c26394/f1p0/896	55.6364	9.81274	2.5033	1.7778e-08	1.0026e-06	i0_HQ_MM3Flower_c84544/f10p2/877	131.893	23.1141	2.5125	4.8842e-23	4.5415e-21	i0_HQ_MM3Flower_c5264/f2p0/898	1.18701	26.2153	-4.465	4.9258e-08	1.1349e-06	i0_HQ_MM3Leaf_c162/f2p0/730	0	79.5094	-7.3131	5.9308e-20	3.9924e-18	i0_HQ_MM3Leaf_c477/f2p0/722	13.8963	134.603	-3.2759	2.1375e-22	2.5432e-20	i0_HQ_MM3Flower_c5576/f3p0/987	0.0656561	21.5367	-8.3577	6.1657e-06	9.8099e-05	i0_HQ_MM3Flower_c954/f6p0/491	0.518538	14.3189	-4.7873	0.00012501	0.0012946	i0_HQ_MM3Flower_c76070/f10p0/477	80.2911	236.379	-1.5578	5.2521e-27	7.5354e-25	i0_HQ_MM3Flower_c497/f8p0/717	102.06
i0_LQ_MM3Flower_c26478/f1p1/434	82.1127	13.7611	2.577	3.2783e-12	3.0459e-10	i0_HQ_MM3Flower_c84579/f12p9/657	68.9874	269.045	-1.9634	4.9046e-24	4.8695e-22	i0_HQ_MM3Flower_c5364/f2p0/699	2.48207	16.5889	-2.7406	0.00021148	0.0022715	i0_HQ_MM3Leaf_c206/f4p0/886	91.5701	36.0137	1.3463	4.7612e-06	7.5803e-05	i0_HQ_MM3Leaf_c496/f2p0/778	9.19669	140.109	-3.9293	3.7738e-27	5.7867e-25	i0_HQ_MM3Flower_c567/f9p0/818	0	98.2358	-7.6182	1.3096e-23	1.5104e-21	i0_HQ_MM3Flower_c9547/f2p0/661	9.47978	52.3595	-2.4655	2.1776e-08	4.8456e-07	i0_HQ_MM3Flower_c76505/f2p0/353	0	13.9808	-4.8054	4.3847e-05	0.00062552	i0_HQ_MM3Flower_c5081/f4p25/815	64.8807
i0_LQ_MM3Flower_c26776/f1p1/703	24.0424	55.4507	-1.2056	7.8426e-05	0.0020037	i0_HQ_MM3Flower_c84617/f59p8/543	37.3088	13.3847	1.4789	0.00010013	0.0013492	i0_HQ_MM3Flower_c5450/f3p1/885	204.917	46.3982	2.1429	2.6115e-20	2.0012e-18	i0_HQ_MM3Leaf_c249/f3p0/1001	49.172	193.998	-1.9801	3.2001e-24	2.6954e-22	i0_HQ_MM3Leaf_c497/f2p0/581	81.5968	693.838	-3.088	1.0243e-101	8.7242e-99	i0_HQ_MM3Flower_c57281/f2p1/716	28.1394	262.847	-3.2236	1.5538e-51	5.7848e-49	i0_HQ_MM3Flower_c9884/f2p1/971	20.8051	1.22532	4.0857	5.3408e-06	7.72e-05	i0_HQ_MM3Flower_c7673/f2p0/813	6.60219	39.3744	-2.5762	1.2611e-08	3.779e-07	i0_HQ_MM3Flower_c511/f12p0/632	95.3681
i0_LQ_MM3Flower_c26805/f1p0/456	18.2629	1.00284	4.1868	3.8186e-05	0.0010767	i0_HQ_MM3Flower_c84636/f49p1/921	116.595	596.648	-2.3554	2.9406e-66	1.1977e-63	i0_HQ_MM3Flower_c556/f11p0/930	7.11478	57.4537	-3.0135	7.0278e-13	3.0092e-11	i0_HQ_MM3Leaf_c257/f3p0/715	9.37874	62.4073	-2.7342	6.3355e-12	2.2822e-10	i0_HQ_MM3Leaf_c544/f2p0/568	1.3069	56.0943	-5.4236	1.1894e-13	7.6581e-12	i0_HQ_MM3Flower_c58557/f2p10/784	50.2059	9.3701	2.4217	1.1224e-07	2.5349e-06	i0_HQ_MM3Leaf_c128/f6p0/341	89.9345	20.3673	2.1426	2.2324e-12	8.1113e-11	i0_HQ_MM3Flower_c794/f15p0/777	292.609	135.878	1.1067	2.8877e-08	8.1369e-07	i0_HQ_MM3Flower_c5264/f2p0/898	2.51033
i0_LQ_MM3Flower_c26851/f1p24/649	187.801	6.97973	4.7499	2.3163e-42	1.3876e-39	i0_HQ_MM3Flower_c84831/f15p0/740	0.22654	675.608	-11.542	2.3086e-85	1.4071e-82	i0_HQ_MM3Flower_c5575/f2p2/625	139.872	67.1185	1.0593	7.2566e-05	0.00087991	i0_HQ_MM3Leaf_c267/f3p0/667	122.925	49.5309	1.3114	2.1992e-07	4.4745e-06	i0_HQ_MM3Leaf_c553/f2p0/888	43.1559	100.705	-1.2225	0.00012793	0.0021127	i0_HQ_MM3Flower_c5942/f2p0/576	71.8603	14.0793	2.3516	4.6232e-10	1.5259e-08	i0_HQ_MM3Leaf_c147/f5p0/417	81.8487	29.4129	1.4765	1.7097e-07	3.2812e-06	i0_HQ_MM3Flower_c7992/f2p0/643	0	21.3165	-5.4139	3.753e-07	8.6613e-06	i0_HQ_MM3Flower_c548/f19p0/585	861.706
i0_LQ_MM3Flower_c26859/f1p0/838	72.7593	30.6745	1.2461	0.0001623	0.003757	i0_HQ_MM3Flower_c865/f9p0/656	98.9258	49.3829	1.0023	8.4356e-07	1.7751e-05	i0_HQ_MM3Flower_c5640/f3p0/420	75.7813	13.9481	2.4418	6.8978e-10	2.0631e-08	i0_HQ_MM3Leaf_c284/f3p0/449	121.475	7.70869	3.978	1.0909e-25	9.9788e-24	i0_HQ_MM3Leaf_c598/f2p0/1005	61.5126	389.172	-2.6615	1.1655e-48	3.4335e-46	i0_HQ_MM3Flower_c604/f8p0/642	115.156	28.2388	2.0278	9.006e-13	4.2507e-11	i0_HQ_MM3Leaf_c162/f2p0/730	6.81261	84.0819	-3.6255	9.2405e-18	5.6499e-16	i0_HQ_MM3Flower_c802/f7p0/516	79.5462	31.8016	1.3227	0.00040119	0.0042873	i0_HQ_MM3Flower_c5484/f2p0/781	134.193
i0_LQ_MM3Flower_c26931/f1p0/696	6.74813	27.0944	-2.0054	0.00012034	0.0029061	i0_HQ_MM3Flower_c875/f6p0/999	1.19357	43.897	-5.2008	3.9872e-11	1.5071e-09	i0_HQ_MM3Flower_c567/f9p0/818	0	93.5725	-7.548	1.5538e-23	1.4094e-21	i0_HQ_MM3Leaf_c374/f2p0/866	3.40721	50.8429	-3.8994	9.2517e-13	3.6087e-11	i0_HQ_MM3Leaf_c61/f7p0/615	23.6439	293.553	-3.6341	1.2459e-51	3.9547e-49	i0_HQ_MM3Flower_c6155/f7p0/725	3.34726	50.1428	-3.905	1.6177e-12	7.4282e-11	i0_HQ_MM3Leaf_c178/f3p0/992	154.967	71.5474	1.115	5.1859e-09	1.2618e-07	i0_HQ_MM3Flower_c8136/f3p0/812	16.7308	38.604	-1.2062	0.00017641	0.0021164	i0_HQ_MM3Flower_c5496/f4p9/539	15.0589
i0_LQ_MM3Flower_c2714/f1p11/828	122.844	53.8394	1.1901	2.592e-06	9.6918e-05	i0_HQ_MM3Flower_c907/f9p0/661	11.0515	123.042	-3.4768	1.5125e-22	1.3683e-20	i0_HQ_MM3Flower_c57281/f2p1/716	7.88131	250.37	-4.9895	1.3128e-65	5.3529e-63	i0_HQ_MM3Leaf_c414/f2p0/769	0.935916	38.0925	-5.347	5.979e-11	1.9389e-09	i0_HQ_MM3Leaf_c6606/f14p0/827	3.3066	250.306	-6.2422	6.448e-56	2.292e-53	i0_HQ_MM3Flower_c622/f9p0/671	0	35.3055	-6.1418	3.5951e-10	1.201e-08	i0_HQ_MM3Leaf_c198/f4p0/451	24.0768	0.36119	6.0587	2.7657e-07	5.1322e-06	i0_HQ_MM3Flower_c8329/f4p3/864	0	11.6977	-4.5482	0.00020606	0.0024168	i0_HQ_MM3Flower_c556/f11p0/930	0
i0_LQ_MM3Flower_c27505/f1p0/919	152.035	352.826	-1.2146	1.3247e-23	3.0754e-21	i0_HQ_MM3Flower_c918/f6p0/634	0.605571	41.8002	-6.1091	7.7165e-11	2.816e-09	i0_HQ_MM3Flower_c58407/f4p5/738	85.73	30.3066	1.5002	9.7312e-06	0.00014553	i0_HQ_MM3Leaf_c422/f2p0/725	48.4585	9.8872	2.2931	5.8391e-07	1.1087e-05	i0_HQ_MM3Leaf_c6706/f11p0/759	42.6168	825.162	-4.2752	1.7432e-160	3.408e-157	i0_HQ_MM3Flower_c6293/f4p0/908	0	49.1443	-6.619	2.2677e-13	1.1421e-11	i0_HQ_MM3Leaf_c206/f4p0/886	123.549	38.0849	1.6978	1.4371e-12	5.3505e-11	i0_HQ_MM3Flower_c8339/f3p0/975	43.1883	10.1255	2.0926	6.0012e-05	0.00082411	i0_HQ_MM3Flower_c5575/f2p2/625	115.487
i0_LQ_MM3Flower_c27578/f1p114/870	23.8977	0	5.5788	6.6853e-07	2.8337e-05	i0_HQ_MM3Flower_c933/f10p0/912	0.0627534	126.195	-10.974	7.3035e-19	5.3307e-17	i0_HQ_MM3Flower_c5942/f2p0/576	69.863	13.411	2.3811	5.8689e-09	1.5465e-07	i0_HQ_MM3Leaf_c43/f9p0/421	148.802	5.46316	4.7675	3.9247e-34	5.2511e-32	i0_HQ_MM3Root_c1027/f7p0/925	39.1555	3.1079	3.6552	1.6596e-10	7.7632e-09	i0_HQ_MM3Flower_c6450/f4p99/926	6.39816	28.7225	-2.1665	4.357e-05	0.00056544	i0_HQ_MM3Leaf_c257/f3p0/715	17.6291	65.9963	-1.9044	1.0407e-07	2.0732e-06	i0_HQ_MM3Flower_c84153/f3p30/911	107.465	48.0878	1.1601	0.00037966	0.0040896	i0_HQ_MM3Flower_c5576/f3p0/987	0.266228
i0_LQ_MM3Flower_c28205/f1p8/676	0	16.0816	-5.0073	2.2374e-05	0.00067228	i0_HQ_MM3Flower_c9343/f3p0/606	23.407	5.06131	2.2094	9.7174e-05	0.0013131	i0_HQ_MM3Flower_c604/f8p0/642	112.354	26.8982	2.0625	3.1294e-11	1.1043e-09	i0_HQ_MM3Leaf_c456/f2p0/879	57.591	6.95106	3.0505	1.209e-10	3.7841e-09	i0_HQ_MM3Root_c10856/f11p0/683	16.3761	79.8904	-2.2864	2.2328e-09	9.0346e-08	i0_HQ_MM3Flower_c648/f12p0/514	8.44796	141.717	-4.0683	2.9503e-33	5.5813e-31	i0_HQ_MM3Leaf_c337/f3p0/560	92.4217	34.613	1.4169	6.8958e-08	1.4167e-06	i0_HQ_MM3Flower_c84213/f31p0/682	0	49.719	-6.6357	2.5322e-14	1.5462e-12	i0_HQ_MM3Flower_c5657/f2p7/754	23.5016
i0_LQ_MM3Flower_c28356/f1p0/875	8.5119	32.0088	-1.9109	4.8995e-05	0.001335	i0_HQ_MM3Flower_c9411/f3p10/905	6.73721	252.534	-5.2282	1.3464e-56	4.3405e-54	i0_HQ_MM3Flower_c6155/f7p0/725	0.718341	47.7625	-6.0551	7.5385e-14	3.5324e-12	i0_HQ_MM3Leaf_c468/f2p0/958	271.93	8.40465	5.0159	5.4053e-62	1.4739e-59	i0_HQ_MM3Root_c1086/f6p0/910	166.239	78.7753	1.0774	1.9548e-12	1.1241e-10	i0_HQ_MM3Flower_c67212/f17p0/707	85.7192	218.561	-1.3503	9.7111e-17	6.7553e-15	i0_HQ_MM3Leaf_c422/f2p0/725	67.5027	10.4558	2.6906	4.689e-12	1.6457e-10	i0_HQ_MM3Flower_c84250/f11p4/698	0	33.2628	-6.0558	2.6822e-10	1.0301e-08	i0_HQ_MM3Flower_c57281/f2p1/716	710.421
i0_LQ_MM3Flower_c28520/f1p0/706	4.84247	29.7263	-2.6179	3.1224e-06	0.00011494	i0_HQ_MM3Flower_c952/f6p0/880	11.7249	0	4.5515	0.00028716	0.003391	i0_HQ_MM3Flower_c622/f9p0/671	0	33.6295	-6.0717	3.5321e-10	1.0911e-08	i0_HQ_MM3Leaf_c477/f2p0/722	14.2276	58.165	-2.0315	1.6501e-08	3.9269e-07	i0_HQ_MM3Root_c1144/f6p0/994	14.1542	428.428	-4.9198	1.2525e-90	8.7596e-88	i0_HQ_MM3Flower_c67220/f11p0/951	160.708	61.5614	1.3843	3.1774e-10	1.0727e-08	i0_HQ_MM3Leaf_c43/f9p0/421	185.632	5.77734	5.0059	1.3741e-45	2.976e-43	i0_HQ_MM3Flower_c84341/f15p0/962	12.3883	30.9484	-1.3209	0.00039793	0.004258	i0_HQ_MM3Flower_c58174/f14p3/526	5.96643
i0_LQ_MM3Flower_c28795/f1p0/610	100.146	6.29725	3.9912	2.1904e-21	4.3841e-19	i0_HQ_MM3Flower_c981/f7p0/455	14.0699	58.3915	-2.0531	1.0967e-06	2.2566e-05	i0_HQ_MM3Flower_c6241/f4p0/851	0	11.3815	-4.5086	0.00031863	0.0032507	i0_HQ_MM3Leaf_c497/f2p0/581	24.5409	137.509	-2.4863	2.4322e-22	1.8628e-20	i0_HQ_MM3Root_c1203/f6p0/796	69.1732	7.44634	3.2156	4.0553e-16	3.2633e-14	i0_HQ_MM3Flower_c67245/f17p0/895	0	118.684	-7.891	1.5838e-27	2.2609e-25	i0_HQ_MM3Leaf_c456/f2p0/879	28.9934	7.35081	1.9797	0.00014801	0.0015003	i0_HQ_MM3Flower_c84371/f4p0/958	68.8541	451.992	-2.7147	1.1702e-86	9.1472e-84	i0_HQ_MM3Flower_c58407/f4p5/738	67.9204
i0_LQ_MM3Flower_c28856/f1p0/676	72.6546	193.491	-1.4131	1.9543e-16	2.8375e-14	i0_HQ_MM3Flower_c9818/f3p0/848	0	22.5518	-5.4952	1.9059e-06	3.7631e-05	i0_HQ_MM3Flower_c6293/f4p0/908	0	46.8113	-6.5488	2.3117e-13	1.0394e-11	i0_HQ_MM3Leaf_c500/f2p0/422	46.0166	3.0927	3.8952	1.5351e-10	4.7476e-09	i0_HQ_MM3Root_c12287/f33p0/992	35.5777	3.02965	3.5538	1.5557e-09	6.4155e-08	i0_HQ_MM3Flower_c67246/f13p0/616	1.22397	89.6284	-6.1943	1.7909e-23	2.0478e-21	i0_HQ_MM3Leaf_c468/f2p0/958	77.2415	8.888	3.1194	1.9755e-15	9.8657e-14	i0_HQ_MM3Flower_c84380/f21p0/636	0	150.968	-8.2381	3.3284e-35	6.7669e-33	i0_HQ_MM3Flower_c595/f8p0/570	62.7819
i0_LQ_MM3Flower_c28904/f1p0/985	22.9691	2.67423	3.1025	4.4157e-05	0.0012246	i0_HQ_MM3Flower_c9839/f5p0/419	1.65167	34.3595	-4.3787	1.7961e-08	4.9462e-07	i0_HQ_MM3Flower_c6450/f4p99/926	5.27367	27.3591	-2.3751	8.703e-06	0.0001317	i0_HQ_MM3Leaf_c514/f2p0/870	93.5825	8.35425	3.4857	2.3491e-18	1.4314e-16	i0_HQ_MM3Root_c12292/f24p0/961	128.221	20.8226	2.6224	2.3505e-24	3.0964e-22	i0_HQ_MM3Flower_c67250/f11p4/673	103.879	299.549	-1.5279	3.3819e-26	4.5031e-24	i0_HQ_MM3Leaf_c477/f2p0/722	14.9751	61.5101	-2.0383	7.4843e-08	1.525e-06	i0_HQ_MM3Flower_c84402/f10p12/443	14.7429	34.8493	-1.2411	0.00029047	0.0032476	i0_HQ_MM3Flower_c604/f8p0/642	98.8017
i0_LQ_MM3Flower_c29058/f1p0/957	3.92722	28.2259	-2.8454	2.2477e-06	8.5196e-05	i0_HQ_MM3Flower_c985/f8p0/830	617.37	155.564	1.9886	1.2994e-79	6.8668e-77	i0_HQ_MM3Flower_c648/f12p0/514	5.30579	134.99	-4.6691	1.1641e-35	1.8446e-33	i0_HQ_MM3Leaf_c517/f2p0/762	84.2898	34.1827	1.3021	2.0057e-05	0.00027659	i0_HQ_MM3Root_c12402/f21p7/865	267.795	110.974	1.2709	4.8003e-23	5.9501e-21	i0_HQ_MM3Flower_c67313/f3p0/549	0.903525	33.7971	-5.2252	8.5146e-10	2.7011e-08	i0_HQ_MM3Leaf_c500/f2p0/422	55.8995	3.27056	4.0952	8.3574e-14	3.5325e-12	i0_HQ_MM3Flower_c84414/f2p2/946	3.78156	17.3278	-2.196	0.0004637	0.0048529	i0_HQ_MM3Flower_c6139/f5p5/476	18.1442
i0_LQ_MM3Flower_c29176/f1p0/896	8.31803	46.3366	-2.4778	1.5138e-08	8.6165e-07	i0_HQ_MM3Leaf_c162/f2p0/730	0	962.562	-10.911	7.3611e-134	8.6569e-131	i0_HQ_MM3Flower_c67245/f17p0/895	0	113.05	-7.8208	2.0087e-27	2.1696e-25	i0_HQ_MM3Leaf_c553/f2p0/888	61.9096	142.857	-1.2063	3.3085e-10	9.8471e-09	i0_HQ_MM3Root_c12422/f3p0/845	139.942	62.5366	1.1621	1.3332e-11	7.1103e-10	i0_HQ_MM3Flower_c67321/f3p0/987	0	13.6086	-4.7664	0.00011723	0.0013562	i0_HQ_MM3Leaf_c514/f2p0/870	60.6528	8.8347	2.7793	2.6713e-11	8.7079e-10	i0_HQ_MM3Flower_c84415/f4p0/801	0	65.8631	-7.0414	5.0225e-18	4.2562e-16	i0_HQ_MM3Flower_c6347/f4p7/944	47.7752
i0_LQ_MM3Flower_c29297/f1p0/613	386.671	85.2165	2.1819	5.5192e-42	3.2163e-39	i0_HQ_MM3Leaf_c178/f3p0/992	46.4708	2693.75	-5.8571	0	0	i0_HQ_MM3Flower_c67246/f13p0/616	1.88199	85.3737	-5.5035	1.052e-23	9.621e-22	i0_HQ_MM3Leaf_c574/f2p0/727	4.26129	43.6141	-3.3554	3.3193e-10	9.8726e-09	i0_HQ_MM3Root_c12428/f7p0/991	80.6046	168.757	-1.066	2.0004e-05	0.00040748	i0_HQ_MM3Flower_c67329/f29p0/717	0.301175	476.863	-10.629	4.6378e-74	3.4811e-71	i0_HQ_MM3Leaf_c553/f2p0/888	46.5062	151.072	-1.6997	1.1671e-13	4.8721e-12	i0_HQ_MM3Flower_c84439/f3p2/957	4.35915	28.2442	-2.6958	8.7819e-07	1.8959e-05	i0_HQ_MM3Flower_c648/f12p0/514	91.7314
i0_LQ_MM3Flower_c29617/f1p0/797	389.067	135.481	1.5219	3.5904e-25	9.1538e-23	i0_HQ_MM3Leaf_c185/f4p0/780	0.18826	162.6	-9.7544	2.7345e-28	3.3333e-26	i0_HQ_MM3Flower_c67250/f11p4/673	9.17417	285.329	-4.9589	1.9881e-74	1.0215e-71	i0_HQ_MM3Leaf_c61/f7p0/615	7.21802	34.2261	-2.2454	4.4611e-06	7.1501e-05	i0_HQ_MM3Root_c12464/f10p0/781	30.2991	10.2425	1.5647	0.00016616	0.0026553	i0_HQ_MM3Flower_c67366/f4p0/820	0.096376	27.8371	-8.1741	2.0982e-07	4.5007e-06	i0_HQ_MM3Leaf_c574/f2p0/727	4.25029	46.1223	-3.4398	4.8411e-10	1.3511e-08	i0_HQ_MM3Flower_c84450/f2p3/888	15.4365	45.1535	-1.5485	2.7711e-06	5.3191e-05	i0_HQ_MM3Flower_c6586/f3p108/807	4.43714
i0_LQ_MM3Flower_c30406/f1p2/638	39.5461	4.23419	3.2234	4.7164e-08	2.4636e-06	i0_HQ_MM3Leaf_c195/f4p0/620	0.376521	247.891	-9.3628	2.1173e-44	4.7912e-42	i0_HQ_MM3Flower_c67313/f3p0/549	0.876025	32.1927	-5.1996	7.623e-10	2.2701e-08	i0_HQ_MM3Leaf_c6606/f14p0/827	0.220339	69.3101	-8.2972	3.5213e-16	1.8201e-14	i0_HQ_MM3Root_c12478/f6p0/785	277.174	112.233	1.3043	1.661e-24	2.2431e-22	i0_HQ_MM3Flower_c67436/f32p0/777	0	254.428	-8.9911	1.2314e-50	4.4082e-48	i0_HQ_MM3Leaf_c6606/f14p0/827	3.5633	73.2961	-4.3625	1.8154e-17	1.082e-15	i0_HQ_MM3Flower_c84518/f14p2/689	0	49.1081	-6.6179	3.531e-14	2.1246e-12	i0_HQ_MM3Flower_c668/f24p0/937	22.348
i0_LQ_MM3Flower_c3060/f1p0/723	1.36761	441.869	-8.3358	4.495e-94	1.2033e-90	i0_HQ_MM3Leaf_c198/f4p0/451	2.05455	24.3955	-3.5697	1.0718e-05	0.00018335	i0_HQ_MM3Flower_c67321/f3p0/987	0	12.9626	-4.6963	0.0001108	0.0012831	i0_HQ_MM3Leaf_c6706/f11p0/759	10.0237	82.5323	-3.0415	1.0331e-16	5.602e-15	i0_HQ_MM3Root_c12557/f6p10/776	251.278	106.331	1.2407	3.8487e-21	4.2775e-19	i0_HQ_MM3Flower_c67485/f29p0/738	0	87.6906	-7.4544	1.6034e-21	1.6436e-19	i0_HQ_MM3Root_c1036/f7p0/989	45.358	14.2996	1.6654	2.2958e-05	0.00028667	i0_HQ_MM3Flower_c84519/f30p5/844	0.192315	108.572	-9.141	3.1683e-23	3.7407e-21	i0_HQ_MM3Flower_c67210/f14p0/674	46.951
i0_LQ_MM3Flower_c31838/f1p0/824	85.8537	11.2095	2.9372	1.6553e-14	1.9425e-12	i0_HQ_MM3Leaf_c20/f12p0/716	0.125507	644.082	-12.325	3.2367e-71	1.453e-68	i0_HQ_MM3Flower_c67329/f29p0/717	0.0730021	454.226	-12.603	1.0369e-51	2.8273e-49	i0_HQ_MM3Root_c1027/f7p0/925	120.595	33.3275	1.8554	1.0874e-11	3.8196e-10	i0_HQ_MM3Root_c12630/f4p4/781	304.025	144.342	1.0747	2.0423e-21	2.3147e-19	i0_HQ_MM3Flower_c67491/f13p0/423	58.0876	7.08505	3.0354	8.7921e-11	3.2328e-09	i0_HQ_MM3Root_c10652/f2p17/878	15.4742	0.36686	5.3985	3.7971e-05	0.0004492	i0_HQ_MM3Flower_c84544/f10p2/877	24.0061	62.8757	-1.3891	2.0193e-07	4.9115e-06	i0_HQ_MM3Flower_c67212/f17p0/707	107.32
i0_LQ_MM3Flower_c32111/f1p0/703	64.7236	0.72427	6.4816	3.5358e-16	5.0231e-14	i0_HQ_MM3Leaf_c200/f4p0/717	3.5851	662.061	-7.5288	3.982e-139	4.8896e-136	i0_HQ_MM3Flower_c67399/f5p0/834	200.7	53.3891	1.9104	6.6739e-17	4.0247e-15	i0_HQ_MM3Root_c1030/f5p0/969	57.1021	4.26104	3.7443	2.0939e-12	7.9165e-11	i0_HQ_MM3Root_c12631/f5p15/749	154.531	58.8766	1.3921	2.1096e-15	1.5891e-13	i0_HQ_MM3Flower_c67558/f4p0/398	0	12.1776	-4.6062	0.00029134	0.0029936	i0_HQ_MM3Root_c10856/f11p0/683	17.6475	1.70105	3.375	8.663e-05	0.0009318	i0_HQ_MM3Flower_c84579/f12p9/657	279.427	107.459	1.3787	4.145e-12	2.0099e-10	i0_HQ_MM3Flower_c67329/f29p0/717	82.3606
i0_LQ_MM3Flower_c32133/f1p0/929	5.73454	110.488	-4.2681	2.9755e-27	8.5248e-25	i0_HQ_MM3Leaf_c206/f4p0/886	82.1505	363.982	-2.1475	2.719e-36	4.7695e-34	i0_HQ_MM3Flower_c67436/f32p0/777	0.0730021	242.351	-11.697	2.863e-33	4.0719e-31	i0_HQ_MM3Root_c1055/f6p0/875	162.718	66.9681	1.2808	5.211e-09	1.3272e-07	i0_HQ_MM3Root_c12637/f3p0/781	55.9931	5.95581	3.2329	2.215e-13	1.3868e-11	i0_HQ_MM3Flower_c67612/f18p0/484	12.765	55.9501	-2.1319	1.5865e-08	4.1597e-07	i0_HQ_MM3Root_c10952/f3p0/660	364.163	78.2337	2.2187	3.6091e-47	7.9943e-45	i0_HQ_MM3Flower_c84617/f59p8/543	13.9012	196.533	-3.8215	9.666e-49	3.0119e-46	i0_HQ_MM3Flower_c67346/f3p3/857	259.624
i0_LQ_MM3Flower_c32585/f2p0/800	68.9585	6.96915	3.3067	2.8748e-13	2.9528e-11	i0_HQ_MM3Leaf_c245/f3p0/740	0.18826	307.259	-10.673	1.3117e-45	3.1116e-43	i0_HQ_MM3Flower_c67485/f29p0/738	0	83.5279	-7.3842	1.8389e-21	1.5135e-19	i0_HQ_MM3Root_c10652/f2p17/878	14.5641	0.34691	5.3917	0.00010491	0.0012245	i0_HQ_MM3Root_c12640/f7p0/805	29.6355	7.23178	2.0349	1.5866e-05	0.00033095	i0_HQ_MM3Flower_c67720/f19p25/584	58.2472	122.852	-1.0767	1.1765e-07	2.6443e-06	i0_HQ_MM3Root_c10959/f3p4/713	452.432	183.156	1.3046	2.7139e-29	3.3304e-27	i0_HQ_MM3Flower_c847/f6p0/743	8.75741	38.079	-2.1204	3.4066e-07	7.9285e-06	i0_HQ_MM3Flower_c67362/f4p0/942	86.4938
i0_LQ_MM3Flower_c32634/f1p0/753	18.841	0.111426	7.4016	1.756e-05	0.00054423	i0_HQ_MM3Leaf_c249/f3p0/1001	44.1138	2017.74	-5.5154	0	0	i0_HQ_MM3Flower_c67491/f13p0/423	40.1584	6.74871	2.573	3.3066e-06	5.4949e-05	i0_HQ_MM3Root_c10856/f11p0/683	316.938	1.60855	7.6223	1.6726e-68	5.1472e-66	i0_HQ_MM3Root_c12840/f33p0/947	7.8212	74.5486	-3.2527	5.2769e-13	3.2057e-11	i0_HQ_MM3Flower_c67767/f4p2/473	3.13222	25.4896	-3.0247	4.7316e-06	7.718e-05	i0_HQ_MM3Root_c11020/f2p0/648	1.07546	30.9008	-4.8446	1.6321e-08	3.6965e-07	i0_HQ_MM3Flower_c84831/f15p0/740	701.679	207.611	1.7569	4.6529e-44	1.2446e-41	i0_HQ_MM3Flower_c67366/f4p0/820	0.262581
i0_LQ_MM3Flower_c33560/f1p0/589	15.9379	1.00506	3.9871	0.00015266	0.0035654	i0_HQ_MM3Leaf_c251/f3p0/498	4.57535	53.7443	-3.5542	6.9657e-11	2.56e-09	i0_HQ_MM3Flower_c67558/f4p0/398	0	11.5996	-4.536	0.00027516	0.0028555	i0_HQ_MM3Root_c10952/f3p0/660	750.173	73.9792	3.342	2.6173e-130	2.3012e-127	i0_HQ_MM3Root_c13011/f84p0/1002	49.2709	3.58245	3.7817	4.5195e-13	2.7652e-11	i0_HQ_MM3Flower_c67793/f26p1/550	48.0019	224.188	-2.2235	4.4541e-31	7.8221e-29	i0_HQ_MM3Root_c1192/f6p0/947	12.1785	0.375366	5.0199	0.0002823	0.0026468	i0_HQ_MM3Flower_c84838/f2p0/419	0	16.5797	-5.0513	7.8476e-06	0.00013585	i0_HQ_MM3Flower_c67406/f4p4/616	47.2646
i0_LQ_MM3Flower_c33666/f1p1/866	15.9231	54.2707	-1.7691	4.6194e-07	2.0169e-05	i0_HQ_MM3Leaf_c257/f3p0/715	8.41398	754.1	-6.4858	6.0976e-167	1.0607e-163	i0_HQ_MM3Flower_c67612/f18p0/484	3.64499	53.2941	-3.87	5.061e-14	2.4045e-12	i0_HQ_MM3Root_c10953/f3p0/726	91.163	5.75484	3.9856	1.0581e-19	7.0297e-18	i0_HQ_MM3Root_c1431/f5p0/941	11.9631	0.0631046	7.5666	0.0003384	0.0049406	i0_HQ_MM3Flower_c68028/f3p0/451	0.180705	12.6781	-6.1326	0.00017119	0.0018879	i0_HQ_MM3Root_c1203/f6p0/796	74.5434	2.15467	5.1125	2.2173e-19	1.5251e-17	i0_HQ_MM3Flower_c84862/f10p0/730	90.196	334.816	-1.8922	4.2623e-46	1.2309e-43	i0_HQ_MM3Flower_c67436/f32p0/777	45.04
i0_LQ_MM3Flower_c33956/f1p0/700	410.184	189.326	1.1154	5.9206e-16	8.2603e-14	i0_HQ_MM3Leaf_c264/f3p0/922	2.5139	81.613	-5.0208	3.3507e-19	2.4781e-17	i0_HQ_MM3Flower_c67737/f18p0/924	28.7584	63.6517	-1.1462	8.7278e-06	0.00013203	i0_HQ_MM3Root_c10955/f3p2/706	86.247	0.0536182	10.652	3.5628e-14	1.5947e-12	i0_HQ_MM3Root_c14459/f8p0/822	331.622	72.9899	2.1838	9.3388e-51	2.8898e-48	i0_HQ_MM3Flower_c68165/f12p0/767	190.908	69.8739	1.45	1.0479e-12	4.9084e-11	i0_HQ_MM3Root_c12271/f17p4/789	14.856	41.9168	-1.4965	0.00038375	0.0034686	i0_HQ_MM3Flower_c84969/f2p0/672	0.765416	644.204	-9.7171	2.9574e-119	4.3252e-116	i0_HQ_MM3Flower_c67482/f40p0/665	283.275
i0_LQ_MM3Flower_c3415/f1p5/936	46.2851	7.20036	2.6844	8.4164e-08	4.2286e-06	i0_HQ_MM3Leaf_c284/f3p0/449	108.979	27.8446	1.9686	2.9868e-15	1.6896e-13	i0_HQ_MM3Flower_c67767/f4p2/473	4.74514	24.2796	-2.3552	3.0218e-05	0.00040465	i0_HQ_MM3Root_c10990/f2p31/723	78.8247	33.4974	1.2346	8.3206e-05	0.00099617	i0_HQ_MM3Root_c1478/f5p25/908	11.9796	0.441732	4.7613	0.00018265	0.0028872	i0_HQ_MM3Flower_c68363/f8p0/515	57.637	127.077	-1.1406	1.9289e-08	4.9814e-07	i0_HQ_MM3Root_c12275/f22p0/947	386.636	2.10137	7.5235	2.4552e-87	1.3099e-84	i0_HQ_MM3Flower_c8529/f5p0/799	11.5851	63.7352	-2.4598	1.3395e-12	6.8622e-11	i0_HQ_MM3Flower_c67491/f13p0/423	37.4051
i0_LQ_MM3Flower_c37408/f1p0/1007	223.146	77.5164	1.5254	3.7246e-15	4.7129e-13	i0_HQ_MM3Leaf_c323/f3p0/644	5.7068	152.442	-4.7394	1.0213e-33	1.591e-31	i0_HQ_MM3Flower_c67858/f10p0/437	745.402	80.8393	3.2049	2.7659e-115	4.0305e-112	i0_HQ_MM3Root_c11015/f2p0/436	144.873	11.3274	3.6769	1.0503e-28	1.1036e-26	i0_HQ_MM3Root_c1574/f4p0/955	61.1367	26.9614	1.1811	6.2939e-06	0.00014422	i0_HQ_MM3Flower_c68410/f3p0/969	67.2566	203.743	-1.599	2.2096e-19	1.9239e-17	i0_HQ_MM3Root_c12287/f33p0/992	38.3397	3.82964	3.3236	8.9377e-09	2.0952e-07	i0_HQ_MM3Flower_c8988/f3p1/561	3.07705	24.016	-2.9644	2.4171e-06	4.7002e-05	i0_HQ_MM3Flower_c67503/f13p0/931	84.6563
i0_LQ_MM3Flower_c4098/f8p5/791	6.18128	34.0964	-2.4636	1.2942e-06	5.1544e-05	i0_HQ_MM3Leaf_c339/f3p0/971	10.9191	51.6531	-2.242	1.0204e-06	2.1131e-05	i0_HQ_MM3Flower_c67892/f27p0/933	1.51917	18.0213	-3.5683	1.9103e-05	0.00026755	i0_HQ_MM3Root_c1192/f6p0/947	87.6284	0.354952	7.9476	1.1939e-19	7.907e-18	i0_HQ_MM3Root_c1646/f4p0/798	356.699	126.541	1.4951	2.7234e-36	5.7001e-34	i0_HQ_MM3Flower_c68458/f3p0/787	0	56.6834	-6.8249	4.831e-15	2.8551e-13	i0_HQ_MM3Root_c12292/f24p0/961	138.176	1.2446	6.7947	6.2578e-34	9.2021e-32	i0_HQ_MM3Flower_c907/f9p0/661	127.79	24.1913	2.4012	1.6645e-14	1.0359e-12	i0_HQ_MM3Flower_c67539/f6p0/854	23.7831
i0_LQ_MM3Flower_c41971/f1p4/932	41.3668	2.28925	4.1755	5.9082e-10	4.1656e-08	i0_HQ_MM3Leaf_c361/f2p0/426	8.84384	54.4473	-2.6221	2.5182e-08	6.7871e-07	i0_HQ_MM3Flower_c67980/f4p0/814	13.8726	35.6233	-1.3606	0.00021444	0.0022975	i0_HQ_MM3Root_c1199/f5p0/992	51.5803	15.152	1.7673	1.8398e-05	0.00025618	i0_HQ_MM3Root_c1845/f3p0/929	5.5849	53.223	-3.2524	1.0705e-09	4.5111e-08	i0_HQ_MM3Flower_c68527/f2p0/686	0	43.8171	-6.4534	3.6766e-12	1.6202e-10	i0_HQ_MM3Root_c12300/f14p0/996	42.4805	0.170105	7.9642	1.2137e-10	3.6808e-09	i0_HQ_MM3Flower_c9102/f2p0/784	0.320526	10.2757	-5.0026	0.00043801	0.004629	i0_HQ_MM3Flower_c67549/f5p2/839	45.4928
i0_LQ_MM3Flower_c4198/f1p0/862	30.9921	6.16019	2.3309	5.8971e-05	0.0015647	i0_HQ_MM3Leaf_c374/f2p0/866	3.05672	151.425	-5.6305	4.0658e-35	6.6435e-33	i0_HQ_MM3Flower_c68028/f3p0/451	0.438013	12.0762	-4.7851	0.00018381	0.002009	i0_HQ_MM3Root_c1203/f6p0/796	134.232	2.03749	6.0418	3.1572e-32	3.9368e-30	i0_HQ_MM3Root_c1957/f3p0/833	18.2902	1.07278	4.0917	6.7863e-06	0.00015444	i0_HQ_MM3Flower_c69/f25p0/578	0.176488	707.448	-11.969	4.8059e-87	5.0259e-84	i0_HQ_MM3Root_c12320/f13p37/876	31.5265	5.62538	2.4865	5.8836e-06	8.4198e-05	i0_HQ_MM3Flower_c918/f6p0/634	43.4133	10.0712	2.1079	5.1907e-05	0.00072645	i0_HQ_MM3Flower_c67612/f18p0/484	1.88426
i0_LQ_MM3Flower_c42203/f1p0/797	4.84668	24.0123	-2.3087	8.737e-05	0.0022004	i0_HQ_MM3Leaf_c400/f2p0/654	0.18826	12.7841	-6.0855	0.00032028	0.0037251	i0_HQ_MM3Flower_c68410/f3p0/969	11.7964	194.071	-4.0402	7.758e-48	1.8945e-45	i0_HQ_MM3Root_c12214/f29p0/998	18.9009	1.26271	3.9039	4.024e-05	0.00051913	i0_HQ_MM3Root_c1958/f3p0/950	64.6539	7.82497	3.0466	1.2911e-14	9.0151e-13	i0_HQ_MM3Flower_c7083/f3p7/753	157.936	17.2822	3.192	5.6739e-28	8.3035e-26	i0_HQ_MM3Root_c12380/f10p0/874	15.4702	0.793824	4.2845	7.0723e-05	0.00078051	i0_HQ_MM3Flower_c9296/f2p0/690	0.0641052	14.3271	-7.8041	9.4994e-05	0.0012337	i0_HQ_MM3Flower_c67717/f17p0/661	46.6775
i0_LQ_MM3Flower_c42644/f1p0/753	34.9348	0.290822	6.9084	2.9064e-09	1.8497e-07	i0_HQ_MM3Leaf_c414/f2p0/769	0.839641	14.0785	-4.0676	0.00043035	0.0048278	i0_HQ_MM3Flower_c68458/f3p0/787	0	53.9926	-6.7547	5.0332e-15	2.618e-13	i0_HQ_MM3Root_c12271/f17p4/789	8.56244	39.6373	-2.2108	9.8357e-07	1.7906e-05	i0_HQ_MM3Root_c2008/f3p0/986	14.6428	99.1663	-2.7597	3.6584e-14	2.4548e-12	i0_HQ_MM3Flower_c7161/f3p0/652	0.24094	23.4545	-6.605	4.0431e-07	8.2128e-06	i0_HQ_MM3Root_c12390/f32p8/822	368.876	96.4769	1.9349	1.3751e-40	2.627e-38	i0_HQ_MM3Flower_c933/f10p0/912	131.065	47.4719	1.4651	4.3213e-07	9.8475e-06	i0_HQ_MM3Flower_c67720/f19p25/584	201.555
i0_LQ_MM3Flower_c43194/f1p1/636	128.167	24.789	2.3703	1.4768e-16	2.1662e-14	i0_HQ_MM3Leaf_c431/f2p0/961	0	66.1038	-7.0467	7.764e-16	4.588e-14	i0_HQ_MM3Flower_c68527/f2p0/686	0	41.7371	-6.3833	3.6929e-12	1.4519e-10	i0_HQ_MM3Root_c12275/f22p0/947	621.683	1.98709	8.2894	8.2075e-125	6.7999e-122	i0_HQ_MM3Root_c2195/f2p1/911	34.7727	0.504837	6.106	1.5352e-10	7.2047e-09	i0_HQ_MM3Flower_c7180/f7p3/931	0	21.0229	-5.3939	1.2461e-06	2.3045e-05	i0_HQ_MM3Root_c12405/f20p0/949	360.892	31.7405	3.5072	1.3556e-72	5.4658e-70	i0_HQ_MM3Flower_c9411/f3p10/905	262.279	47.9184	2.4525	6.112e-29	9.5388e-27	i0_HQ_MM3Flower_c67793/f26p1/550	388.984
i0_LQ_MM3Flower_c43701/f2p6/454	185.372	79.8407	1.2152	3.9701e-09	2.4574e-07	i0_HQ_MM3Leaf_c456/f2p0/879	51.6668	12.4632	2.0516	2.6807e-08	7.2042e-07	i0_HQ_MM3Flower_c69/f25p0/578	0.427062	673.865	-10.624	6.1906e-107	7.1466e-104	i0_HQ_MM3Root_c12287/f33p0/992	60.2225	3.62137	4.0557	1.1262e-13	4.7872e-12	i0_HQ_MM3Root_c2213/f2p0/978	20.9035	0.254311	6.361	7.8449e-07	2.1175e-05	i0_HQ_MM3Flower_c7387/f2p2/727	61.674	9.17493	2.7489	2.3161e-10	8.0319e-09	i0_HQ_MM3Root_c12422/f3p0/845	150.806	1.81446	6.377	1.5319e-37	2.6178e-35	i0_HQ_MM3Flower_c950/f5p7/729	216.097	106.05	1.0269	1.3496e-05	0.0002201	i0_HQ_MM3Flower_c67980/f4p0/814	104.192
i0_LQ_MM3Flower_c43875/f1p0/898	99.2334	29.4226	1.7539	4.5198e-09	2.7835e-07	i0_HQ_MM3Leaf_c468/f2p0/958	243.958	46.2493	2.3991	2.0463e-39	4.0488e-37	i0_HQ_MM3Flower_c7083/f3p7/753	272.006	16.4618	4.0464	8.3189e-53	2.3475e-50	i0_HQ_MM3Root_c12292/f24p0/961	53.527	1.17692	5.5072	9.4366e-14	4.0352e-12	i0_HQ_MM3Root_c2362/f2p0/826	25.8934	0.378627	6.0957	3.2901e-08	1.1258e-06	i0_HQ_MM3Flower_c750/f3p0/731	200.607	38.5781	2.3785	9.906e-26	1.2895e-23	i0_HQ_MM3Root_c12424/f18p1/909	4.92868	24.6261	-2.3209	0.00021497	0.0020829	i0_HQ_MM3Flower_c952/f6p0/880	0	27.3416	-5.773	9.0975e-09	2.7841e-07	i0_HQ_MM3Flower_c68410/f3p0/969	2118.56
i0_LQ_MM3Flower_c4415/f1p0/980	0	66.1331	-7.0473	3.2723e-17	5.0507e-15	i0_HQ_MM3Leaf_c477/f2p0/722	12.764	131.656	-3.3666	2.3984e-23	2.2757e-21	i0_HQ_MM3Flower_c7161/f3p0/652	2.33607	22.3411	-3.2575	3.9639e-06	6.4759e-05	i0_HQ_MM3Root_c12300/f14p0/996	115.718	0.160855	9.4906	1.3147e-21	9.7403e-20	i0_HQ_MM3Root_c2379/f2p0/779	50.9091	18.6865	1.4459	3.1833e-06	7.7444e-05	i0_HQ_MM3Flower_c7502/f3p0/796	118.314	46.6944	1.3413	1.4782e-07	3.2618e-06	i0_HQ_MM3Root_c12428/f7p0/991	86.8622	13.9861	2.6347	8.599e-15	4.0406e-13	i0_HQ_MM3Flower_c9547/f2p0/661	3.12513	16.8717	-2.4326	0.00028441	0.0031878	i0_HQ_MM3Flower_c7083/f3p7/753	247.021
i0_LQ_MM3Flower_c4485/f1p5/820	43.5696	0.124797	8.4476	4.6526e-10	3.3324e-08	i0_HQ_MM3Leaf_c496/f2p0/778	1.70125	137.042	-6.3319	6.1734e-32	8.9647e-30	i0_HQ_MM3Flower_c7387/f2p2/727	39.8299	8.73939	2.1882	3.5478e-05	0.00046641	i0_HQ_MM3Root_c12320/f13p37/876	48.9076	5.31946	3.2007	1.2298e-09	3.3984e-08	i0_HQ_MM3Root_c2453/f2p0/760	43.5563	18.9572	1.2001	0.00011838	0.0019746	i0_HQ_MM3Flower_c76070/f10p0/477	73.1042	254.167	-1.7978	1.9462e-27	2.7655e-25	i0_HQ_MM3Root_c12464/f10p0/781	32.6512	97.0269	-1.5712	2.0456e-08	4.5647e-07	i0_HQ_MM3Leaf_c162/f2p0/730	999.707	186.259	2.4242	1.2179e-103	1.2693e-100	i0_HQ_MM3Flower_c7161/f3p0/652	2.24896
i0_LQ_MM3Flower_c45259/f1p2/753	116.18	34.6535	1.7453	2.6022e-10	1.935e-08	i0_HQ_MM3Leaf_c497/f2p0/581	22.0164	678.651	-4.946	2.485e-146	3.2421e-143	i0_HQ_MM3Flower_c749/f7p0/723	12.2753	31.4672	-1.3581	0.0005112	0.0048971	i0_HQ_MM3Root_c12380/f10p0/874	42.5289	0.750655	5.8242	2.853e-11	9.5951e-10	i0_HQ_MM3Root_c3454/f2p0/804	106.055	45.2712	1.2281	1.113e-09	4.6772e-08	i0_HQ_MM3Flower_c771/f7p0/857	38.2052	119.676	-1.6473	1.9709e-12	8.9395e-11	i0_HQ_MM3Root_c12478/f6p0/785	298.691	61.6155	2.2773	3.6343e-40	6.8237e-38	i0_HQ_MM3Leaf_c178/f3p0/992	2797.7	174.091	4.0063	0	0	i0_HQ_MM3Flower_c7180/f7p3/931	0
i0_LQ_MM3Flower_c45339/f1p0/523	275.722	0	9.1071	1.9166e-51	1.7766e-48	i0_HQ_MM3Leaf_c514/f2p0/870	83.9559	31.9029	1.3959	1.8289e-08	5.0267e-07	i0_HQ_MM3Flower_c750/f3p0/731	234.656	36.7467	2.6749	9.5466e-31	1.2088e-28	i0_HQ_MM3Root_c12390/f32p8/822	537.051	91.2303	2.5575	5.0281e-71	1.6226e-68	i0_HQ_MM3Root_c730/f9p0/903	17.7915	143.746	-3.0143	7.0467e-22	8.1586e-20	i0_HQ_MM3Flower_c7792/f4p0/814	52.396	19.8185	1.4026	0.00028252	0.0029194	i0_HQ_MM3Root_c12557/f6p10/776	270.785	15.2766	4.1478	4.5403e-61	1.3988e-58	i0_HQ_MM3Leaf_c190/f3p0/589	176.826	88.2045	1.0034	0.00013162	0.0016403	i0_HQ_MM3Flower_c750/f3p0/731	208.136
i0_LQ_MM3Flower_c45659/f1p0/652	19.183	84.7117	-2.1427	1.581e-12	1.515e-10	i0_HQ_MM3Leaf_c544/f2p0/568	1.70878	54.8664	-5.0049	2.1417e-13	1.0161e-11	i0_HQ_MM3Flower_c7502/f3p0/796	248.912	44.4778	2.4845	1.1399e-29	1.373e-27	i0_HQ_MM3Root_c12401/f15p2/757	200.543	0	8.6478	5.2017e-40	8.5863e-38	i0_HQ_MM3Root_c830/f8p0/958	163.37	43.0487	1.9241	8.1411e-23	9.9761e-21	i0_HQ_MM3Flower_c794/f15p0/777	325.446	146.103	1.1554	1.9164e-14	1.0636e-12	i0_HQ_MM3Root_c12576/f16p4/932	160.775	25.3105	2.6672	2.3211e-26	2.4557e-24	i0_HQ_MM3Leaf_c195/f4p0/620	257.457	2.88564	6.4793	1.6987e-56	6.5544e-54	i0_HQ_MM3Flower_c7502/f3p0/796	65.3961
i0_LQ_MM3Flower_c46050/f1p1/723	241.689	89.1292	1.4392	6.4388e-15	7.9136e-13	i0_HQ_MM3Leaf_c598/f2p0/1005	59.0968	380.654	-2.6873	1.3361e-50	3.6818e-48	i0_HQ_MM3Flower_c771/f7p0/857	7.97037	113.995	-3.8382	4.3392e-28	4.8702e-26	i0_HQ_MM3Root_c12405/f20p0/949	463.176	30.0144	3.9478	1.4371e-92	7.2413e-90	i0_HQ_MM3Root_c999/f7p0/822	4.70708	464.316	-6.6241	2.8099e-101	2.3468e-98	i0_HQ_MM3Flower_c7992/f2p0/643	0	22.9206	-5.5186	4.0516e-07	8.2269e-06	i0_HQ_MM3Root_c12618/f3p20/903	13.0992	0	4.7114	0.00019097	0.001877	i0_HQ_MM3Leaf_c20/f12p0/716	668.937	8.93618	6.2261	2.4846e-144	5.2394e-141	i0_HQ_MM3Flower_c76505/f2p0/353	0
i0_LQ_MM3Flower_c46327/f1p0/572	5.32573	66.5766	-3.644	1.0192e-15	1.3685e-13	i0_HQ_MM3Leaf_c61/f7p0/615	6.47553	287.127	-5.4705	9.8331e-65	3.8188e-62	i0_HQ_MM3Flower_c782/f9p0/725	122.352	56.6948	1.1097	9.4415e-05	0.0011112	i0_HQ_MM3Root_c12422/f3p0/845	509.787	1.71578	8.2149	1.8492e-103	1.0913e-100	i0_HQ_MM3Seed_c11631/f18p15/886	40.8202	0.990742	5.3646	3.1951e-12	1.8118e-10	i0_HQ_MM3Flower_c7999/f5p11/476	90.1748	38.8683	1.2141	2.5494e-05	0.0003508	i0_HQ_MM3Root_c12631/f5p15/749	166.528	18.7547	3.1504	1.0819e-31	1.4519e-29	i0_HQ_MM3Leaf_c200/f4p0/717	687.61	45.6388	3.9133	4.6915e-123	7.4632e-120	i0_HQ_MM3Flower_c7992/f2p0/643	0
i0_LQ_MM3Flower_c46433/f1p0/416	13.924	0	4.7995	0.00019788	0.0044594	i0_HQ_MM3Leaf_c6606/f14p0/827	0.197673	244.827	-10.274	7.1071e-39	1.3769e-36	i0_HQ_MM3Flower_c794/f15p0/777	452.881	139.167	1.7023	4.7058e-30	5.7856e-28	i0_HQ_MM3Root_c12423/f20p0/895	151.497	0	8.2431	6.4618e-32	7.8879e-30	i0_HQ_MM3Seed_c117/f5p0/632	53.9626	5.01997	3.4262	1.9989e-13	1.257e-11	i0_HQ_MM3Flower_c802/f7p0/516	8.98284	34.1948	-1.9285	3.1892e-05	0.00042797	i0_HQ_MM3Root_c12632/f3p3/812	37.8498	3.49793	3.4357	7.0633e-09	1.6817e-07	i0_HQ_MM3Leaf_c206/f4p0/886	378.028	18.4241	4.3588	5.9017e-74	3.544e-71	i0_HQ_MM3Flower_c802/f7p0/516	75.4234
i0_LQ_MM3Flower_c46937/f1p0/1076	20.0252	56.4669	-1.4956	3.942e-06	0.00014123	i0_HQ_MM3Leaf_c6706/f11p0/759	8.99257	807.1	-6.4879	1.6062e-178	3.173e-175	i0_HQ_MM3Flower_c7999/f5p11/476	91.3256	37.0232	1.3026	6.7644e-05	0.00082669	i0_HQ_MM3Root_c12428/f7p0/991	174.793	13.2255	3.7243	1.2941e-34	1.7699e-32	i0_HQ_MM3Seed_c11740/f17p0/806	58.8908	17.0231	1.7906	1.4073e-08	5.0782e-07	i0_HQ_MM3Flower_c809/f9p37/886	5.0754	25.7298	-2.3418	5.2605e-05	0.00066797	i0_HQ_MM3Root_c12637/f3p0/781	60.34	3.06303	4.3001	3.9931e-15	1.9345e-13	i0_HQ_MM3Leaf_c245/f3p0/740	319.116	31.2456	3.3524	1.4128e-50	4.6248e-48	i0_HQ_MM3Flower_c8063/f3p0/609	4.46814
i0_LQ_MM3Flower_c47068/f1p0/963	75.9391	13.5099	2.4908	5.3843e-11	4.3228e-09	i0_HQ_MM3Root_c1027/f7p0/925	108.189	3.03987	5.1534	4.9307e-29	6.2569e-27	i0_HQ_MM3Flower_c802/f7p0/516	2.13239	32.5715	-3.9331	3.3717e-09	9.1685e-08	i0_HQ_MM3Root_c12464/f10p0/781	253.472	91.7504	1.466	2.8218e-16	1.4682e-14	i0_HQ_MM3Seed_c11812/f4p0/997	52.9976	25.1213	1.077	7.1111e-05	0.0012545	i0_HQ_MM3Flower_c8214/f2p44/704	66.9205	16.9493	1.9812	8.4072e-08	1.9446e-06	i0_HQ_MM3Root_c12640/f7p0/805	31.9362	9.17945	1.7987	0.00018255	0.0018035	i0_HQ_MM3Leaf_c249/f3p0/1001	2095.6	334.265	2.6483	3.7232e-243	1.8756e-239	i0_HQ_MM3Flower_c809/f9p37/886	20.8412
i0_LQ_MM3Flower_c4762/f1p0/696	19.2238	61.4108	-1.6756	2.1971e-07	1.0291e-05	i0_HQ_MM3Root_c1030/f5p0/969	51.2281	9.75845	2.3922	1.8502e-09	5.8189e-08	i0_HQ_MM3Flower_c8063/f3p0/609	2.30979	16.6239	-2.8474	0.00016238	0.0018034	i0_HQ_MM3Root_c12478/f6p0/785	355.726	58.2647	2.6101	8.7169e-49	1.7631e-46	i0_HQ_MM3Seed_c11816/f2p1/651	0	13.9663	-4.8039	0.0002876	0.0042951	i0_HQ_MM3Flower_c8329/f4p3/864	0.24094	12.578	-5.7061	0.00017369	0.0019111	i0_HQ_MM3Root_c12666/f2p0/736	56.1625	26.173	1.1015	0.00049466	0.0043224	i0_HQ_MM3Leaf_c257/f3p0/715	783.2	68.8396	3.5081	5.0464e-127	8.3197e-124	i0_HQ_MM3Flower_c8136/f3p0/812	15.8637
i0_LQ_MM3Flower_c48239/f1p0/915	0	14.6659	-4.8744	5.4383e-05	0.0014586	i0_HQ_MM3Root_c10856/f11p0/683	284.336	78.1417	1.8634	4.7656e-35	7.7417e-33	i0_HQ_MM3Flower_c809/f9p37/886	3.38	24.5084	-2.8582	4.506e-06	7.2733e-05	i0_HQ_MM3Root_c12509/f22p6/901	246.836	95.5482	1.3693	2.5108e-14	1.1404e-12	i0_HQ_MM3Seed_c11836/f2p2/710	9.66352	86.5372	-3.1627	1.8413e-14	1.2702e-12	i0_HQ_MM3Flower_c84171/f11p0/750	1.98775	86.2216	-5.4388	9.0579e-23	9.9183e-21	i0_HQ_MM3Root_c12937/f5p0/969	101.946	37.5161	1.4422	9.5959e-09	2.2431e-07	i0_HQ_MM3Leaf_c264/f3p0/922	84.7624	16.8062	2.3344	9.2918e-10	3.3028e-08	i0_HQ_MM3Flower_c8214/f2p44/704	7.15169
i0_LQ_MM3Flower_c4904/f1p0/597	155.836	31.9058	2.2881	5.6531e-19	9.8629e-17	i0_HQ_MM3Root_c10953/f3p0/726	81.7853	24.1789	1.7581	1.5392e-10	5.4364e-09	i0_HQ_MM3Flower_c8214/f2p44/704	70.0616	16.1447	2.1176	8.762e-08	1.9399e-06	i0_HQ_MM3Root_c12539/f7p0/893	42.0568	0.211792	7.6335	1.9067e-10	5.8135e-09	i0_HQ_MM3Seed_c11838/f3p0/857	18.6475	2.3254	3.0034	3.8631e-05	0.000731	i0_HQ_MM3Flower_c84213/f31p0/682	0	53.4605	-6.7404	2.4724e-14	1.3568e-12	i0_HQ_MM3Root_c13011/f84p0/1002	53.096	5.51028	3.2684	1.8229e-11	6.03e-10	i0_HQ_MM3Leaf_c323/f3p0/644	158.325	23.2207	2.7694	4.3721e-21	4.664e-19	i0_HQ_MM3Flower_c8339/f3p0/975	40.9499
i0_LQ_MM3Flower_c49331/f1p0/1111	185.422	85.8516	1.1109	5.996e-08	3.0794e-06	i0_HQ_MM3Root_c10955/f3p2/706	77.375	1.23447	5.9699	3.016e-21	2.5209e-19	i0_HQ_MM3Flower_c8329/f4p3/864	0.292008	11.9809	-5.3586	0.00017118	0.0018898	i0_HQ_MM3Root_c12557/f6p10/776	352.516	14.4458	4.609	2.4537e-77	9.3548e-75	i0_HQ_MM3Seed_c11896/f7p0/279	24.5546	5.17331	2.2468	3.5236e-05	0.00067389	i0_HQ_MM3Flower_c84214/f5p0/871	0.243349	11.6165	-5.577	0.00030893	0.0031479	i0_HQ_MM3Root_c13021/f56p0/961	82.7007	16.3273	2.3406	1.3199e-12	4.9437e-11	i0_HQ_MM3Leaf_c337/f3p0/560	127.841	19.9053	2.6831	1.0956e-16	8.3201e-15	i0_HQ_MM3Flower_c8341/f4p0/811	0
i0_LQ_MM3Flower_c49455/f1p0/654	49.3589	10.3331	2.256	7.0089e-07	2.9563e-05	i0_HQ_MM3Root_c11015/f2p0/436	129.971	9.34676	3.7976	5.469e-31	7.5729e-29	i0_HQ_MM3Flower_c84171/f11p0/750	0.219006	82.1286	-8.5508	6.3014e-19	4.3692e-17	i0_HQ_MM3Root_c12576/f16p4/932	579.409	23.9341	4.5974	9.7684e-126	8.1718e-123	i0_HQ_MM3Seed_c1191/f2p0/905	5.30417	35.1991	-2.7303	7.4198e-06	0.00016757	i0_HQ_MM3Flower_c84250/f11p4/698	0	35.7659	-6.1605	2.7929e-10	9.5501e-09	i0_HQ_MM3Root_c13087/f24p0/933	104.071	0	7.7014	1.9889e-24	1.8732e-22	i0_HQ_MM3Leaf_c339/f3p0/971	53.6464	5.53795	3.2761	1.3782e-09	4.7771e-08	i0_HQ_MM3Flower_c84153/f3p30/911	101.895
i0_LQ_MM3Flower_c49682/f1p0/801	0	13.6536	-4.7712	0.00010333	0.002548	i0_HQ_MM3Root_c11020/f2p0/648	15.2905	0.2185	6.1289	2.6991e-05	0.00042165	i0_HQ_MM3Flower_c84213/f31p0/682	0	50.9227	-6.6702	2.5517e-14	1.2429e-12	i0_HQ_MM3Root_c12618/f3p20/903	17.369	0	5.1184	2.5374e-05	0.00034349	i0_HQ_MM3Seed_c1196/f2p0/519	148.902	46.6097	1.6757	3.7404e-18	3.3941e-16	i0_HQ_MM3Flower_c84341/f15p0/962	6.78005	33.2773	-2.2952	5.4313e-06	8.7444e-05	i0_HQ_MM3Root_c1431/f5p0/941	12.8918	0.170105	6.2439	0.00017546	0.0017424	i0_HQ_MM3Leaf_c422/f2p0/725	59.5941	11.1426	2.4191	1.3719e-07	3.4515e-06	i0_HQ_MM3Flower_c84160/f3p0/885	3.17894
i0_LQ_MM3Flower_c49754/f1p1/702	53.7097	16.1401	1.7345	1.8943e-05	0.000581	i0_HQ_MM3Root_c1144/f6p0/994	34.0462	419.05	-3.6216	2.7029e-75	1.3434e-72	i0_HQ_MM3Flower_c84215/f3p2/902	131.405	59.5743	1.1413	3.047e-05	0.0004079	i0_HQ_MM3Root_c12626/f3p0/750	52.3784	2.29754	4.5108	9.4208e-13	3.673e-11	i0_HQ_MM3Seed_c11974/f20p7/633	42.3164	126.744	-1.5826	2.8422e-08	9.8309e-07	i0_HQ_MM3Flower_c84371/f4p0/958	22.9543	486.006	-4.4041	6.1698e-114	1.2218e-110	i0_HQ_MM3Root_c14459/f8p0/822	357.367	122.506	1.5445	1.6426e-29	2.0356e-27	i0_HQ_MM3Leaf_c43/f9p0/421	152.857	26.9345	2.5047	5.0854e-18	4.3014e-16	i0_HQ_MM3Flower_c84171/f11p0/750	122.132
i0_LQ_MM3Flower_c50324/f1p0/539	53.4069	13.2497	2.0111	1.8907e-06	7.2859e-05	i0_HQ_MM3Root_c1192/f6p0/947	78.6144	13.0668	2.5889	9.7416e-15	5.2853e-13	i0_HQ_MM3Flower_c84225/f3p0/460	73.2897	17.7057	2.0494	9.4637e-08	2.0828e-06	i0_HQ_MM3Root_c12630/f4p4/781	394.734	175.112	1.1726	4.1421e-17	2.307e-15	i0_HQ_MM3Seed_c1205/f2p0/383	7.17147	160.033	-4.48	1.7639e-33	3.4882e-31	i0_HQ_MM3Flower_c84380/f21p0/636	0	162.328	-8.3428	2.0062e-35	4.1221e-33	i0_HQ_MM3Root_c1472/f3p0/888	43.4592	7.20396	2.5928	5.2888e-08	1.1065e-06	i0_HQ_MM3Leaf_c431/f2p0/961	68.6547	5.29438	3.6968	3.4808e-13	1.89e-11	i0_HQ_MM3Flower_c84225/f3p0/460	25.3002
i0_LQ_MM3Flower_c51402/f1p1/950	14.9151	0	4.8987	0.00011035	0.0026963	i0_HQ_MM3Root_c1203/f6p0/796	120.424	7.28335	4.0474	8.5522e-30	1.1246e-27	i0_HQ_MM3Flower_c84250/f11p4/698	0	34.068	-6.0903	2.7471e-10	8.6135e-09	i0_HQ_MM3Root_c12631/f5p15/749	153.259	17.7348	3.1113	2.7361e-26	2.5681e-24	i0_HQ_MM3Seed_c1226/f2p0/844	13.5332	49.768	-1.8787	5.2288e-05	0.00095864	i0_HQ_MM3Flower_c84415/f4p0/801	0	70.8194	-7.1461	4.5678e-18	3.6214e-16	i0_HQ_MM3Root_c1478/f5p25/908	12.9096	0.815938	3.9838	0.00037263	0.003379	i0_HQ_MM3Leaf_c468/f2p0/958	48.034	8.72364	2.4611	1.6723e-06	3.3855e-05	i0_HQ_MM3Flower_c84371/f4p0/958	65.2855
i0_LQ_MM3Flower_c5175/f1p1/767	95.1074	36.4352	1.3842	2.2488e-06	8.5202e-05	i0_HQ_MM3Root_c12214/f29p0/998	16.9566	0.575261	4.8815	1.0574e-05	0.00018111	i0_HQ_MM3Flower_c84371/f4p0/958	0	462.935	-9.8547	3.0944e-83	2.0078e-80	i0_HQ_MM3Root_c12632/f3p3/812	46.6853	3.30771	3.8191	1.5312e-10	4.7375e-09	i0_HQ_MM3Seed_c12324/f2p21/939	43.3463	191.771	-2.1454	1.0198e-18	9.6293e-17	i0_HQ_MM3Flower_c84426/f4p2/828	14.2757	55.4499	-1.9576	8.9995e-08	2.0713e-06	i0_HQ_MM3Root_c1574/f4p0/955	65.8829	25.1075	1.3918	6.9459e-06	9.7847e-05	i0_HQ_MM3Leaf_c496/f2p0/778	142.331	0	8.1531	4.0486e-29	6.4067e-27	i0_HQ_MM3Flower_c84389/f18p0/974	64.7743
i0_LQ_MM3Flower_c53061/f1p2/621	36.2708	0	6.1807	9.0196e-10	6.211e-08	i0_HQ_MM3Root_c12275/f22p0/947	557.732	219.654	1.3443	1.552e-45	3.6607e-43	i0_HQ_MM3Flower_c84380/f21p0/636	0	154.622	-8.2726	2.939e-35	4.5833e-33	i0_HQ_MM3Root_c12637/f3p0/781	69.1137	2.89645	4.5766	1.8937e-16	1.0047e-14	i0_HQ_MM3Seed_c1270/f2p0/732	4.08074	26.2723	-2.6866	0.00012715	0.0021026	i0_HQ_MM3Flower_c84439/f3p2/957	1.56611	30.3697	-4.2774	1.7669e-08	4.6039e-07	i0_HQ_MM3Root_c1595/f4p0/846	82.4446	11.1544	2.8858	2.4832e-15	1.2293e-13	i0_HQ_MM3Leaf_c497/f2p0/581	704.84	261.621	1.4298	2.7951e-30	4.6418e-28	i0_HQ_MM3Flower_c84414/f2p2/946	3.58557
i0_LQ_MM3Flower_c53638/f1p23/887	6.18128	31.3107	-2.3407	6.3711e-06	0.00021848	i0_HQ_MM3Root_c12287/f33p0/992	54.0276	2.96333	4.1884	1.9069e-14	9.9824e-13	i0_HQ_MM3Flower_c84389/f18p0/974	195.97	97.9746	1.0002	1.0679e-05	0.00015866	i0_HQ_MM3Root_c12640/f7p0/805	79.3955	8.68025	3.1932	1.0483e-14	4.8877e-13	i0_HQ_MM3Seed_c131/f10p0/416	19.6849	1.87168	3.3947	9.6584e-06	0.00021265	i0_HQ_MM3Flower_c84449/f2p0/784	51.6714	18.7379	1.4634	0.00018837	0.0020519	i0_HQ_MM3Root_c1604/f4p0/905	124.754	4.51686	4.7876	7.8998e-31	1.027e-28	i0_HQ_MM3Leaf_c500/f2p0/422	30.9698	6.26184	2.3062	0.00024608	0.002812	i0_HQ_MM3Flower_c84418/f2p2/685	35.4971
i0_LQ_MM3Flower_c54489/f1p204/696	6.95394	31.4222	-2.1759	1.4119e-05	0.00044897	i0_HQ_MM3Root_c12292/f24p0/961	48.0208	20.3668	1.2374	8.1654e-05	0.0011282	i0_HQ_MM3Flower_c84414/f2p2/946	97.5622	17.7473	2.4587	2.034e-12	8.2786e-11	i0_HQ_MM3Root_c12668/f3p31/752	58.1387	8.73869	2.734	1.0834e-09	3.0131e-08	i0_HQ_MM3Seed_c1324/f2p0/884	15.7679	60.5274	-1.9406	4.5968e-06	0.0001084	i0_HQ_MM3Flower_c84450/f2p3/888	13.3517	48.5514	-1.8625	1.2343e-06	2.2843e-05	i0_HQ_MM3Root_c1646/f4p0/798	384.39	7.37293	5.7042	5.5084e-94	3.2346e-91	i0_HQ_MM3Leaf_c574/f2p0/727	1.77764	33.7462	-4.2467	4.6768e-10	1.7401e-08	i0_HQ_MM3Flower_c84426/f4p2/828	92.9368
i0_LQ_MM3Flower_c54541/f2p1/673	16.922	0	5.0808	3.4293e-05	0.0009776	i0_HQ_MM3Root_c12300/f14p0/996	103.814	50.336	1.0443	2.1727e-07	5.069e-06	i0_HQ_MM3Flower_c84415/f4p0/801	0	67.4576	-7.0759	4.9673e-18	3.2183e-16	i0_HQ_MM3Root_c12832/f31p0/938	550.896	71.7755	2.9402	5.4697e-85	2.3331e-82	i0_HQ_MM3Seed_c1343/f2p0/703	58.0167	131.08	-1.1759	2.7675e-05	0.00054403	i0_HQ_MM3Flower_c84518/f14p2/689	2.47024	52.8036	-4.4179	7.3014e-14	3.8569e-12	i0_HQ_MM3Root_c1687/f4p0/854	17.1335	0.780783	4.4558	2.4401e-05	0.00030284	i0_HQ_MM3Leaf_c598/f2p0/1005	395.343	138.176	1.5166	1.0127e-19	9.7379e-18	i0_HQ_MM3Flower_c84439/f3p2/957	4.13322
i0_LQ_MM3Flower_c54754/f1p0/983	41.7939	10.0841	2.0512	1.9116e-05	0.0005849	i0_HQ_MM3Root_c12380/f10p0/874	38.1541	6.29577	2.5994	6.5039e-08	1.6496e-06	i0_HQ_MM3Flower_c84426/f4p2/828	1.89805	52.8177	-4.7984	5.081e-15	2.6413e-13	i0_HQ_MM3Root_c12840/f33p0/947	65.3889	0.214473	8.2521	1.155e-14	5.3592e-13	i0_HQ_MM3Seed_c1408/f2p0/651	268.84	102.541	1.3906	1.3326e-25	1.8948e-23	i0_HQ_MM3Flower_c84519/f30p5/844	0	116.742	-7.8672	3.6727e-27	5.1794e-25	i0_HQ_MM3Root_c1706/f4p0/834	22.9245	1.02063	4.4894	1.0107e-06	1.6883e-05	i0_HQ_MM3Leaf_c61/f7p0/615	298.208	57.4069	2.377	2.6781e-31	4.6879e-29	i0_HQ_MM3Flower_c84450/f2p3/888	14.6365
i0_LQ_MM3Flower_c54847/f1p2/748	0.0702418	17.4114	-7.9535	3.0862e-05	0.00089226	i0_HQ_MM3Root_c12401/f15p2/757	179.914	0	8.4912	2.1705e-39	4.2845e-37	i0_HQ_MM3Flower_c84439/f3p2/957	2.40907	28.928	-3.5859	5.7979e-08	1.3225e-06	i0_HQ_MM3Root_c12937/f5p0/969	112.074	35.4759	1.6595	1.8148e-09	4.8836e-08	i0_HQ_MM3Seed_c1431/f2p0/913	32.4232	141.927	-2.13	4.13e-14	2.7648e-12	i0_HQ_MM3Flower_c84521/f3p3/823	828.202	320.514	1.3696	1.7619e-45	5.1568e-43	i0_HQ_MM3Root_c1723/f3p0/792	62.3775	16.9737	1.8777	7.4663e-08	1.5217e-06	i0_HQ_MM3Leaf_c6606/f14p0/827	254.275	108.327	1.231	4.946e-09	1.5792e-07	i0_HQ_MM3Flower_c84511/f3p0/296	3.4634
i0_LQ_MM3Flower_c55177/f1p0/486	57.6685	10.9755	2.3935	2.4843e-08	1.3633e-06	i0_HQ_MM3Root_c12402/f21p7/865	333.472	108.545	1.6193	8.8194e-35	1.4216e-32	i0_HQ_MM3Flower_c84518/f14p2/689	4.86048	50.2969	-3.3713	2.4228e-12	9.7273e-11	i0_HQ_MM3Root_c13011/f84p0/1002	79.3885	5.21062	3.9294	3.3224e-17	1.8601e-15	i0_HQ_MM3Seed_c1432/f2p0/925	11.8568	68.784	-2.5364	2.3802e-09	9.5902e-08	i0_HQ_MM3Flower_c84544/f10p2/877	27.9069	67.6072	-1.2766	8.9277e-06	0.00013697	i0_HQ_MM3Root_c1851/f3p0/865	37.3622	10.2386	1.8676	3.3439e-05	0.00040144	i0_HQ_MM3Leaf_c6706/f11p0/759	838.246	193.293	2.1166	3.1718e-71	1.7119e-68	i0_HQ_MM3Flower_c84518/f14p2/689	0
i0_LQ_MM3Flower_c55287/f1p0/785	3.13208	76.6188	-4.6125	5.8148e-20	1.0829e-17	i0_HQ_MM3Root_c12422/f3p0/845	457.347	61.1678	2.9024	3.2946e-86	2.0529e-83	i0_HQ_MM3Flower_c84519/f30p5/844	0.146004	111.2	-9.5729	4.0711e-22	3.4465e-20	i0_HQ_MM3Root_c13021/f56p0/961	152.218	15.4394	3.3015	1.4617e-27	1.4394e-25	i0_HQ_MM3Seed_c1534/f2p0/390	1.50522	47.6105	-4.9832	1.5129e-11	7.9992e-10	i0_HQ_MM3Flower_c84579/f12p9/657	29.2929	115.546	-1.9798	7.8197e-15	4.5178e-13	i0_HQ_MM3Root_c1955/f3p0/997	103.943	26.8001	1.9555	1.0156e-12	3.8485e-11	i0_HQ_MM3Root_c1027/f7p0/925	3.15718	19.6354	-2.6367	4.896e-05	0.00068914	i0_HQ_MM3Flower_c84544/f10p2/877	22.7619
i0_LQ_MM3Flower_c55708/f1p12/965	8.85047	48.1361	-2.4433	1.025e-08	6.0102e-07	i0_HQ_MM3Root_c12423/f20p0/895	135.913	0	8.0865	1.766e-31	2.5121e-29	i0_HQ_MM3Flower_c84544/f10p2/877	153.434	64.3979	1.2525	6.8854e-07	1.3098e-05	i0_HQ_MM3Root_c13087/f24p0/933	110.183	0	7.7838	1.2569e-24	1.0885e-22	i0_HQ_MM3Seed_c1639/f2p0/595	14.9188	221.861	-3.8945	1.0079e-41	2.4492e-39	i0_HQ_MM3Flower_c84617/f59p8/543	3.90142	211.323	-5.7593	1.9678e-53	7.9981e-51	i0_HQ_MM3Root_c1957/f3p0/833	19.7102	0.226807	6.4413	3.7659e-06	5.6056e-05	i0_HQ_MM3Root_c10856/f11p0/683	81.1571	8.87413	3.193	2.0157e-13	1.1234e-11	i0_HQ_MM3Flower_c84579/f12p9/657	264.945
i0_LQ_MM3Flower_c55990/f1p11/739	11.3314	54.147	-2.2566	5.9707e-09	3.6198e-07	i0_HQ_MM3Root_c12464/f10p0/781	227.398	10.0183	4.5045	3.1892e-57	1.0525e-54	i0_HQ_MM3Flower_c84617/f59p8/543	43.4019	201.291	-2.2135	2.6304e-31	3.4385e-29	i0_HQ_MM3Root_c1431/f5p0/941	36.4434	0.160855	7.8238	4.0696e-09	1.0514e-07	i0_HQ_MM3Seed_c1714/f2p0/714	9.12438	39.3129	-2.1072	8.0124e-05	0.0013947	i0_HQ_MM3Flower_c84636/f49p1/921	71.9441	372.338	-2.3717	3.9497e-54	1.6863e-51	i0_HQ_MM3Root_c1958/f3p0/950	69.6731	3.06189	4.5081	1.4428e-17	8.67e-16	i0_HQ_MM3Root_c10952/f3p0/660	353.103	27.4031	3.6877	5.1578e-61	2.2377e-58	i0_HQ_MM3Flower_c84600/f3p2/464	14.5003
i0_LQ_MM3Flower_c56974/f1p18/964	0.781791	19.4923	-4.64	3.8621e-06	0.00013866	i0_HQ_MM3Root_c12478/f6p0/785	319.133	109.776	1.5396	1.877e-31	2.6654e-29	i0_HQ_MM3Flower_c84636/f49p1/921	135.636	354.663	-1.3867	3.1791e-32	4.3343e-30	i0_HQ_MM3Root_c1472/f3p0/888	87.5963	6.81219	3.6847	5.1192e-18	3.0441e-16	i0_HQ_MM3Seed_c1728/f2p0/755	4.90753	52.2701	-3.4129	5.8897e-10	2.5653e-08	i0_HQ_MM3Flower_c847/f6p0/743	0.60235	40.9445	-6.0869	1.4042e-11	5.765e-10	i0_HQ_MM3Root_c1971/f3p14/761	169.989	79.8361	1.0903	1.8168e-09	4.7409e-08	i0_HQ_MM3Root_c10959/f3p4/713	323.85	94.3825	1.7787	1.1416e-21	1.2547e-19	i0_HQ_MM3Flower_c84636/f49p1/921	587.556
i0_LQ_MM3Flower_c57304/f1p0/922	128.347	25.6509	2.323	3.4495e-16	4.9086e-14	i0_HQ_MM3Root_c12539/f7p0/893	37.7305	12.0465	1.6471	2.9037e-05	0.00045041	i0_HQ_MM3Flower_c847/f6p0/743	0	39.0009	-6.2854	1.688e-11	6.1471e-10	i0_HQ_MM3Root_c1478/f5p25/908	32.6647	0.771566	5.4038	6.2366e-09	1.5713e-07	i0_HQ_MM3Seed_c211/f4p0/986	1.96354	163.056	-6.3758	5.7856e-37	1.2289e-34	i0_HQ_MM3Flower_c84831/f15p0/740	0.995684	223.234	-7.8087	1.1946e-50	4.2929e-48	i0_HQ_MM3Root_c2156/f2p0/848	202.481	57.8386	1.8077	3.2672e-21	2.5388e-19	i0_HQ_MM3Root_c1144/f6p0/994	435.222	128.203	1.7633	3.8261e-28	5.7822e-26	i0_HQ_MM3Flower_c84831/f15p0/740	665.312
i0_LQ_MM3Flower_c57324/f1p0/542	18.6141	57.9416	-1.6382	7.0142e-07	2.957e-05	i0_HQ_MM3Root_c12557/f6p10/776	316.253	104.004	1.6044	1.0112e-32	1.5186e-30	i0_HQ_MM3Flower_c84749/f4p0/562	63.2943	24.0635	1.3952	0.00038768	0.0038595	i0_HQ_MM3Root_c1574/f4p0/955	60.2463	23.7421	1.3434	0.00021222	0.0022835	i0_HQ_MM3Seed_c263/f3p0/701	49.6761	13.587	1.8703	9.3983e-08	2.9822e-06	i0_HQ_MM3Flower_c84838/f2p0/419	0	17.8274	-5.156	8.5522e-06	0.00013185	i0_HQ_MM3Root_c2163/f2p0/914	28.4302	3.33576	3.0913	1.592e-06	2.553e-05	i0_HQ_MM3Root_c12275/f22p0/947	228.13	22.0662	3.37	7.6328e-37	1.6362e-34	i0_HQ_MM3Flower_c84862/f10p0/730	85.5213
i0_LQ_MM3Flower_c5962/f1p0/737	8.72333	30.7113	-1.8158	0.0001159	0.0028118	i0_HQ_MM3Root_c12576/f16p4/932	519.807	94.6996	2.4565	6.91e-84	4.1212e-81	i0_HQ_MM3Flower_c84831/f15p0/740	0.263538	212.637	-9.6562	2.6002e-40	4.9073e-38	i0_HQ_MM3Root_c1595/f4p0/846	58.1072	10.5478	2.4618	1.0329e-08	2.5213e-07	i0_HQ_MM3Seed_c278/f7p0/684	173.62	26.7393	2.6989	3.3835e-33	6.585e-31	i0_HQ_MM3Flower_c84862/f10p0/730	44.5137	360.011	-3.0157	3.9423e-66	2.3371e-63	i0_HQ_MM3Root_c2213/f2p0/978	22.5263	1.1845	4.2493	1.7071e-06	2.7256e-05	i0_HQ_MM3Root_c12292/f24p0/961	21.1528	0.596056	5.1493	7.307e-06	0.00012744	i0_HQ_MM3Flower_c84969/f2p0/672	0.725746
i0_LQ_MM3Flower_c61068/f1p4/525	159.826	70.1667	1.1876	8.7081e-08	4.3624e-06	i0_HQ_MM3Root_c12611/f2p9/955	135.903	295.835	-1.1222	1.3477e-10	4.7886e-09	i0_HQ_MM3Flower_c84838/f2p0/419	0	16.9811	-5.0859	8.1154e-06	0.00012359	i0_HQ_MM3Root_c1604/f4p0/905	62.0453	4.27123	3.8606	1.2637e-13	5.3481e-12	i0_HQ_MM3Seed_c382/f6p0/949	63.2417	164.506	-1.3792	2.9927e-08	1.0306e-06	i0_HQ_MM3Flower_c84969/f2p0/672	28.2339	692.681	-4.6167	1.5487e-164	7.5866e-161	i0_HQ_MM3Root_c2265/f2p0/825	16.1749	1.70956	3.2421	0.00021892	0.0021149	i0_HQ_MM3Root_c12320/f13p37/876	45.0717	1.32336	5.0899	6.4558e-11	2.6877e-09	i0_HQ_MM3Flower_c85090/f4p2/795	43.2961
i0_LQ_MM3Flower_c6189/f1p3/747	91.379	23.7828	1.9419	1.23e-09	8.3494e-08	i0_HQ_MM3Root_c12626/f3p0/750	46.9904	0	6.5543	2.9858e-13	1.3951e-11	i0_HQ_MM3Flower_c84862/f10p0/730	52.1965	342.921	-2.7159	3.559e-63	1.3292e-60	i0_HQ_MM3Root_c1624/f4p0/991	44.5427	6.67654	2.738	9.2538e-08	1.9954e-06	i0_HQ_MM3Seed_c399/f6p0/553	18.2094	114.561	-2.6534	2.06e-15	1.5531e-13	i0_HQ_MM3Flower_c85090/f4p2/795	5.23803	79.8326	-3.9299	4.2558e-19	3.6474e-17	i0_HQ_MM3Root_c2362/f2p0/826	27.9036	4.81965	2.5335	1.6618e-05	0.00021413	i0_HQ_MM3Root_c12390/f32p8/822	408.998	193.634	1.0788	2.0007e-10	7.8398e-09	i0_HQ_MM3Flower_c875/f6p0/999	43.2281
i0_LQ_MM3Flower_c6279/f1p1/769	31.9614	2.88204	3.4712	3.7718e-07	1.6776e-05	i0_HQ_MM3Root_c12630/f4p4/781	354.129	141.183	1.3267	4.564e-29	5.827e-27	i0_HQ_MM3Flower_c84969/f2p0/672	0	659.799	-10.366	4.4271e-109	5.4657e-106	i0_HQ_MM3Root_c1646/f4p0/798	440.978	6.97197	5.983	7.8049e-102	4.544e-99	i0_HQ_MM3Seed_c405/f6p0/504	20.836	300.825	-3.8518	1.8222e-55	6.3979e-53	i0_HQ_MM3Flower_c8529/f5p0/799	1.50587	68.5314	-5.5081	1.947e-18	1.5785e-16	i0_HQ_MM3Root_c2379/f2p0/779	54.8613	8.6765	2.6606	5.7394e-10	1.5881e-08	i0_HQ_MM3Root_c12405/f20p0/949	515.345	130.137	1.9855	3.2167e-40	7.6757e-38	i0_HQ_MM3Flower_c907/f9p0/661	121.167
i0_LQ_MM3Flower_c6365/f1p11/740	110.974	53.5497	1.0513	6.9238e-05	0.0018001	i0_HQ_MM3Root_c12631/f5p15/749	137.493	57.5878	1.2555	1.7074e-11	6.7247e-10	i0_HQ_MM3Flower_c8529/f5p0/799	2.73612	65.2781	-4.5764	5.5342e-18	3.57e-16	i0_HQ_MM3Root_c1687/f4p0/854	18.8253	0.738323	4.6723	1.5998e-05	0.00022613	i0_HQ_MM3Seed_c53/f13p0/574	212.069	583.209	-1.4595	2.6989e-28	4.3805e-26	i0_HQ_MM3Flower_c875/f6p0/999	2.33471	19.3831	-3.0535	6.1371e-05	0.00076683	i0_HQ_MM3Root_c2440/f2p39/935	18.9212	1.83884	3.3631	4.9342e-05	0.00056641	i0_HQ_MM3Root_c12422/f3p0/845	63.5282	6.547	3.2785	4.252e-11	1.8059e-09	i0_HQ_MM3Flower_c918/f6p0/634	41.1633
i0_LQ_MM3Flower_c6429/f1p4/930	306.882	133.942	1.1961	8.3753e-14	9.1982e-12	i0_HQ_MM3Root_c12637/f3p0/781	62.0042	5.82544	3.4119	1.1376e-14	6.1126e-13	i0_HQ_MM3Flower_c875/f6p0/999	1.3885	18.463	-3.733	1.1472e-05	0.00016933	i0_HQ_MM3Root_c1706/f4p0/834	16.0183	0.965128	4.0529	0.0001289	0.0014689	i0_HQ_MM3Seed_c573/f3p0/534	38.4499	101.304	-1.3976	1.0505e-05	0.00022923	i0_HQ_MM3Flower_c886/f8p0/973	103.204	49.5116	1.0597	6.7143e-05	0.00083025	i0_HQ_MM3Root_c2476/f2p25/832	11.2755	85.8419	-2.9285	3.2704e-15	1.5959e-13	i0_HQ_MM3Root_c12428/f7p0/991	171.433	7.23614	4.5663	1.9476e-35	3.9864e-33	i0_HQ_MM3Flower_c933/f10p0/912	124.272
i0_LQ_MM3Flower_c64298/f1p0/609	33.1028	79.0452	-1.2557	1.2343e-06	4.9338e-05	i0_HQ_MM3Root_c12640/f7p0/805	71.2283	7.07349	3.332	2.2682e-16	1.3998e-14	i0_HQ_MM3Flower_c8988/f3p1/561	7.22721	24.5974	-1.767	0.00032428	0.0033015	i0_HQ_MM3Root_c1723/f3p0/792	171.266	16.0506	3.4155	1.0292e-31	1.2386e-29	i0_HQ_MM3Seed_c658/f4p0/530	37.4115	358.564	-3.2607	1.3859e-56	5.0516e-54	i0_HQ_MM3Flower_c8988/f3p1/561	0	25.8233	-5.6906	7.4613e-08	1.7444e-06	i0_HQ_MM3Root_c3454/f2p0/804	114.288	50.0314	1.1918	1.3125e-07	2.5719e-06	i0_HQ_MM3Root_c12478/f6p0/785	114.012	28.9349	1.9783	4.8314e-10	1.7932e-08	i0_HQ_MM3Flower_c9343/f3p0/606	4.98418
i0_LQ_MM3Flower_c6668/f1p0/866	61.1406	14.6013	2.066	2.0242e-07	9.5012e-06	i0_HQ_MM3Root_c12668/f3p31/752	52.1581	5.92358	3.1384	6.6858e-12	2.7554e-10	i0_HQ_MM3Flower_c933/f10p0/912	0.0730021	48.6212	-9.3794	9.0897e-11	3.0183e-09	i0_HQ_MM3Root_c1851/f3p0/865	43.199	9.68184	2.1576	5.921e-06	9.2075e-05	i0_HQ_MM3Seed_c7160/f2p4/992	43.7477	946.406	-4.4352	6.043e-188	1.4852e-184	i0_HQ_MM3Flower_c9296/f2p0/690	0.60235	15.4052	-4.6767	4.3953e-05	0.00057024	i0_HQ_MM3Root_c454/f11p0/1004	68.1272	14.8298	2.1997	5.4077e-10	1.5025e-08	i0_HQ_MM3Root_c12509/f22p6/901	244.316	73.0018	1.7427	3.5302e-16	2.5773e-14	i0_HQ_MM3Flower_c9380/f2p4/798	15.378
i0_LQ_MM3Flower_c67302/f1p1/580	28.2899	0	5.8222	6.0977e-08	3.126e-06	i0_HQ_MM3Root_c12832/f31p0/938	494.227	122.869	2.0081	8.7185e-65	3.4018e-62	i0_HQ_MM3Flower_c9411/f3p10/905	7.8375	49.0785	-2.6466	3.5448e-10	1.0945e-08	i0_HQ_MM3Root_c1912/f3p0/887	57.6379	0.268091	7.7482	1.1672e-13	4.9591e-12	i0_HQ_MM3Seed_c754/f3p0/601	1.70142	44.0274	-4.6936	1.521e-10	7.1418e-09	i0_HQ_MM3Flower_c933/f10p0/912	2.85514	51.0443	-4.1601	4.0589e-13	1.9894e-11	i0_HQ_MM3Root_c520/f11p0/963	36.5555	13.2682	1.4621	0.00052104	0.0045155	i0_HQ_MM3Root_c12557/f6p10/776	108.017	22.9737	2.2332	2.3714e-11	1.0393e-09	i0_HQ_MM3Flower_c9411/f3p10/905	248.686
i0_LQ_MM3Flower_c6735/f1p1/980	51.5181	1.51038	5.0921	4.7935e-13	4.8367e-11	i0_HQ_MM3Root_c13011/f84p0/1002	71.222	3.50403	4.3452	7.9072e-19	5.7662e-17	i0_HQ_MM3Flower_c9459/f8p1/763	520.203	232.05	1.1646	2.285e-17	1.4184e-15	i0_HQ_MM3Root_c1955/f3p0/997	66.5536	25.3426	1.3929	5.9336e-05	0.00073617	i0_HQ_MM3Seed_c83/f12p0/538	34.8461	11.4686	1.6033	4.2015e-05	0.00078827	i0_HQ_MM3Flower_c949/f8p0/784	164.252	75.1971	1.1272	1.0414e-07	2.3675e-06	i0_HQ_MM3Root_c608/f10p0/896	37.0843	0.377067	6.6198	2.6413e-10	7.6171e-09	i0_HQ_MM3Root_c12626/f3p0/750	0	76.6926	-7.261	2.1e-20	2.1395e-18	i0_HQ_MM3Flower_c950/f5p7/729	204.897
i0_LQ_MM3Flower_c67620/f10p1/726	5.79144	39.8833	-2.7838	2.6242e-08	1.4318e-06	i0_HQ_MM3Root_c13021/f56p0/961	136.56	54.5615	1.3236	3.982e-12	1.6863e-10	i0_HQ_MM3Flower_c981/f7p0/455	16.3678	57.0895	-1.8024	3.0317e-08	7.2115e-07	i0_HQ_MM3Root_c1957/f3p0/833	66.3815	0.214473	8.2738	7.8024e-15	3.6838e-13	i0_HQ_MM3Seed_c836/f3p0/520	13.907	58.8008	-2.08	1.7976e-06	4.5493e-05	i0_HQ_MM3Flower_c952/f6p0/880	0	29.3991	-5.8777	9.6602e-09	2.6107e-07	i0_HQ_MM3Root_c657/f10p0/943	19.9199	2.82885	2.8159	0.00012114	0.0012586	i0_HQ_MM3Root_c12631/f5p15/749	59.8101	15.1918	1.9771	6.608e-06	0.00011663	i0_HQ_MM3Flower_c952/f6p0/880	0
i0_LQ_MM3Flower_c6935/f2p0/930	96.9337	18.9424	2.3554	8.51e-13	8.4083e-11	i0_HQ_MM3Root_c1431/f5p0/941	32.6945	0.0617233	9.049	6.3624e-08	1.6167e-06	i0_HQ_MM3Flower_c9839/f5p0/419	1.92141	18.9508	-3.302	1.956e-05	0.00027325	i0_HQ_MM3Root_c1958/f3p0/950	125.208	2.89538	5.4344	5.1995e-30	5.8949e-28	i0_HQ_MM3Seed_c843/f3p0/428	30.7871	5.95455	2.3703	1.9643e-06	4.9494e-05	i0_HQ_MM3Flower_c954/f6p0/491	0.545127	13.4621	-4.6262	0.00013778	0.0015593	i0_HQ_MM3Root_c730/f9p0/903	19.1727	197.24	-3.3628	3.1756e-37	5.3536e-35	i0_HQ_MM3Root_c12632/f3p3/812	40.0234	4.87705	3.0368	5.3177e-07	1.1918e-05	i0_HQ_MM3Flower_c954/f6p0/491	1.45818
i0_LQ_MM3Flower_c70283/f1p0/962	20.3736	60.271	-1.5648	9.0466e-07	3.724e-05	i0_HQ_MM3Root_c14459/f8p0/822	160.699	71.3922	1.1705	3.6244e-12	1.5433e-10	i0_HQ_MM3Flower_c985/f8p0/830	718.197	94.4817	2.9263	1.0879e-100	1.0179e-97	i0_HQ_MM3Root_c2156/f2p0/848	254.619	54.6932	2.2189	3.7839e-29	4.0959e-27	i0_HQ_MM3Seed_c895/f3p0/988	79.3063	1395.02	-4.1367	5.0499e-264	1.9746e-260	i0_HQ_MM3Flower_c981/f7p0/455	11.9109	59.9346	-2.3311	7.4599e-10	2.3831e-08	i0_HQ_MM3Root_c735/f9p0/900	90.127	37.1294	1.2794	7.723e-07	1.3172e-05	i0_HQ_MM3Root_c12666/f2p0/736	77.6583	27.1638	1.5155	5.715e-05	0.00078959	i0_HQ_MM3Flower_c9547/f2p0/661	2.96316
i0_LQ_MM3Flower_c70912/f1p16/551	40.8105	0.222852	7.5167	3.1196e-10	2.2959e-08	i0_HQ_MM3Root_c1472/f3p0/888	78.5855	37.6679	1.0609	5.1816e-06	9.5046e-05	i0_HQ_MM3Leaf_c162/f2p0/730	0	190.768	-8.5757	1.1327e-41	2.2475e-39	i0_HQ_MM3Root_c2163/f2p0/914	34.2057	3.15436	3.4388	1.5007e-07	3.1324e-06	i0_HQ_MM3Seed_c902/f3p0/760	183.792	65.6925	1.4843	2.4547e-19	2.4271e-17	i0_HQ_MM3Flower_c9839/f5p0/419	4.16886	19.8952	-2.2547	0.00049959	0.0047662	i0_HQ_MM3Root_c766/f3p0/940	242.773	109.145	1.1534	6.2503e-14	2.6791e-12	i0_HQ_MM3Root_c12832/f31p0/938	127.61	34.7422	1.877	3.064e-10	1.1693e-08	i0_HQ_MM3Flower_c981/f7p0/455	57.5017
i0_LQ_MM3Flower_c7133/f1p4/855	382.533	159.439	1.2626	2.1165e-18	3.5206e-16	i0_HQ_MM3Root_c1478/f5p25/908	29.3046	0.432063	6.0837	6.0718e-09	1.769e-07	i0_HQ_MM3Leaf_c178/f3p0/992	54.0602	178.305	-1.7217	1.4883e-21	1.2307e-19	i0_HQ_MM3Root_c2176/f2p0/846	16.7178	0.857891	4.2844	6.9387e-05	0.00084696	i0_HQ_MM3Seed_c925/f3p0/712	0	40.2197	-6.3298	2.774e-10	1.2659e-08	i0_HQ_MM3Flower_c985/f8p0/830	289.725	99.1903	1.5464	2.3232e-20	2.1841e-18	i0_HQ_MM3Root_c8087/f2p0/951	0	21.355	-5.4165	1.9524e-06	3.0802e-05	i0_HQ_MM3Root_c12840/f33p0/947	75.7306	21.7916	1.7971	3.055e-06	5.818e-05	i0_HQ_MM3Flower_c9818/f3p0/848	22.2082
i0_LQ_MM3Flower_c71466/f1p0/583	8.40373	35.8157	-2.0915	5.8552e-06	0.00020217	i0_HQ_MM3Root_c1574/f4p0/955	54.0489	26.3713	1.0353	0.00020004	0.002471	i0_HQ_MM3Leaf_c185/f4p0/780	0.219006	175.39	-9.6454	1.3374e-33	1.9554e-31	i0_HQ_MM3Root_c2195/f2p1/911	154.097	43.6452	1.8199	3.7186e-14	1.6593e-12	i0_HQ_MM3Stem_c1102/f2p0/802	37.0925	11.7431	1.6593	1.6257e-05	0.00033834	i0_HQ_MM3Flower_c9884/f2p1/971	21.8719	2.20265	3.3118	3.3098e-05	0.00044262	i0_HQ_MM3Root_c825/f8p0/933	45.5362	94.7157	-1.0566	5.9851e-05	0.00067378	i0_HQ_MM3Root_c13011/f84p0/1002	3.63925	17.3449	-2.2528	0.00038969	0.0041792	i0_HQ_MM3Flower_c9839/f5p0/419	33.8359
i0_LQ_MM3Flower_c7237/f1p0/735	53.4779	18.338	1.5441	0.00010091	0.0024999	i0_HQ_MM3Root_c1624/f4p0/991	39.9608	6.56242	2.6063	3.0619e-08	8.1448e-07	i0_HQ_MM3Leaf_c198/f4p0/451	2.39009	41.9383	-4.1331	1.113e-11	4.1328e-10	i0_HQ_MM3Root_c2261/f2p0/915	39.2434	0	6.2944	1.8075e-10	5.5267e-09	i0_HQ_MM3Stem_c1113/f2p0/952	3.69846	593.527	-7.3262	1.1237e-124	1.3809e-121	i0_HQ_MM3Leaf_c128/f6p0/341	94.546	31.9501	1.5652	9.6704e-08	2.2089e-06	i0_HQ_MM3Root_c903/f7p0/895	39.0668	2.05317	4.25	2.935e-10	8.4002e-09	i0_HQ_MM3Root_c13021/f56p0/961	56.667	4.35763	3.7009	3.7894e-11	1.6185e-09	i0_HQ_MM3Flower_c985/f8p0/830	153.193
i0_LQ_MM3Flower_c7262/f4p5/653	36.4428	0	6.1876	8.2506e-10	5.7044e-08	i0_HQ_MM3Root_c1646/f4p0/798	395.616	123.771	1.6764	1.2501e-42	2.7113e-40	i0_HQ_MM3Leaf_c200/f4p0/717	4.17061	46.7437	-3.4864	8.2924e-12	3.1208e-10	i0_HQ_MM3Root_c2265/f2p0/825	45.394	1.61659	4.8115	1.5857e-11	5.4719e-10	i0_HQ_MM3Stem_c4646/f5p6/334	16.7999	0.153344	6.7755	1.1926e-05	0.00025681	i0_HQ_MM3Leaf_c147/f5p0/417	86.0457	39.9136	1.1082	0.00014972	0.0016765	i0_HQ_MM3Root_c999/f7p0/822	5.0725	71.0326	-3.8077	9.5255e-16	4.8939e-14	i0_HQ_MM3Root_c13087/f24p0/933	63.9353	0.475976	7.0696	5.876e-15	3.8085e-13	i0_HQ_MM3Flower_c998/f5p14/957	12.444
i0_LQ_MM3Flower_c75646/f1p0/857	36.4147	2.16724	4.0706	8.2327e-09	4.8975e-07	i0_HQ_MM3Root_c1706/f4p0/834	14.3705	49.3169	-1.779	6.2673e-05	0.00089347	i0_HQ_MM3Leaf_c206/f4p0/886	95.567	18.8701	2.3404	1.75e-11	6.3623e-10	i0_HQ_MM3Root_c2268/f2p0/837	54.8399	1.12598	5.606	4.4481e-14	1.9685e-12	i0_HQ_MM3Stem_c539/f9p0/887	82.3082	1471.56	-4.1602	1.7448e-279	8.3386e-276	i0_HQ_MM3Leaf_c162/f2p0/730	7.16194	200.276	-4.8055	1.5763e-49	5.394e-47	i0_HQ_MM3Seed_c1001/f3p0/530	43.43	8.15711	2.4126	1.7064e-07	3.2762e-06	i0_HQ_MM3Root_c1472/f3p0/888	39.1215	6.90692	2.5018	1.2245e-05	0.00020202	i0_HQ_MM3Leaf_c147/f5p0/417	76.3048
i0_LQ_MM3Flower_c7713/f1p20/845	28.1803	3.1762	3.1493	5.1562e-06	0.00018021	i0_HQ_MM3Root_c1845/f3p0/929	4.27225	52.058	-3.6071	1.0474e-10	3.7714e-09	i0_HQ_MM3Leaf_c245/f3p0/740	0.219006	32.0021	-7.191	2.9401e-09	8.0689e-08	i0_HQ_MM3Root_c2277/f2p0/827	69.9489	0.0536182	10.349	2.8822e-12	1.0774e-10	i0_HQ_MM3Stem_c5443/f6p0/346	31.7421	0.126209	7.9744	1.0465e-08	3.8356e-07	i0_HQ_MM3Leaf_c185/f4p0/780	0.0168658	184.131	-13.414	1.4395e-18	1.1773e-16	i0_HQ_MM3Seed_c1021/f3p0/484	0.114594	77.2278	-9.3964	2.6827e-15	1.3224e-13	i0_HQ_MM3Root_c1604/f4p0/905	63.8154	4.11716	3.9542	5.3275e-13	2.8316e-11	i0_HQ_MM3Leaf_c162/f2p0/730	947.894
i0_LQ_MM3Flower_c7739/f1p9/888	25.1992	0	5.6553	3.2677e-07	1.4725e-05	i0_HQ_MM3Root_c1912/f3p0/887	51.7088	9.38194	2.4625	8.9395e-10	2.9295e-08	i0_HQ_MM3Leaf_c249/f3p0/1001	51.3183	342.357	-2.738	1.6099e-63	6.1158e-61	i0_HQ_MM3Root_c2282/f2p47/833	32.8382	8.36015	1.9738	0.00020748	0.0022372	i0_HQ_MM3Stem_c600/f7p0/899	127.08	44.3512	1.5187	3.5104e-14	2.3574e-12	i0_HQ_MM3Leaf_c206/f4p0/886	129.884	19.8105	2.7129	6.8009e-20	6.1337e-18	i0_HQ_MM3Seed_c1022/f3p0/438	0	45.6449	-6.5124	4.2846e-12	1.5104e-10	i0_HQ_MM3Root_c1646/f4p0/798	128.548	7.29788	4.1387	1.9641e-25	2.6229e-23	i0_HQ_MM3Leaf_c178/f3p0/992	2652.7
i0_LQ_MM3Flower_c7860/f1p4/893	0	13.8675	-4.7936	9.018e-05	0.0022625	i0_HQ_MM3Root_c1957/f3p0/833	59.553	1.0493	5.8267	9.3922e-17	5.9911e-15	i0_HQ_MM3Leaf_c251/f3p0/498	5.32258	26.1978	-2.2992	1.8581e-05	0.00026122	i0_HQ_MM3Root_c2331/f2p0/802	15.6685	0	4.9698	6.8217e-05	0.00083493	i0_HQ_MM3Stem_c955/f2p0/941	13.0318	1.25389	3.3776	0.00032575	0.0047794	i0_HQ_MM3Leaf_c245/f3p0/740	8.73407	33.5969	-1.9436	3.4306e-05	0.000457	i0_HQ_MM3Seed_c1028/f3p0/429	1.01989	16.0596	-3.977	0.0001062	0.0011161	i0_HQ_MM3Root_c1687/f4p0/854	22.6849	0.76423	4.8916	4.2708e-06	7.8663e-05	i0_HQ_MM3Leaf_c185/f4p0/780	160.122
i0_LQ_MM3Flower_c8042/f1p3/744	83.7057	14.794	2.5003	5.0745e-12	4.5807e-10	i0_HQ_MM3Root_c1958/f3p0/950	112.329	7.65369	3.8754	2.6463e-27	3.0604e-25	i0_HQ_MM3Leaf_c257/f3p0/715	9.78812	70.5062	-2.8486	7.9555e-15	4.0525e-13	i0_HQ_MM3Root_c2440/f2p39/935	24.8025	1.73884	3.8343	2.9641e-06	4.9505e-05	i0_HQ_MM3Stem_c987/f2p0/559	113.423	459.201	-2.0174	8.7059e-39	1.976e-36	i0_HQ_MM3Leaf_c249/f3p0/1001	176.009	359.419	-1.03	1.7544e-18	1.4286e-16	i0_HQ_MM3Seed_c1033/f2p0/550	0	20.0055	-5.3223	4.2418e-06	6.2565e-05	i0_HQ_MM3Root_c1706/f4p0/834	51.22	14.3041	1.8403	8.8553e-05	0.0011608	i0_HQ_MM3Leaf_c195/f4p0/620	244.114
i0_LQ_MM3Flower_c8057/f1p18/543	113.326	30.6528	1.8864	3.5177e-11	2.8699e-09	i0_HQ_MM3Root_c1982/f3p0/984	11.6922	0.18517	5.9806	0.00023528	0.0028496	i0_HQ_MM3Leaf_c264/f3p0/922	2.92446	17.2131	-2.5573	0.00025618	0.0026834	i0_HQ_MM3Root_c2475/f2p0/930	35.9509	3.00798	3.5792	4.3178e-08	9.7519e-07	i0_LQ_MM3Flower_c10028/f1p0/954	3.05085	35.3442	-3.5342	2.2328e-07	6.6507e-06	i0_HQ_MM3Leaf_c257/f3p0/715	18.5331	74.02	-1.9978	4.0124e-10	1.3343e-08	i0_HQ_MM3Seed_c1084/f3p0/825	2.12973	43.0468	-4.3372	7.6093e-11	2.3617e-09	i0_HQ_MM3Root_c1845/f3p0/929	54.0669	1.87784	4.8476	1.4024e-12	7.1682e-11	i0_HQ_MM3Leaf_c198/f4p0/451	24.0238
i0_LQ_MM3Flower_c80574/f1p37/756	100.786	45.5649	1.1453	3.9542e-05	0.0011095	i0_HQ_MM3Root_c2008/f3p0/986	11.3715	96.9957	-3.0925	2.7202e-16	1.6652e-14	i0_HQ_MM3Leaf_c284/f3p0/449	126.778	23.957	2.4038	2.9581e-15	1.5698e-13	i0_HQ_MM3Root_c2476/f2p25/832	18.1881	81.1737	-2.158	4.8832e-12	1.7821e-10	i0_LQ_MM3Flower_c10129/f1p6/589	37.1542	92.7214	-1.3194	6.927e-05	0.0012258	i0_HQ_MM3Leaf_c337/f3p0/560	97.1608	21.4033	2.1825	5.1457e-12	2.2214e-10	i0_HQ_MM3Seed_c1093/f2p0/835	150.453	46.758	1.686	7.4488e-15	3.5191e-13	i0_HQ_MM3Root_c1848/f3p0/974	8.22341	33.2293	-2.0146	3.4776e-06	6.5367e-05	i0_HQ_MM3Leaf_c20/f12p0/716	634.268
i0_LQ_MM3Flower_c84155/f10p0/517	155.722	62.836	1.3093	8.1265e-09	4.8444e-07	i0_HQ_MM3Root_c2176/f2p0/846	14.9981	0.18517	6.3398	3.4497e-05	0.00052533	i0_HQ_MM3Leaf_c323/f3p0/644	6.63881	23.7829	-1.8409	0.00029605	0.0030448	i0_HQ_MM3Root_c454/f11p0/1004	141.817	14.0233	3.3381	4.8838e-26	4.5103e-24	i0_LQ_MM3Flower_c10615/f1p1/913	0.570507	32.2572	-5.8212	1.5573e-08	5.584e-07	i0_HQ_MM3Leaf_c374/f2p0/866	40.7809	216.507	-2.4085	1.0188e-32	1.9004e-30	i0_HQ_MM3Seed_c1096/f3p0/940	0	13.2427	-4.7271	0.00023282	0.002235	i0_HQ_MM3Root_c1923/f3p0/862	20.4495	2.48227	3.0423	0.00033298	0.0036545	i0_HQ_MM3Leaf_c200/f4p0/717	651.972
i0_LQ_MM3Flower_c84172/f1p0/945	11.4887	62.6711	-2.4476	6.143e-11	4.8952e-09	i0_HQ_MM3Root_c2195/f2p1/911	138.246	0.493786	8.1291	7.4428e-32	1.077e-29	i0_HQ_MM3Leaf_c337/f3p0/560	73.143	20.3872	1.8431	9.7849e-07	1.8083e-05	i0_HQ_MM3Root_c520/f11p0/963	68.8297	12.5467	2.4557	4.9217e-10	1.4308e-08	i0_LQ_MM3Flower_c10673/f1p0/833	0.467358	16.606	-5.151	6.1284e-05	0.0011013	i0_HQ_MM3Leaf_c422/f2p0/725	70.964	11.9811	2.5663	6.3752e-11	2.3994e-09	i0_HQ_MM3Seed_c1118/f3p0/689	1.09838	24.4265	-4.475	7.791e-07	1.3274e-05	i0_HQ_MM3Root_c1955/f3p0/997	49.2052	11.4998	2.0972	1.7808e-05	0.00028166	i0_HQ_MM3Leaf_c206/f4p0/886	358.435
i0_LQ_MM3Flower_c84312/f4p9/844	208.35	1.74828	6.8969	1.1634e-47	8.9787e-45	i0_HQ_MM3Root_c2265/f2p0/825	40.7245	11.4015	1.8367	3.5689e-06	6.7267e-05	i0_HQ_MM3Leaf_c361/f2p0/426	10.2882	30.4649	-1.5662	0.00019318	0.002101	i0_HQ_MM3Root_c608/f10p0/896	67.5153	0.356561	7.5649	5.906e-16	3.0041e-14	i0_LQ_MM3Flower_c10790/f1p0/783	9.56356	54.8145	-2.5189	1.1324e-07	3.5449e-06	i0_HQ_MM3Leaf_c43/f9p0/421	195.151	28.9614	2.7524	1.5759e-29	2.5333e-27	i0_HQ_MM3Seed_c1147/f2p0/505	0.458376	293.379	-9.322	4.5241e-54	1.1923e-51	i0_HQ_MM3Root_c2008/f3p0/986	100.739	6.47408	3.9598	1.1647e-19	1.1117e-17	i0_HQ_MM3Leaf_c245/f3p0/740	302.576
i0_LQ_MM3Flower_c84798/f1p5/598	316.827	0.334278	9.8884	3.2553e-53	3.2053e-50	i0_HQ_MM3Root_c2268/f2p0/837	49.1987	0	6.6205	9.2161e-14	4.5187e-12	i0_HQ_MM3Leaf_c374/f2p0/866	3.55593	206.23	-5.8579	1.0667e-54	3.1712e-52	i0_HQ_MM3Root_c657/f10p0/943	23.0244	2.67501	3.1055	3.9958e-05	0.00051587	i0_LQ_MM3Flower_c10798/f1p0/883	144.727	69.0995	1.0666	6.7751e-11	3.3096e-09	i0_HQ_MM3Leaf_c468/f2p0/958	81.2022	9.38011	3.1138	7.9952e-15	4.6135e-13	i0_HQ_MM3Seed_c11627/f17p0/523	0.057297	573.765	-13.29	1.7526e-54	4.6893e-52	i0_HQ_MM3Root_c2156/f2p0/848	158.591	46.2482	1.7778	2.2481e-11	9.91e-10	i0_HQ_MM3Leaf_c249/f3p0/1001	1986.99
i0_LQ_MM3Flower_c8607/f1p0/825	131.783	20.5319	2.6822	1.6151e-19	2.9251e-17	i0_HQ_MM3Root_c2277/f2p0/827	62.7534	0	6.9716	8.3043e-17	5.3052e-15	i0_HQ_MM3Leaf_c414/f2p0/769	0.976768	20.8064	-4.4129	1.2434e-06	2.2414e-05	i0_HQ_MM3Root_c730/f9p0/903	83.5434	186.514	-1.1587	2.985e-12	1.1144e-10	i0_LQ_MM3Flower_c10834/f1p0/639	22.3316	1.19899	4.2192	5.5435e-07	1.5408e-05	i0_HQ_MM3Leaf_c477/f2p0/722	15.743	156.546	-3.3138	4.6089e-32	8.4278e-30	i0_HQ_MM3Seed_c11628/f15p0/885	0	371.779	-9.5383	3.7709e-66	1.2838e-63	i0_HQ_MM3Root_c2193/f2p0/777	24.1612	3.96357	2.6078	0.00040445	0.0043176	i0_HQ_MM3Leaf_c251/f3p0/498	52.9253
i0_LQ_MM3Flower_c87673/f1p1/970	14.002	0	4.8076	0.00018896	0.0042892	i0_HQ_MM3Root_c2309/f2p209/910	61.2869	22.0155	1.4771	6.2878e-07	1.3573e-05	i0_HQ_MM3Leaf_c422/f2p0/725	50.5737	11.4124	2.1478	4.3277e-06	7.0136e-05	i0_HQ_MM3Root_c735/f9p0/900	149.586	35.1103	2.091	1.6099e-16	8.5838e-15	i0_LQ_MM3Flower_c11217/f1p11/978	0	24.1766	-5.5955	1.0373e-06	2.7347e-05	i0_HQ_MM3Leaf_c497/f2p0/581	92.4402	281.308	-1.6056	2.762e-26	3.699e-24	i0_HQ_MM3Seed_c11631/f18p15/886	43.9892	651.78	-3.8892	1.0728e-132	1.0789e-129	i0_HQ_MM3Root_c2261/f2p0/915	34.9424	0.0601951	9.1811	1.4995e-07	3.7395e-06	i0_HQ_MM3Leaf_c257/f3p0/715	742.608
i0_LQ_MM3Flower_c8962/f1p0/990	57.528	8.46672	2.7644	1.2367e-09	8.3814e-08	i0_HQ_MM3Root_c2313/f2p0/832	11.226	0	4.4888	0.00040009	0.0045254	i0_HQ_MM3Leaf_c43/f9p0/421	155.297	27.5866	2.493	3.3714e-19	2.3841e-17	i0_HQ_MM3Root_c8087/f2p0/951	0	20.1937	-5.3358	1.895e-06	3.2716e-05	i0_LQ_MM3Flower_c11406/f1p1/806	0.661958	14.7747	-4.4802	0.00024856	0.0037911	i0_HQ_MM3Leaf_c500/f2p0/422	58.7658	6.73306	3.1256	3.5857e-11	1.3946e-09	i0_HQ_MM3Seed_c11656/f11p0/891	290.398	133.601	1.1201	1.0198e-15	5.2304e-14	i0_HQ_MM3Root_c2270/f2p0/841	6.4836	34.9687	-2.4312	1.7579e-07	4.3232e-06	i0_HQ_MM3Leaf_c264/f3p0/922	80.3693
i0_LQ_MM3Flower_c89635/f1p0/484	111.234	25.1857	2.1429	6.4043e-13	6.3868e-11	i0_HQ_MM3Root_c2331/f2p0/802	14.0568	0	4.8132	6.2293e-05	0.00088943	i0_HQ_MM3Leaf_c456/f2p0/879	60.1048	10.5229	2.514	2.1081e-08	5.1172e-07	i0_HQ_MM3Root_c903/f7p0/895	37.9696	1.94151	4.2896	2.0013e-09	5.3538e-08	i0_LQ_MM3Flower_c11588/f1p6/466	4.25354	29.8295	-2.81	2.6681e-05	0.00052642	i0_HQ_MM3Leaf_c514/f2p0/870	63.7629	12.1212	2.3952	2.8804e-09	8.4438e-08	i0_HQ_MM3Seed_c11659/f14p0/928	216.421	98.864	1.1303	3.0477e-12	1.0929e-10	i0_HQ_MM3Root_c2287/f2p0/1003	0.790417	11.9084	-3.9132	0.00027944	0.0031387	i0_HQ_MM3Leaf_c323/f3p0/644	150.119
i0_LQ_MM3Flower_c8980/f2p4/933	139.007	38.5958	1.8486	5.0105e-13	5.0438e-11	i0_HQ_MM3Root_c2371/f2p0/779	97.4649	35.2329	1.468	3.8829e-10	1.3201e-08	i0_HQ_MM3Leaf_c468/f2p0/958	283.8	8.93483	4.9893	1.5346e-61	5.5226e-59	i0_HQ_MM3Root_c976/f7p0/891	46.4447	11.0459	2.072	4.9565e-06	7.8616e-05	i0_LQ_MM3Flower_c1166/f4p0/736	10.5929	57.6492	-2.4442	9.9336e-08	3.137e-06	i0_HQ_MM3Leaf_c544/f2p0/568	1.48058	29.8062	-4.3314	2.179e-08	5.5824e-07	i0_HQ_MM3Seed_c11669/f11p0/863	0	400.258	-9.6448	4.5069e-70	1.7683e-67	i0_HQ_MM3Root_c2361/f2p0/908	2.5001	20.6649	-3.0471	9.8488e-06	0.00016615	i0_HQ_MM3Leaf_c337/f3p0/560	121.215
i0_LQ_MM3Flower_c9090/f1p0/566	59.565	20.6696	1.527	4.7802e-05	0.0013083	i0_HQ_MM3Root_c2475/f2p0/930	32.2528	7.36174	2.1313	7.2211e-06	0.00012807	i0_HQ_MM3Leaf_c477/f2p0/722	14.8486	149.115	-3.328	3.0995e-33	4.4012e-31	i0_HQ_MM3Root_c980/f7p0/875	40.5004	1.01875	5.3131	1.0503e-10	3.3137e-09	i0_LQ_MM3Flower_c11856/f1p0/499	1.45259	47.909	-5.0436	1.1772e-11	6.3413e-10	i0_HQ_MM3Leaf_c553/f2p0/888	48.8909	119.976	-1.2951	2.2645e-09	6.751e-08	i0_HQ_MM3Seed_c11677/f11p0/341	0	284.756	-9.1536	1.1956e-53	3.1133e-51	i0_HQ_MM3Root_c2440/f2p39/935	21.2515	2.61601	3.0221	0.00026887	0.0030346	i0_HQ_MM3Leaf_c339/f3p0/971	50.866
i0_LQ_MM3Flower_c9120/f1p0/609	50.3837	14.7662	1.7707	2.5637e-05	0.00075755	i0_HQ_MM3Root_c608/f10p0/896	60.5702	20.6156	1.5549	3.1609e-07	7.1779e-06	i0_HQ_MM3Leaf_c497/f2p0/581	25.6121	267.954	-3.3871	4.9161e-59	1.6553e-56	i0_HQ_MM3Root_c999/f7p0/822	165.392	67.1697	1.3	2.4447e-09	6.4756e-08	i0_LQ_MM3Flower_c1197/f3p0/935	4.6337	44.437	-3.2615	2.3971e-08	8.3553e-07	i0_HQ_MM3Leaf_c574/f2p0/727	4.46823	36.2857	-3.0216	4.8224e-08	1.1642e-06	i0_HQ_MM3Seed_c117/f5p0/632	58.1518	4.82192	3.5921	2.9227e-13	1.1714e-11	i0_HQ_MM3Root_c2476/f2p25/832	9.22922	79.1395	-3.1001	3.1187e-18	2.6855e-16	i0_HQ_MM3Leaf_c361/f2p0/426	53.6176
i0_LQ_MM3Flower_c9771/f1p3/747	28.2505	0.620087	5.5097	6.6715e-08	3.3957e-06	i0_HQ_MM3Root_c735/f9p0/900	134.199	43.5513	1.6236	5.4363e-15	3.0201e-13	i0_HQ_MM3Leaf_c500/f2p0/422	48.0252	6.41344	2.9046	4.1583e-08	9.6787e-07	i0_HQ_MM3Seed_c1001/f3p0/530	39.6505	7.71351	2.3619	4.0836e-06	6.6066e-05	i0_LQ_MM3Flower_c12401/f1p0/800	5.74069	110.359	-4.2648	6.0041e-23	7.389e-21	i0_HQ_MM3Leaf_c598/f2p0/1005	69.6871	148.574	-1.0922	3.941e-09	1.13e-07	i0_HQ_MM3Seed_c11704/f9p1/359	0	47.122	-6.5583	2.0293e-12	7.4228e-11	i0_HQ_MM3Root_c454/f11p0/1004	88.4696	10.1218	3.1277	3.3675e-14	2.033e-12	i0_HQ_MM3Leaf_c374/f2p0/866	149.118
i0_LQ_MM3Flower_c9789/f1p5/911	16.8166	0	5.0718	3.6448e-05	0.0010325	i0_HQ_MM3Root_c830/f8p0/958	121.125	42.1064	1.5244	9.1134e-13	4.111e-11	i0_HQ_MM3Leaf_c514/f2p0/870	97.6673	11.5458	3.0805	6.1526e-16	3.4397e-14	i0_HQ_MM3Seed_c1021/f3p0/484	0	73.028	-7.1904	1.3044e-18	8.0394e-17	i0_LQ_MM3Flower_c12422/f1p19/561	3.21143	25.7864	-3.0053	4.8134e-05	0.00089027	i0_HQ_MM3Leaf_c61/f7p0/615	26.7859	61.7269	-1.2044	4.6621e-05	0.00060034	i0_HQ_MM3Seed_c11711/f14p0/741	0	1255.83	-11.294	1.1287e-167	1.8633e-164	i0_HQ_MM3Root_c520/f11p0/963	75.7723	5.8954	3.684	2.3444e-14	1.4354e-12	i0_HQ_MM3Leaf_c400/f2p0/654	12.5893
i0_LQ_MM3Leaf_c1033/f1p0/407	15.541	43.8813	-1.4975	4.6755e-05	0.001285	i0_HQ_MM3Root_c976/f7p0/891	41.667	0	6.3808	5.3048e-12	2.2158e-10	i0_HQ_MM3Leaf_c544/f2p0/568	1.98785	28.3913	-3.8362	4.1808e-08	9.7288e-07	i0_HQ_MM3Seed_c1022/f3p0/438	0.139898	43.1626	-8.2693	1.1605e-10	3.6376e-09	i0_LQ_MM3Flower_c12491/f1p0/791	44.6681	15.6947	1.509	7.6186e-06	0.00017161	i0_HQ_MM3Leaf_c6606/f14p0/827	3.74601	116.479	-4.9586	9.2589e-30	1.504e-27	i0_HQ_MM3Seed_c11740/f17p0/806	63.4627	29.2479	1.1176	0.00018077	0.0017884	i0_HQ_MM3Root_c608/f10p0/896	21.4111	0	5.4203	5.4724e-06	9.8298e-05	i0_HQ_MM3Leaf_c414/f2p0/769	13.8639
i0_LQ_MM3Leaf_c1173/f1p0/884	163.124	63.4566	1.3621	1.0041e-09	6.8866e-08	i0_HQ_MM3Root_c980/f7p0/875	36.3342	0.925849	5.2944	8.528e-11	3.1e-09	i0_HQ_MM3Leaf_c574/f2p0/727	4.44729	34.5632	-2.9582	3.2744e-08	7.7514e-07	i0_HQ_MM3Seed_c1084/f3p0/825	4.54878	40.7059	-3.1617	3.089e-09	8.1073e-08	i0_LQ_MM3Flower_c12923/f1p0/887	7.34746	40.7611	-2.4719	6.3265e-06	0.0001449	i0_HQ_MM3Leaf_c6706/f11p0/759	48.2801	207.839	-2.106	2.9106e-27	4.1234e-25	i0_HQ_MM3Seed_c11763/f15p18/221	0	18.8148	-5.2338	8.4619e-06	0.00011687	i0_HQ_MM3Root_c730/f9p0/903	146.025	56.0919	1.3804	5.237e-07	1.1751e-05	i0_HQ_MM3Leaf_c422/f2p0/725	56.5054
i0_LQ_MM3Leaf_c1183/f1p0/878	16.3115	72.5735	-2.1535	5.3755e-11	4.3197e-09	i0_HQ_MM3Root_c999/f7p0/822	148.379	454.153	-1.6139	4.3281e-29	5.5342e-27	i0_HQ_MM3Leaf_c598/f2p0/1005	68.7483	141.521	-1.0416	4.3315e-10	1.3277e-08	i0_HQ_MM3Seed_c1093/f2p0/835	115.102	44.2152	1.3803	1.6065e-07	3.3355e-06	i0_LQ_MM3Flower_c13020/f1p5/835	6.10383	47.7676	-2.9682	3.9653e-08	1.3398e-06	i0_HQ_MM3Root_c1036/f7p0/989	47.6838	9.48754	2.3294	4.5267e-07	9.0979e-06	i0_HQ_MM3Seed_c11772/f4p0/933	55.4612	10.6667	2.3784	4.5934e-09	1.1273e-07	i0_HQ_MM3Root_c8087/f2p0/951	0	16.3306	-5.0295	9.2388e-06	0.00015688	i0_HQ_MM3Leaf_c43/f9p0/421	144.935
i0_LQ_MM3Leaf_c1202/f1p0/477	497.288	205.329	1.2761	7.2427e-24	1.7139e-21	i0_HQ_MM3Seed_c11631/f18p15/886	148.185	0.969056	7.2566	9.4528e-37	1.6938e-34	i0_HQ_MM3Leaf_c61/f7p0/615	7.53309	58.7967	-2.9644	5.4414e-13	2.3579e-11	i0_HQ_MM3Seed_c1096/f3p0/940	0.928921	12.5225	-3.7528	0.00046092	0.0044992	i0_LQ_MM3Flower_c13078/f1p0/778	3.13699	62.9153	-4.326	7.361e-14	4.8226e-12	i0_HQ_MM3Root_c10652/f2p17/878	16.2677	0.0430388	8.5622	0.00014711	0.0016517	i0_HQ_MM3Seed_c11782/f5p0/898	31.2435	2.29188	3.7689	5.3291e-08	1.1142e-06	i0_HQ_MM3Root_c830/f8p0/958	43.7313	101.962	-1.2213	8.2472e-10	2.9652e-08	i0_HQ_MM3Leaf_c431/f2p0/961	65.0965
i0_LQ_MM3Leaf_c1218/f1p0/894	277.452	102.655	1.4344	8.1802e-17	1.2251e-14	i0_HQ_MM3Seed_c11714/f8p56/522	76.7738	34.9199	1.1366	2.4425e-06	4.7417e-05	i0_HQ_MM3Leaf_c6606/f14p0/827	0.229957	110.949	-8.9143	5.5622e-24	5.1664e-22	i0_HQ_MM3Seed_c1147/f2p0/505	2.80425	277.424	-6.6283	2.7591e-68	8.4305e-66	i0_LQ_MM3Flower_c13080/f1p0/931	18.4136	1.48611	3.6312	1.2242e-05	0.0002628	i0_HQ_MM3Root_c10952/f3p0/660	382.837	29.4652	3.6996	5.2985e-74	3.9452e-71	i0_HQ_MM3Seed_c11792/f3p0/692	10.0843	49.1037	-2.2837	2.2967e-07	4.3298e-06	i0_HQ_MM3Root_c903/f7p0/895	35.454	5.12093	2.7915	7.3974e-06	0.00012887	i0_HQ_MM3Leaf_c468/f2p0/958	45.5445
i0_LQ_MM3Leaf_c1445/f1p0/507	311.686	62.7229	2.313	8.084e-37	3.7842e-34	i0_HQ_MM3Seed_c11740/f17p0/806	43.9268	16.6505	1.3995	4.5598e-05	0.00067447	i0_HQ_MM3Leaf_c6706/f11p0/759	10.4612	197.973	-4.2422	8.06e-50	2.0767e-47	i0_HQ_MM3Seed_c11627/f17p0/523	0.0699489	542.563	-12.921	1.1034e-56	2.6933e-54	i0_LQ_MM3Flower_c13333/f1p67/435	7.93711	98.2948	-3.6304	2.259e-18	2.0806e-16	i0_HQ_MM3Root_c10959/f3p4/713	475.631	101.485	2.2286	4.4261e-54	1.8811e-51	i0_HQ_MM3Seed_c11799/f5p0/364	120.253	45.0614	1.4161	7.7409e-10	2.104e-08	i0_HQ_MM3Root_c976/f7p0/891	0	12.7527	-4.6727	0.00010034	0.001294	i0_HQ_MM3Leaf_c477/f2p0/722	129.65
i0_LQ_MM3Leaf_c1475/f1p4/527	18.4659	0.880267	4.3908	2.6922e-05	0.00079116	i0_HQ_MM3Seed_c11772/f4p0/933	36.3832	88.3655	-1.2802	6.376e-05	0.00090745	i0_HQ_MM3Root_c1027/f7p0/925	125.859	20.1108	2.6458	5.1267e-17	3.1214e-15	i0_HQ_MM3Seed_c11628/f15p0/885	0	351.561	-9.4576	1.7363e-65	5.0542e-63	i0_LQ_MM3Flower_c13501/f1p0/916	4.30671	27.0088	-2.6488	0.00011824	0.0019735	i0_HQ_MM3Root_c1144/f6p0/994	16.0352	137.85	-3.1038	5.1059e-27	7.1463e-25	i0_HQ_MM3Seed_c11816/f2p1/651	0	93.7484	-7.5507	6.281e-22	5.0838e-20	i0_HQ_MM3Seed_c1001/f3p0/530	48.4424	2.88502	4.0696	2.0417e-10	7.9831e-09	i0_HQ_MM3Leaf_c496/f2p0/778	134.954
i0_LQ_MM3Leaf_c1572/f1p1/936	0	12.9165	-4.6911	0.00016552	0.0038178	i0_HQ_MM3Seed_c11816/f2p1/651	0	13.6606	-4.7719	0.00028522	0.0033704	i0_HQ_MM3Root_c1030/f5p0/969	59.5945	0	6.8971	2.2036e-14	1.0792e-12	i0_HQ_MM3Seed_c11631/f18p15/886	165.176	616.335	-1.8997	1.0324e-69	3.2114e-67	i0_LQ_MM3Flower_c13597/f1p0/655	3.72079	76.5843	-4.3634	1.2715e-16	1.0507e-14	i0_HQ_MM3Root_c1203/f6p0/796	78.3657	2.63571	4.894	4.9269e-19	4.1917e-17	i0_HQ_MM3Seed_c1183/f2p0/713	163.653	7.13308	4.52	4.1253e-39	7.5504e-37	i0_HQ_MM3Seed_c1028/f3p0/429	2.11291	16.5754	-2.9717	8.8222e-05	0.001157	i0_HQ_MM3Leaf_c497/f2p0/581	668.309
i0_LQ_MM3Leaf_c1699/f1p0/873	37.2619	10.0445	1.8913	0.00014178	0.0033422	i0_HQ_MM3Seed_c1183/f2p0/713	815.055	274.89	1.568	2.4273e-79	1.2747e-76	i0_HQ_MM3Root_c1036/f7p0/989	38.5159	9.03716	2.0915	8.4973e-05	0.0010141	i0_HQ_MM3Seed_c11656/f11p0/891	571.233	126.335	2.1768	1.1219e-61	3.0495e-59	i0_LQ_MM3Flower_c1430/f5p8/979	11.4447	255.779	-4.4821	1.7442e-52	5.6194e-50	i0_HQ_MM3Root_c12275/f22p0/947	406.462	23.7267	4.0985	3.7309e-84	3.6553e-81	i0_HQ_MM3Seed_c11870/f3p4/394	0	56.1914	-6.8123	2.2509e-14	1.0157e-12	i0_HQ_MM3Seed_c1033/f2p0/550	0	27.9504	-5.8048	6.2972e-09	1.9751e-07	i0_HQ_MM3Leaf_c500/f2p0/422	29.3647
i0_LQ_MM3Leaf_c1870/f1p0/831	36.7821	0	6.2009	6.9226e-10	4.8449e-08	i0_HQ_MM3Seed_c11836/f2p2/710	1.44898	84.643	-5.8683	2.056e-20	1.6226e-18	i0_HQ_MM3Root_c10652/f2p17/878	15.1998	0.0409957	8.5344	0.00029598	0.0030445	i0_HQ_MM3Seed_c11659/f14p0/928	243.721	93.4876	1.3824	2.2591e-14	1.0277e-12	i0_LQ_MM3Flower_c14588/f1p1/907	143.179	14.0723	3.3469	1.5897e-32	3.039e-30	i0_HQ_MM3Root_c12287/f33p0/992	40.3056	2.87125	3.8112	2.3583e-09	7.0143e-08	i0_HQ_MM3Seed_c1196/f2p0/519	160.461	47.4786	1.7569	1.4868e-16	8.2333e-15	i0_HQ_MM3Seed_c1093/f2p0/835	166.428	26.7651	2.6365	8.5382e-21	8.8989e-19	i0_HQ_MM3Leaf_c514/f2p0/870	31.4168
i0_LQ_MM3Leaf_c1988/f1p11/728	935.611	329.624	1.5051	4.073e-57	4.5909e-54	i0_HQ_MM3Seed_c11896/f7p0/279	35.8925	5.06007	2.8264	5.0786e-08	1.3121e-06	i0_HQ_MM3Root_c10856/f11p0/683	330.772	9.08896	5.1856	2.508e-72	1.2182e-69	i0_HQ_MM3Seed_c11669/f11p0/863	0.209847	378.491	-10.817	1.2436e-57	3.1149e-55	i0_LQ_MM3Flower_c14595/f1p0/732	21.3741	138.199	-2.6928	1.3472e-18	1.2583e-16	i0_HQ_MM3Root_c12292/f24p0/961	145.261	0.64091	7.8243	5.8133e-32	1.0547e-29	i0_HQ_MM3Seed_c11965/f36p0/630	0	810.849	-10.663	1.3164e-120	1.1753e-117	i0_HQ_MM3Seed_c1118/f3p0/689	0.773108	26.2984	-5.0882	1.7872e-08	5.2308e-07	i0_HQ_MM3Leaf_c530/f2p0/757	17.1322
i0_LQ_MM3Leaf_c2280/f1p1/782	1.50879	76.5748	-5.6654	1.2472e-20	2.4117e-18	i0_HQ_MM3Seed_c1191/f2p0/905	1.09003	34.4286	-4.9812	6.2769e-09	1.8274e-07	i0_HQ_MM3Root_c10952/f3p0/660	782.917	28.0665	4.8019	7.0766e-164	2.0968e-160	i0_HQ_MM3Seed_c11677/f11p0/341	0	269.271	-9.0729	3.7649e-53	8.4701e-51	i0_LQ_MM3Flower_c14638/f1p2/937	6.6451	103.904	-3.9668	1.0846e-20	1.1811e-18	i0_HQ_MM3Root_c12320/f13p37/876	33.1431	1.42295	4.5418	1.1347e-08	3.0313e-07	i0_HQ_MM3Seed_c11974/f20p7/633	45.6015	529.02	-3.5362	7.3118e-101	4.8465e-98	i0_HQ_MM3Seed_c1147/f2p0/505	0.12821	13.009	-6.6649	9.8394e-05	0.001272	i0_HQ_MM3Leaf_c544/f2p0/568	54.0304
i0_LQ_MM3Leaf_c2955/f1p0/471	33.6037	7.42488	2.1782	6.4068e-05	0.001681	i0_HQ_MM3Seed_c11974/f20p7/633	21.6989	123.969	-2.5143	2.7139e-16	1.6625e-14	i0_HQ_MM3Root_c10953/f3p0/726	95.1422	5.90433	4.0102	1.9561e-19	1.4011e-17	i0_HQ_MM3Seed_c11704/f9p1/359	0	44.5594	-6.4777	2.1703e-12	8.1983e-11	i0_LQ_MM3Flower_c14651/f1p4/497	26.2146	0.611483	5.4219	2.3266e-08	8.1291e-07	i0_HQ_MM3Root_c12402/f21p7/865	303.383	124.503	1.285	4.9285e-16	3.19e-14	i0_HQ_MM3Seed_c11975/f23p6/911	23.2099	145.253	-2.6458	2.75e-22	2.2678e-20	i0_HQ_MM3Seed_c11631/f18p15/886	1.00645	74.2004	-6.2041	5.0329e-21	5.3375e-19	i0_HQ_MM3Leaf_c574/f2p0/727	1.6855
i0_LQ_MM3Leaf_c2976/f1p5/526	54.6481	290.488	-2.4102	2.4715e-44	1.6412e-41	i0_HQ_MM3Seed_c1205/f2p0/383	1.24252	156.53	-6.977	1.9731e-35	3.2623e-33	i0_HQ_MM3Root_c10955/f3p2/706	90.0116	0.413135	7.7674	6.963e-20	5.1969e-18	i0_HQ_MM3Seed_c11711/f14p0/741	0	1187.54	-11.214	1.555e-165	1.914e-162	i0_LQ_MM3Flower_c14691/f2p1/791	37.3349	8.59547	2.1189	7.45e-07	2.0172e-05	i0_HQ_MM3Root_c12405/f20p0/949	379.397	139.93	1.439	1.853e-23	2.1162e-21	i0_HQ_MM3Seed_c1199/f2p0/968	57.8768	0.729752	6.3094	1.9916e-15	9.9405e-14	i0_HQ_MM3Seed_c11656/f11p0/891	345.896	165.623	1.0624	9.3399e-09	2.8525e-07	i0_HQ_MM3Leaf_c598/f2p0/1005	374.853
i0_LQ_MM3Leaf_c3145/f1p0/583	42.7435	5.34233	3.0002	4.3349e-08	2.2768e-06	i0_HQ_MM3Seed_c12099/f3p3/834	54.8283	110.917	-1.0165	0.00039061	0.0044295	i0_HQ_MM3Root_c10959/f3p4/713	243.79	96.6675	1.3345	2.581e-11	9.1992e-10	i0_HQ_MM3Seed_c11763/f15p18/221	0	17.7916	-5.1531	8.1536e-06	0.0001233	i0_LQ_MM3Flower_c14827/f1p0/991	59.5964	3.95224	3.9145	9.2917e-16	7.2796e-14	i0_HQ_MM3Root_c12422/f3p0/845	158.538	7.03967	4.4932	1.3159e-35	2.74e-33	i0_HQ_MM3Seed_c1202/f2p0/976	0	45.6449	-6.5124	4.2846e-12	1.5104e-10	i0_HQ_MM3Seed_c11772/f4p0/933	91.7755	6.0493	3.9233	6.2887e-18	5.2946e-16	i0_HQ_MM3Leaf_c61/f7p0/615	282.752
i0_LQ_MM3Leaf_c3340/f1p13/673	1.26365	15.5757	-3.6236	0.00010706	0.0026255	i0_HQ_MM3Seed_c1226/f2p0/844	14.1214	48.6787	-1.7854	6.6556e-05	0.00094287	i0_HQ_MM3Root_c10990/f2p31/723	82.2653	34.3302	1.2608	0.00025267	0.002653	i0_HQ_MM3Seed_c11772/f4p0/933	40.555	10.0867	2.0074	3.0077e-05	0.00040012	i0_LQ_MM3Flower_c14899/f1p0/684	8.48103	37.3036	-2.137	0.00010281	0.0017441	i0_HQ_MM3Root_c12424/f18p1/909	5.18141	26.0655	-2.3307	4.9223e-05	0.00062983	i0_HQ_MM3Seed_c12020/f30p0/584	0.688137	918.389	-10.382	2.393e-142	2.7549e-139	i0_HQ_MM3Seed_c11782/f5p0/898	27.0844	2.85803	3.2444	1.8526e-05	0.00029169	i0_HQ_MM3Leaf_c6606/f14p0/827	241.096
i0_LQ_MM3Leaf_c3350/f1p0/453	0	36.7149	-6.1983	1.3587e-10	1.0495e-08	i0_HQ_MM3Seed_c12324/f2p21/939	3.50415	187.573	-5.7422	3.5929e-43	7.9788e-41	i0_HQ_MM3Root_c11015/f2p0/436	151.197	2.75879	5.7763	1.0568e-34	1.6169e-32	i0_HQ_MM3Seed_c11782/f5p0/898	23.8134	2.16725	3.4578	1.1174e-05	0.00016422	i0_LQ_MM3Flower_c15208/f1p0/871	18.8751	2.7135	2.7983	5.7991e-05	0.0010496	i0_HQ_MM3Root_c12428/f7p0/991	91.3162	7.78067	3.5529	2.228e-18	1.7985e-16	i0_HQ_MM3Seed_c12324/f2p21/939	46.7113	12.8106	1.8664	3.5352e-06	5.2946e-05	i0_HQ_MM3Seed_c1183/f2p0/713	285.498	28.2163	3.3389	2.9831e-45	8.4004e-43	i0_HQ_MM3Leaf_c6706/f11p0/759	794.801
i0_LQ_MM3Leaf_c3370/f1p4/481	36.4583	9.45284	1.9474	0.00012008	0.0029026	i0_HQ_MM3Seed_c1324/f2p0/884	7.49904	59.2025	-2.9809	3.6542e-10	1.2469e-08	i0_HQ_MM3Root_c11020/f2p0/648	17.7877	0.046716	8.5727	9.3528e-05	0.0011023	i0_HQ_MM3Seed_c11792/f3p0/692	3.49744	46.4334	-3.7308	1.6767e-11	5.765e-10	i0_LQ_MM3Flower_c15243/f1p0/855	181.551	16.3731	3.471	9.3365e-42	2.2752e-39	i0_HQ_MM3Root_c12478/f6p0/785	314.007	31.1124	3.3352	4.2984e-56	1.9611e-53	i0_HQ_MM3Seed_c1237/f2p0/955	2.17728	26.9333	-3.6288	1.1775e-06	1.9365e-05	i0_HQ_MM3Seed_c11836/f2p2/710	87.9093	20.3242	2.1128	7.9472e-09	2.4561e-07	i0_HQ_MM3Root_c1027/f7p0/925	2.99355
i0_LQ_MM3Leaf_c3403/f1p3/744	141.699	49.7289	1.5107	5.0939e-10	3.6243e-08	i0_HQ_MM3Seed_c1357/f2p0/873	654.628	319.769	1.0336	2.9767e-38	5.5979e-36	i0_HQ_MM3Root_c1144/f6p0/994	39.6066	131.306	-1.7291	2.3381e-16	1.3549e-14	i0_HQ_MM3Seed_c11799/f5p0/364	93.8714	42.6109	1.1395	6.481e-05	0.00079742	i0_LQ_MM3Flower_c1697/f2p0/761	28.6051	2.08245	3.7799	3.4875e-08	1.1886e-06	i0_HQ_MM3Root_c12509/f22p6/901	210.2	78.4954	1.4211	1.9517e-13	9.9154e-12	i0_HQ_MM3Seed_c1268/f2p0/602	233.842	53.8718	2.1179	2.623e-29	3.2279e-27	i0_HQ_MM3Seed_c1191/f2p0/905	35.7572	8.55671	2.0631	0.00030707	0.0034097	i0_HQ_MM3Root_c10856/f11p0/683	76.9509
i0_LQ_MM3Leaf_c3534/f1p0/476	28.9916	62.1914	-1.1011	8.6833e-05	0.0021897	i0_HQ_MM3Seed_c1431/f2p0/913	31.5788	138.82	-2.1362	1.0048e-14	5.4478e-13	i0_HQ_MM3Root_c1192/f6p0/947	91.4534	1.76917	5.6919	1.3052e-21	1.0813e-19	i0_HQ_MM3Seed_c11816/f2p1/651	0	88.6502	-7.4701	8.2749e-22	6.2163e-20	i0_LQ_MM3Flower_c17190/f1p0/327	3.97653	88.1975	-4.4712	3.6751e-19	3.5803e-17	i0_HQ_MM3Root_c12557/f6p10/776	284.671	24.7026	3.5266	1.8139e-53	7.4373e-51	i0_HQ_MM3Seed_c1288/f2p0/543	0	31.186	-5.9628	8.2679e-09	1.9451e-07	i0_HQ_MM3Seed_c1199/f2p0/968	31.6532	0	5.9843	2.615e-08	7.4306e-07	i0_HQ_MM3Root_c10952/f3p0/660	334.802
i0_LQ_MM3Leaf_c3624/f1p14/473	86.5189	14.8843	2.5392	1.3837e-12	1.3409e-10	i0_HQ_MM3Seed_c1432/f2p0/925	24.5366	67.2784	-1.4552	8.4234e-05	0.0011585	i0_HQ_MM3Root_c1195/f4p0/921	59.834	22.0252	1.4418	0.0003708	0.0037118	i0_HQ_MM3Seed_c1183/f2p0/713	908.511	6.74517	7.0735	3.3522e-200	6.2791e-197	i0_LQ_MM3Flower_c1772/f4p0/898	64.8134	27.5136	1.2361	1.7396e-06	4.4144e-05	i0_HQ_MM3Root_c12576/f16p4/932	169.019	54.0543	1.6447	1.2262e-13	6.3511e-12	i0_HQ_MM3Seed_c131/f10p0/416	21.2131	97.633	-2.2024	1.0049e-12	3.8096e-11	i0_HQ_MM3Seed_c1205/f2p0/383	162.57	13.2373	3.6184	1.4904e-28	2.2945e-26	i0_HQ_MM3Root_c11002/f2p0/718	0.579259
i0_LQ_MM3Leaf_c3993/f1p0/855	340.864	167.79	1.0225	1.1146e-11	9.5865e-10	i0_HQ_MM3Seed_c1498/f2p0/784	98.5555	47.2825	1.0596	3.4051e-07	7.6906e-06	i0_HQ_MM3Root_c1199/f5p0/992	53.8317	9.92318	2.4396	2.0398e-07	4.2622e-06	i0_HQ_MM3Seed_c11836/f2p2/710	1.61512	16.6141	-3.3627	0.00010398	0.0012154	i0_LQ_MM3Flower_c1851/f11p0/512	0	91.5016	-7.5157	1.9422e-20	2.0807e-18	i0_HQ_MM3Root_c12618/f3p20/903	13.7709	0.385347	5.1593	0.00016576	0.0018358	i0_HQ_MM3Seed_c1335/f2p0/646	4.69892	28.1246	-2.5814	2.5169e-05	0.00031166	i0_HQ_MM3Seed_c12089/f3p0/781	36.0649	83.1316	-1.2048	3.7962e-08	1.0495e-06	i0_HQ_MM3Root_c11020/f2p0/648	0.215171
i0_LQ_MM3Leaf_c4031/f1p0/729	38.2818	0.167139	7.8395	1.8006e-09	1.1865e-07	i0_HQ_MM3Seed_c1534/f2p0/390	0.313767	46.5684	-7.2135	1.6905e-11	6.6646e-10	i0_HQ_MM3Root_c1203/f6p0/796	140.091	2.51059	5.8022	2.7397e-32	3.764e-30	i0_HQ_MM3Seed_c11838/f3p0/857	7.8007	31.9645	-2.0348	2.803e-05	0.00037503	i0_LQ_MM3Flower_c18935/f3p0/584	12.8643	166.689	-3.6957	1.7349e-30	3.0771e-28	i0_HQ_MM3Root_c12626/f3p0/750	1.05532	82.4639	-6.288	1.147e-21	1.1823e-19	i0_HQ_MM3Seed_c1357/f2p0/873	176.757	18.2778	3.2736	1.3351e-34	2.0175e-32	i0_HQ_MM3Seed_c1215/f2p0/358	0	10.7541	-4.4268	0.00039496	0.0042297	i0_HQ_MM3Root_c1144/f6p0/994	412.665
i0_LQ_MM3Leaf_c4244/f1p6/637	31.1761	7.31513	2.0915	0.00018163	0.0041398	i0_HQ_MM3Seed_c1574/f2p0/782	66.0348	18.5732	1.83	3.8695e-09	1.1626e-07	i0_HQ_MM3Root_c12275/f22p0/947	648.819	22.6004	4.8434	1.1911e-136	2.2526e-133	i0_HQ_MM3Seed_c1186/f2p0/692	87.5151	39.685	1.1409	0.00011268	0.0013013	i0_LQ_MM3Flower_c19573/f1p0/659	6.90775	34.3737	-2.315	7.5529e-05	0.0013238	i0_HQ_MM3Root_c12630/f4p4/781	344.427	111.945	1.6214	1.2282e-25	1.5854e-23	i0_HQ_MM3Seed_c1358/f2p0/390	0.171891	53.4698	-8.2811	2.0946e-12	7.6458e-11	i0_HQ_MM3Seed_c12324/f2p21/939	194.812	22.0494	3.1433	1.5586e-29	2.5058e-27	i0_HQ_MM3Root_c1192/f6p0/947	12.8677
i0_LQ_MM3Leaf_c4504/f1p21/844	32.2361	82.2381	-1.3511	1.9753e-07	9.3026e-06	i0_HQ_MM3Seed_c1632/f2p0/749	16.8537	0	5.075	1.0401e-05	0.00017833	i0_HQ_MM3Root_c12287/f33p0/992	62.8511	2.73495	4.5224	2.6198e-14	1.2746e-12	i0_HQ_MM3Seed_c11870/f3p4/394	0.0699489	53.1356	-9.5692	4.3067e-11	1.4196e-09	i0_LQ_MM3Flower_c19697/f4p0/711	17.0673	120.782	-2.8231	2.3332e-17	2.0192e-15	i0_HQ_MM3Root_c12631/f5p15/749	175.067	16.335	3.4219	9.6488e-33	1.8033e-30	i0_HQ_MM3Seed_c1386/f2p0/959	0.00458376	45.8275	-13.287	1.1133e-05	0.0001497	i0_HQ_MM3Seed_c1268/f2p0/602	176.797	36.9036	2.2603	6.2882e-18	5.2946e-16	i0_HQ_MM3Root_c12271/f17p4/789	8.31568
i0_LQ_MM3Leaf_c4506/f1p0/494	324.306	72.6498	2.1583	5.4459e-35	2.3681e-32	i0_HQ_MM3Seed_c1639/f2p0/595	40.026	217.005	-2.4387	2.5463e-26	2.8235e-24	i0_HQ_MM3Root_c12292/f24p0/961	55.8634	0.610486	6.5158	9.4819e-14	4.3808e-12	i0_HQ_MM3Seed_c11965/f36p0/630	0	766.753	-10.583	3.5679e-119	2.6967e-116	i0_LQ_MM3Flower_c19865/f2p0/729	14.1717	131.997	-3.2194	1.2639e-21	1.4477e-19	i0_HQ_MM3Root_c12632/f3p3/812	39.7906	5.24406	2.9237	1.4e-07	3.1018e-06	i0_HQ_MM3Seed_c1417/f2p0/838	1.66849	17.0298	-3.3514	0.00018372	0.0018135	i0_HQ_MM3Seed_c1274/f2p0/666	314.82	154.428	1.0276	1.4635e-07	3.6568e-06	i0_HQ_MM3Root_c12275/f22p0/947	216.307
i0_LQ_MM3Leaf_c4881/f1p4/574	37.087	8.77258	2.0798	4.7674e-05	0.0013052	i0_HQ_MM3Seed_c1640/f2p0/525	75.2778	34.4521	1.1276	3.4392e-06	6.5014e-05	i0_HQ_MM3Root_c12300/f14p0/996	120.769	32.6097	1.8889	1.3661e-10	4.4352e-09	i0_HQ_MM3Seed_c11974/f20p7/633	24.1869	500.251	-4.3704	9.7772e-118	7.2625e-115	i0_LQ_MM3Flower_c19971/f2p0/818	8.66659	104.404	-3.5906	3.0676e-19	2.9986e-17	i0_HQ_MM3Root_c12637/f3p0/781	63.4341	6.49285	3.2883	1.8372e-12	8.3618e-11	i0_HQ_MM3Seed_c1420/f2p0/441	0	28.0645	-5.8107	4.5359e-08	9.621e-07	i0_HQ_MM3Seed_c1279/f2p0/705	26.9037	54.5905	-1.0208	5.3089e-05	0.00074036	i0_HQ_MM3Root_c12292/f24p0/961	20.0565
i0_LQ_MM3Leaf_c4972/f1p7/449	88.8397	20.2417	2.1339	1.4728e-10	1.1326e-08	i0_HQ_MM3Seed_c1649/f2p0/973	18.9578	3.10098	2.612	0.00013437	0.0017465	i0_HQ_MM3Root_c12320/f13p37/876	51.0423	1.3554	5.2349	1.4953e-12	6.1652e-11	i0_HQ_MM3Seed_c11975/f23p6/911	29.5618	137.354	-2.2161	7.197e-20	4.8259e-18	i0_LQ_MM3Flower_c1999/f2p4/705	12.2566	169.695	-3.7913	1.1847e-31	2.1963e-29	i0_HQ_MM3Root_c12640/f7p0/805	33.5738	7.57782	2.1475	5.9967e-05	0.00075181	i0_HQ_MM3Seed_c1432/f2p0/925	12.7772	38.4438	-1.5892	0.00037025	0.0033595	i0_HQ_MM3Seed_c1323/f2p0/838	128.455	15.715	3.031	2.8681e-19	2.6591e-17	i0_HQ_MM3Root_c12300/f14p0/996	49.5689
i0_LQ_MM3Leaf_c5035/f1p38/573	7.79684	41.4505	-2.4104	1.3203e-07	6.3909e-06	i0_HQ_MM3Seed_c1728/f2p0/755	3.43387	51.126	-3.8962	3.9638e-11	1.4996e-09	i0_HQ_MM3Root_c12380/f10p0/874	44.3853	1.93856	4.517	1.5748e-10	5.072e-09	i0_HQ_MM3Seed_c1199/f2p0/968	40.4207	0.690066	5.8722	8.739e-11	2.7816e-09	i0_LQ_MM3Flower_c20006/f1p0/764	15.1532	84.1184	-2.4728	8.6973e-11	4.2127e-09	i0_HQ_MM3Root_c12704/f2p0/641	33.9918	10.0531	1.7576	0.00046846	0.0045108	i0_HQ_MM3Seed_c1456/f2p0/790	0	27.3484	-5.7734	6.7301e-08	1.3849e-06	i0_HQ_MM3Seed_c1335/f2p0/646	3.60335	23.59	-2.7108	6.6549e-06	0.00011715	i0_HQ_MM3Root_c12320/f13p37/876	42.7357
i0_LQ_MM3Leaf_c5228/f1p11/717	20.7494	57.5371	-1.4714	4.0688e-06	0.00014529	i0_HQ_MM3Seed_c1730/f2p0/722	174.638	86.4978	1.0136	4.3235e-11	1.6254e-09	i0_HQ_MM3Root_c12390/f32p8/822	560.493	198.322	1.4988	1.2854e-29	1.5379e-27	i0_HQ_MM3Seed_c1202/f2p0/976	0	43.1626	-6.4317	4.554e-12	1.6662e-10	i0_LQ_MM3Flower_c20039/f2p2/602	0.74437	15.4796	-4.3782	0.00019556	0.0030704	i0_HQ_MM3Root_c12832/f31p0/938	146.746	37.3566	1.9739	2.497e-15	1.5208e-13	i0_HQ_MM3Seed_c1547/f2p0/632	0	58.6863	-6.875	6.6852e-15	3.1755e-13	i0_HQ_MM3Seed_c1343/f2p0/703	133.158	12.9354	3.3637	3.7355e-22	4.2024e-20	i0_HQ_MM3Root_c12390/f32p8/822	387.8
i0_LQ_MM3Leaf_c661/f1p0/647	0	22.1682	-5.4704	5.4893e-07	2.3666e-05	i0_HQ_MM3Seed_c1732/f2p0/806	46.5373	18.6256	1.3211	5.2301e-05	0.0007604	i0_HQ_MM3Root_c12401/f15p2/757	209.297	0.0317796	12.685	9.8208e-23	8.5838e-21	i0_HQ_MM3Seed_c12020/f30p0/584	0.139898	868.445	-12.6	3.5772e-95	1.8568e-92	i0_LQ_MM3Flower_c20042/f5p3/849	36.2992	1.04564	5.1175	5.4571e-11	2.684e-09	i0_HQ_MM3Root_c13011/f84p0/1002	55.8186	18.6501	1.5816	3.6046e-05	0.0004773	i0_HQ_MM3Seed_c1612/f2p0/757	85.0361	32.0246	1.4089	2.5684e-07	4.7956e-06	i0_HQ_MM3Seed_c1357/f2p0/873	332.109	28.6889	3.5331	2.6162e-55	9.8026e-53	i0_HQ_MM3Root_c12402/f21p7/865	106.891
i0_LQ_MM3Leaf_c6657/f2p16/488	2.32641	17.9474	-2.9476	0.00012675	0.0030398	i0_HQ_MM3Seed_c211/f4p0/986	1.02476	159.487	-7.282	1.8212e-35	3.0173e-33	i0_HQ_MM3Root_c12402/f21p7/865	387.934	118.593	1.7098	3.6357e-26	3.7405e-24	i0_HQ_MM3Seed_c12023/f13p5/961	418.94	159.294	1.395	6.2135e-24	5.1331e-22	i0_LQ_MM3Flower_c20323/f1p0/940	13.6289	55.6456	-2.0296	5.2172e-06	0.00012179	i0_HQ_MM3Root_c13021/f56p0/961	86.9414	4.68555	4.2138	1.2424e-19	1.1041e-17	i0_HQ_MM3Seed_c1624/f2p0/635	0	61.2379	-6.9364	1.951e-15	9.7598e-14	i0_HQ_MM3Seed_c1386/f2p0/959	0	59.2531	-6.8888	1.5562e-16	1.1662e-14	i0_HQ_MM3Root_c12405/f20p0/949	488.636
i0_LQ_MM3Leaf_c940/f1p0/748	194.429	36.1288	2.428	5.1743e-25	1.3037e-22	i0_HQ_MM3Seed_c263/f3p0/701	47.1523	13.2896	1.827	6.6233e-07	1.4235e-05	i0_HQ_MM3Root_c12405/f20p0/949	483.393	133.287	1.8587	8.0616e-37	1.327e-34	i0_HQ_MM3Seed_c1237/f2p0/955	0.559591	25.4686	-5.5082	8.4489e-08	1.8337e-06	i0_LQ_MM3Flower_c20361/f1p0/994	15.7083	106.916	-2.7669	3.3854e-15	2.5083e-13	i0_HQ_MM3Root_c13087/f24p0/933	109.408	0.511794	7.7399	1.1976e-24	1.4609e-22	i0_HQ_MM3Seed_c1629/f2p0/974	131.796	20.5912	2.6782	5.4779e-22	4.4502e-20	i0_HQ_MM3Seed_c1408/f2p0/651	104.166	325.82	-1.6452	8.5306e-39	1.9733e-36	i0_HQ_MM3Root_c12422/f3p0/845	60.2357
i0_LQ_MM3Leaf_c961/f1p0/488	19.5539	73.5875	-1.912	7.3357e-10	5.1131e-08	i0_HQ_MM3Seed_c278/f7p0/684	552.148	26.154	4.4	4.4265e-135	5.3566e-132	i0_HQ_MM3Root_c12422/f3p0/845	532.039	6.70549	6.31	1.8895e-117	2.8468e-114	i0_HQ_MM3Seed_c1241/f2p0/723	22.8033	4.28946	2.4104	0.00040111	0.0039877	i0_LQ_MM3Flower_c20615/f1p7/692	0.0579545	80.4545	-10.439	2.0591e-13	1.2938e-11	i0_HQ_MM3Root_c1431/f5p0/941	13.5529	0.0667268	7.6661	0.00029654	0.0030394	i0_HQ_MM3Seed_c1632/f2p0/749	0	16.0778	-5.007	4.2336e-05	0.00049442	i0_HQ_MM3Seed_c1431/f2p0/913	144.177	45.595	1.6609	2.0901e-09	7.0584e-08	i0_HQ_MM3Root_c12428/f7p0/991	162.548
i0_LQ_MM3Root_c10066/f1p0/949	86.0364	35.5165	1.2765	2.7853e-05	0.00081544	i0_HQ_MM3Seed_c305/f6p0/440	226.267	102.171	1.147	3.9566e-16	2.3905e-14	i0_HQ_MM3Root_c12423/f20p0/895	158.109	0	8.3048	3.5046e-32	4.7635e-30	i0_HQ_MM3Seed_c1268/f2p0/602	245.971	50.9421	2.2716	4.683e-29	5.0251e-27	i0_LQ_MM3Flower_c20758/f1p2/642	0	44.1461	-6.4642	4.0387e-11	2.0246e-09	i0_HQ_MM3Root_c14459/f8p0/822	375.692	90.4441	2.0545	8.9479e-39	2.0769e-36	i0_HQ_MM3Seed_c1659/f2p0/388	0	19.1714	-5.2609	6.8766e-06	9.6996e-05	i0_HQ_MM3Seed_c1534/f2p0/390	48.3654	7.24048	2.7398	2.3155e-07	5.585e-06	i0_HQ_MM3Root_c12464/f10p0/781	9.86564
i0_LQ_MM3Root_c10141/f1p0/931	40.9538	0.0963836	8.731	2.7331e-09	1.7525e-07	i0_HQ_MM3Seed_c382/f6p0/949	0.918083	160.905	-7.4534	2.2514e-35	3.7079e-33	i0_HQ_MM3Root_c12428/f7p0/991	182.423	7.41132	4.6214	6.4346e-39	1.1555e-36	i0_HQ_MM3Seed_c1288/f2p0/543	0	29.49	-5.8822	8.2971e-09	2.0514e-07	i0_LQ_MM3Flower_c2087/f2p3/847	37.7188	109.201	-1.5336	5.6277e-07	1.5622e-05	i0_HQ_MM3Root_c1472/f3p0/888	45.6876	7.42669	2.621	1.103e-07	2.4967e-06	i0_HQ_MM3Seed_c1661/f2p0/712	3.55241	20.9796	-2.5621	0.00029084	0.0027164	i0_HQ_MM3Seed_c1609/f2p0/841	26.9261	3.59961	2.9031	6.2494e-05	0.00085418	i0_HQ_MM3Root_c12509/f22p6/901	231.654
i0_LQ_MM3Root_c10310/f1p6/965	882.63	2.01514	8.7748	5.9834e-167	5.1257e-163	i0_HQ_MM3Seed_c391/f6p0/929	192.243	95.9556	1.0025	6.5791e-12	2.7155e-10	i0_HQ_MM3Root_c12464/f10p0/781	264.535	17.8531	3.8892	6.0212e-50	1.565e-47	i0_HQ_MM3Seed_c131/f10p0/416	4.67538	92.3236	-4.3035	5.3187e-23	4.2045e-21	i0_LQ_MM3Flower_c20943/f1p3/977	4.42262	72.634	-4.0377	4.137e-15	3.0365e-13	i0_HQ_MM3Root_c1478/f5p25/908	13.5715	0.32229	5.3961	0.00017238	0.0018996	i0_HQ_MM3Seed_c1666/f2p0/554	22.453	0	5.4888	6.8275e-07	1.1741e-05	i0_HQ_MM3Seed_c1629/f2p0/974	79.9827	9.45405	3.0807	8.7916e-13	4.571e-11	i0_HQ_MM3Root_c12539/f7p0/893	11.863
i0_LQ_MM3Root_c10315/f1p15/995	39.5398	4.11775	3.2634	3.9385e-08	2.0849e-06	i0_HQ_MM3Seed_c394/f5p0/944	55.8738	0.222204	7.9741	5.1689e-14	2.6062e-12	i0_HQ_MM3Root_c12478/f6p0/785	371.253	29.6354	3.647	7.3893e-66	3.0409e-63	i0_HQ_MM3Seed_c1323/f2p0/838	110.116	43.4538	1.3415	5.6899e-07	1.0839e-05	i0_LQ_MM3Flower_c20982/f1p4/767	30.2549	92.8458	-1.6177	1.2507e-06	3.2513e-05	i0_HQ_MM3Root_c1604/f4p0/905	131.151	4.42699	4.8888	9.3598e-31	1.6103e-28	i0_HQ_MM3Seed_c1693/f2p0/944	1.9481	26.8199	-3.7832	8.4539e-07	1.4307e-05	i0_HQ_MM3Seed_c1632/f2p0/749	0	13.9349	-4.8006	4.5217e-05	0.00064305	i0_HQ_MM3Root_c12557/f6p10/776	102.419
i0_LQ_MM3Root_c10593/f1p0/813	74.0903	1.34213	5.7867	1.8872e-18	3.1576e-16	i0_HQ_MM3Seed_c399/f6p0/553	3.96602	112.053	-4.8203	2.1381e-25	2.283e-23	i0_HQ_MM3Root_c12509/f22p6/901	257.611	74.7691	1.7847	3.7398e-19	2.63e-17	i0_HQ_MM3Seed_c1343/f2p0/703	114.326	38.0748	1.5862	4.6457e-09	1.1907e-07	i0_LQ_MM3Flower_c21000/f1p1/583	1.35901	23.586	-4.1173	6.6245e-06	0.0001512	i0_HQ_MM3Root_c1646/f4p0/798	404.101	7.84707	5.6864	6.1978e-94	7.5903e-91	i0_HQ_MM3Seed_c1711/f2p0/344	0	39.0675	-6.2879	1.2608e-10	3.8183e-09	i0_HQ_MM3Seed_c1659/f2p0/388	0	15.5015	-4.9543	1.5944e-05	0.00025502	i0_HQ_MM3Root_c12576/f16p4/932	93.2565
i0_LQ_MM3Root_c10599/f1p9/803	59.846	2.06138	4.8596	1.0419e-14	1.2431e-12	i0_HQ_MM3Seed_c405/f6p0/504	4.30677	294.24	-6.0942	8.9773e-67	3.7108e-64	i0_HQ_MM3Root_c12539/f7p0/893	43.8925	4.48156	3.2919	1.9711e-08	4.803e-07	i0_HQ_MM3Seed_c1357/f2p0/873	729.689	17.2838	5.3998	5.0794e-166	6.343e-163	i0_LQ_MM3Flower_c21108/f2p7/789	21.7276	0	5.4415	3.6656e-07	1.0546e-05	i0_HQ_MM3Root_c1687/f4p0/854	18.0121	0.82174	4.4541	2.8019e-05	0.00038105	i0_HQ_MM3Seed_c1729/f2p0/965	1.42154	247.405	-7.4433	1.4771e-55	4.0388e-53	i0_HQ_MM3Seed_c1728/f2p0/755	53.099	15.0212	1.8217	7.6357e-05	0.0010203	i0_HQ_MM3Root_c12611/f2p9/955	291.327
i0_LQ_MM3Root_c10640/f1p52/951	80.8574	5.32116	3.9256	2.1904e-17	3.424e-15	i0_HQ_MM3Seed_c477/f3p0/922	44.1056	12.8557	1.7786	2.2093e-06	4.3152e-05	i0_HQ_MM3Root_c12557/f6p10/776	367.903	23.5299	3.9668	8.8962e-70	4.0142e-67	i0_HQ_MM3Seed_c1358/f2p0/390	2.65806	50.562	-4.2496	3.1742e-13	1.2913e-11	i0_LQ_MM3Flower_c21135/f1p0/977	0	61.7813	-6.9491	9.7214e-15	6.8716e-13	i0_HQ_MM3Root_c1848/f3p0/974	13.0288	35.7298	-1.4554	0.00040361	0.0039706	i0_HQ_MM3Seed_c206/f6p0/559	216.947	82.8027	1.3896	3.6857e-16	1.9833e-14	i0_HQ_MM3Seed_c211/f4p0/986	165.641	38.2742	2.1136	2.3314e-15	1.5648e-13	i0_HQ_MM3Root_c12631/f5p15/749	56.7103
i0_LQ_MM3Root_c10649/f1p13/878	6.04079	29.7508	-2.3001	1.3125e-05	0.00042067	i0_HQ_MM3Seed_c480/f5p0/628	13.5422	0.499341	4.7613	8.6941e-05	0.0011899	i0_HQ_MM3Root_c12576/f16p4/932	604.7	51.4883	3.5539	1.0457e-103	1.1199e-100	i0_HQ_MM3Seed_c1386/f2p0/959	5.065	43.3353	-3.0969	1.3444e-09	3.6914e-08	i0_LQ_MM3Flower_c21147/f1p4/583	0.227565	45.9799	-7.6586	6.4191e-11	3.1392e-09	i0_HQ_MM3Root_c1955/f3p0/997	109.273	12.3651	3.1436	1.3921e-19	1.2316e-17	i0_HQ_MM3Seed_c211/f4p0/986	2.11598	42.092	-4.3141	1.3049e-10	3.9464e-09	i0_HQ_MM3Seed_c278/f7p0/684	27.1633	2.78418	3.2863	1.575e-05	0.00025214	i0_HQ_MM3Root_c12632/f3p3/812	37.9491
i0_LQ_MM3Root_c10683/f1p7/820	259.623	126.722	1.0348	2.0397e-09	1.3368e-07	i0_HQ_MM3Seed_c50/f13p0/823	18.2612	0.432063	5.4014	4.1218e-06	7.701e-05	i0_HQ_MM3Root_c12618/f3p20/903	18.1271	0.367054	5.626	2.1539e-05	0.00029814	i0_HQ_MM3Seed_c1420/f2p0/441	0	26.5383	-5.73	4.5008e-08	1.0139e-06	i0_LQ_MM3Flower_c21200/f1p3/745	0	18.2763	-5.1919	2.5562e-05	0.00050701	i0_HQ_MM3Root_c1957/f3p0/833	20.7208	0.10009	7.6936	7.8632e-06	0.00012212	i0_HQ_MM3Seed_c2170/f2p0/980	0	81.841	-7.3548	1.2983e-19	9.161e-18	i0_HQ_MM3Seed_c289/f7p0/924	130.521	39.4107	1.7276	3.3781e-09	1.1026e-07	i0_HQ_MM3Root_c12666/f2p0/736	73.6334
i0_LQ_MM3Root_c10694/f1p0/918	18.8979	0	5.2402	1.1033e-05	0.00035993	i0_HQ_MM3Seed_c527/f5p0/940	74.8554	19.9477	1.9079	1.3255e-10	4.7157e-09	i0_HQ_MM3Root_c12630/f4p4/781	411.964	106.631	1.9499	4.6856e-34	6.959e-32	i0_HQ_MM3Seed_c1441/f2p0/437	87.9845	24.215	1.8613	5.9788e-09	1.5103e-07	i0_LQ_MM3Flower_c2127/f3p0/580	1.3069	62.7335	-5.585	3.637e-15	2.6855e-13	i0_HQ_MM3Root_c1958/f3p0/950	73.2457	2.66907	4.7783	9.4688e-18	7.2956e-16	i0_HQ_MM3Seed_c259/f7p0/929	1.92976	19.984	-3.3723	4.8498e-05	0.00055818	i0_HQ_MM3Seed_c382/f6p0/949	167.114	11.357	3.8792	4.7436e-31	8.1772e-29	i0_HQ_MM3Root_c12840/f33p0/947	71.8057
i0_LQ_MM3Root_c10743/f1p22/815	13.2055	0.167139	6.3039	0.00022264	0.0049448	i0_HQ_MM3Seed_c53/f13p0/574	42.3404	570.443	-3.752	8.2519e-105	6.6252e-102	i0_HQ_MM3Root_c12631/f5p15/749	159.948	15.5596	3.3617	2.4474e-27	2.6243e-25	i0_HQ_MM3Seed_c1456/f2p0/790	0	25.8611	-5.6927	6.6613e-08	1.4702e-06	i0_LQ_MM3Flower_c21342/f1p2/883	0.384946	25.4551	-6.0472	4.9804e-07	1.3958e-05	i0_HQ_MM3Root_c2156/f2p0/848	212.863	49.7284	2.0978	2.6479e-23	3.0055e-21	i0_HQ_MM3Seed_c278/f7p0/684	187.098	47.2836	1.9844	4.7487e-22	3.8722e-20	i0_HQ_MM3Seed_c394/f5p0/944	0.230779	38.5872	-7.3855	6.495e-11	2.7028e-09	i0_HQ_MM3Root_c12937/f5p0/969	127.613
i0_LQ_MM3Root_c1100/f6p0/965	52.4629	3.62135	3.8567	1.1223e-11	9.6312e-10	i0_HQ_MM3Seed_c624/f3p0/769	14.8726	0.802403	4.2122	5.7605e-05	0.00082973	i0_HQ_MM3Root_c12632/f3p3/812	48.7231	4.99512	3.286	3.4204e-09	9.2894e-08	i0_HQ_MM3Seed_c1498/f2p0/784	109.856	43.0238	1.3524	4.8909e-07	9.4363e-06	i0_LQ_MM3Flower_c21558/f1p4/676	0	51.7003	-6.6921	1.0716e-12	6.3096e-11	i0_HQ_MM3Root_c2195/f2p1/911	39.3937	4.33724	3.1831	4.5394e-08	1.1003e-06	i0_HQ_MM3Seed_c289/f7p0/924	89.0716	40.7226	1.1291	7.7769e-06	0.00010826	i0_HQ_MM3Seed_c405/f6p0/504	305.595	64.5431	2.2433	1.6993e-29	2.7175e-27	i0_HQ_MM3Root_c13021/f56p0/961	53.7301
i0_LQ_MM3Root_c11032/f2p0/661	73.7117	24.8608	1.568	3.783e-06	0.00013628	i0_HQ_MM3Seed_c658/f4p0/530	83.3968	350.715	-2.0722	2.5437e-33	3.9187e-31	i0_HQ_MM3Root_c12637/f3p0/781	72.1304	6.18463	3.5438	8.7539e-14	4.0613e-12	i0_HQ_MM3Seed_c1547/f2p0/632	0.279795	55.4948	-7.6318	4.6903e-14	2.0682e-12	i0_LQ_MM3Flower_c21657/f1p0/926	16.6298	0.384938	5.433	8.6253e-06	0.00019207	i0_HQ_MM3Root_c2213/f2p0/978	23.6814	1.33587	4.1479	2.4903e-06	4.3124e-05	i0_HQ_MM3Seed_c382/f6p0/949	68.1513	26.0221	1.389	4.9847e-06	7.2483e-05	i0_HQ_MM3Seed_c495/f5p0/964	0	45.959	-6.5223	1.9851e-13	1.1077e-11	i0_HQ_MM3Root_c13087/f24p0/933	60.6216
i0_LQ_MM3Root_c11124/f1p0/743	117.365	57.1416	1.0384	5.2575e-05	0.0014167	i0_HQ_MM3Seed_c679/f4p0/446	102.441	41.0238	1.3203	1.9822e-09	6.2081e-08	i0_HQ_MM3Root_c12640/f7p0/805	82.861	7.2181	3.521	1.5833e-15	8.5297e-14	i0_HQ_MM3Seed_c1562/f2p0/576	25.048	0	5.6466	3.3556e-07	6.6254e-06	i0_LQ_MM3Flower_c21694/f1p0/746	3.81596	687.109	-7.4923	1.8749e-142	2.7337e-139	i0_HQ_MM3Root_c2249/f2p10/996	8.01969	35.1253	-2.1309	7.573e-06	0.00011801	i0_HQ_MM3Seed_c389/f6p0/396	0	96.8228	-7.5973	1.6232e-22	1.3604e-20	i0_HQ_MM3Seed_c497/f5p0/641	36.1547	0.37079	6.6074	3.1177e-09	1.0232e-07	i0_HQ_MM3Root_c1472/f3p0/888	37.0939
i0_LQ_MM3Root_c11134/f1p0/755	31.4683	5.68273	2.4692	2.6705e-05	0.0007856	i0_HQ_MM3Seed_c7160/f2p4/992	19.303	925.691	-5.5836	4.67e-205	1.0539e-201	i0_HQ_MM3Root_c12668/f3p31/752	60.6764	2.72351	4.4776	8.4962e-14	3.95e-12	i0_HQ_MM3Seed_c1574/f2p0/782	73.6065	25.9233	1.5056	6.5985e-06	0.00010191	i0_LQ_MM3Flower_c21732/f1p4/730	4.7443	55.3288	-3.5438	8.7095e-11	4.2162e-09	i0_HQ_MM3Root_c2265/f2p0/825	17.0043	0.338972	5.6486	2.481e-05	0.00034205	i0_HQ_MM3Seed_c394/f5p0/944	0	21.1577	-5.4031	2.186e-06	3.4143e-05	i0_HQ_MM3Seed_c50/f13p0/823	0.448736	14.0248	-4.966	4.0371e-05	0.00058077	i0_HQ_MM3Root_c1595/f4p0/846	50.1676
i0_LQ_MM3Root_c11199/f1p4/696	97.9592	45.1688	1.1169	7.5466e-05	0.0019379	i0_HQ_MM3Seed_c751/f4p0/590	15.4367	1.53629	3.3288	0.00013384	0.001741	i0_HQ_MM3Root_c12704/f2p0/641	45.4628	9.57583	2.2472	6.6316e-06	0.00010277	i0_HQ_MM3Seed_c1590/f2p0/954	200.953	77.9223	1.3667	6.6152e-12	2.377e-10	i0_LQ_MM3Flower_c21827/f1p7/588	1.89921	25.9278	-3.771	4.9854e-06	0.00011679	i0_HQ_MM3Root_c2270/f2p0/841	8.98043	37.6002	-2.0659	5.421e-06	8.7324e-05	i0_HQ_MM3Seed_c399/f6p0/553	19.6231	64.1331	-1.7085	1.2163e-06	1.9947e-05	i0_HQ_MM3Seed_c559/f5p0/924	155.583	38.227	2.025	1.2222e-13	7.0054e-12	i0_HQ_MM3Root_c1604/f4p0/905	60.508
i0_LQ_MM3Root_c11275/f1p0/577	247.321	4.95846	5.6403	1.3042e-57	1.5305e-54	i0_HQ_MM3Seed_c754/f3p0/601	10.343	43.0637	-2.0578	2.761e-05	0.00043018	i0_HQ_MM3Root_c12832/f31p0/938	574.943	35.5833	4.0141	6.3863e-109	7.7765e-106	i0_HQ_MM3Seed_c1612/f2p0/757	99.8975	30.283	1.7219	5.1169e-09	1.3052e-07	i0_LQ_MM3Flower_c21938/f1p0/856	23.8363	0.596969	5.3194	1.0148e-07	3.1965e-06	i0_HQ_MM3Root_c2362/f2p0/826	29.3344	0.233544	6.9728	4.9552e-08	1.1942e-06	i0_HQ_MM3Seed_c400/f5p0/880	73.4547	230.664	-1.6509	2.859e-19	1.9467e-17	i0_HQ_MM3Seed_c561/f4p0/708	112.641	49.3907	1.1894	0.00018083	0.002164	i0_HQ_MM3Root_c1646/f4p0/798	121.885
i0_LQ_MM3Root_c11305/f1p0/519	28.8694	0.111426	8.0173	2.1999e-07	1.0298e-05	i0_HQ_MM3Seed_c819/f3p0/849	97.591	37.5148	1.3793	1.731e-09	5.4812e-08	i0_HQ_MM3Root_c12840/f33p0/947	68.2431	22.3191	1.6124	2.5036e-05	0.00034154	i0_HQ_MM3Seed_c1624/f2p0/635	0	57.9077	-6.8557	2.218e-15	1.0816e-13	i0_LQ_MM3Flower_c22006/f1p1/878	54.716	6.25682	3.1285	7.9049e-13	4.7157e-11	i0_HQ_MM3Root_c2379/f2p0/779	57.6744	3.12148	4.2076	1.5793e-13	8.0989e-12	i0_HQ_MM3Seed_c440/f4p0/752	342.867	144.634	1.2452	3.4599e-21	2.6861e-19	i0_HQ_MM3Seed_c568/f3p0/782	20.1547	102.47	-2.346	1.4671e-18	1.2891e-16	i0_HQ_MM3Root_c1687/f4p0/854	21.5092
i0_LQ_MM3Root_c11337/f1p0/618	210.664	82.8905	1.3457	6.4548e-12	5.7658e-10	i0_HQ_MM3Seed_c83/f12p0/538	45.1737	11.2176	2.0097	2.7423e-07	6.2889e-06	i0_HQ_MM3Root_c13011/f84p0/1002	82.8537	17.7648	2.2215	1.6293e-09	4.6227e-08	i0_HQ_MM3Seed_c1629/f2p0/974	51.383	19.4714	1.3999	0.0003953	0.0039372	i0_LQ_MM3Flower_c22116/f1p0/509	60.2844	28.2936	1.0913	1.9417e-05	0.00039664	i0_HQ_MM3Root_c2440/f2p39/935	19.8914	2.81287	2.822	0.00025963	0.002717	i0_HQ_MM3Seed_c480/f5p0/628	4.98484	205.086	-5.3625	3.8415e-49	8.8919e-47	i0_HQ_MM3Seed_c642/f4p0/611	3.15526	19.0803	-2.5963	7.0239e-05	0.00094705	i0_HQ_MM3Root_c1706/f4p0/834	48.5654
i0_LQ_MM3Root_c11380/f1p20/676	90.8915	23.8419	1.9306	1.5982e-09	1.0671e-07	i0_HQ_MM3Seed_c836/f3p0/520	8.50937	57.5138	-2.7568	3.516e-09	1.0622e-07	i0_HQ_MM3Root_c13021/f56p0/961	158.862	4.46313	5.1536	1.3517e-35	2.138e-33	i0_HQ_MM3Seed_c1639/f2p0/595	44.6155	10.4116	2.0994	6.2755e-06	9.7235e-05	i0_LQ_MM3Flower_c22299/f3p2/800	0	23.8144	-5.5738	1.2588e-06	3.2704e-05	i0_HQ_MM3Root_c2453/f2p0/760	49.3445	12.6347	1.9655	4.7612e-06	7.7609e-05	i0_HQ_MM3Seed_c495/f5p0/964	0	123.605	-7.9496	1.7523e-27	1.9555e-25	i0_HQ_MM3Seed_c7160/f2p4/992	961.413	215.364	2.1584	6.1356e-84	4.6362e-81	i0_HQ_MM3Root_c1723/f3p0/792	84.4339
i0_LQ_MM3Root_c11395/f1p5/702	40.2485	0.167139	7.9117	7.8597e-10	5.4517e-08	i0_HQ_MM3Seed_c843/f3p0/428	32.9983	5.82421	2.5023	8.064e-07	1.7008e-05	i0_HQ_MM3Root_c13087/f24p0/933	114.993	0.487499	7.8819	9.7648e-25	9.3434e-23	i0_HQ_MM3Seed_c1640/f2p0/525	83.9093	25.6863	1.7078	1.0303e-07	2.2067e-06	i0_LQ_MM3Flower_c22484/f2p0/871	37.3844	13.2072	1.5011	4.467e-05	0.00083318	i0_HQ_MM3Root_c2476/f2p25/832	11.8536	85.095	-2.8437	4.3596e-16	2.8435e-14	i0_HQ_MM3Seed_c497/f5p0/641	36.1521	1.32795	4.7668	5.2992e-10	1.4747e-08	i0_HQ_MM3Seed_c729/f4p0/467	0	20.0794	-5.3276	8.2133e-07	1.7842e-05	i0_HQ_MM3Root_c1845/f3p0/929	51.2647
i0_LQ_MM3Root_c11400/f1p13/719	65.1767	1.04629	5.961	2.0212e-16	2.9248e-14	i0_HQ_MM3Seed_c895/f3p0/988	42.6071	1364.49	-5.0011	2.7023e-293	9.8104e-290	i0_HQ_MM3Root_c1431/f5p0/941	38.0341	0.0635592	9.225	3.7647e-08	8.8065e-07	i0_HQ_MM3Seed_c1693/f2p0/944	3.1477	25.3614	-3.0103	4.6357e-06	7.3992e-05	i0_LQ_MM3Flower_c22524/f2p0/666	14.8124	48.7003	-1.7171	0.00021235	0.0033009	i0_HQ_MM3Root_c3454/f2p0/804	120.148	24.3199	2.3046	1.8056e-15	1.1122e-13	i0_HQ_MM3Seed_c50/f13p0/823	0.057297	685.682	-13.547	1.199e-61	3.7468e-59	i0_HQ_MM3Seed_c731/f4p0/888	32.3468	85.9605	-1.41	8.7857e-10	3.1401e-08	i0_HQ_MM3Root_c1859/f3p0/929	31.6799
i0_LQ_MM3Root_c11451/f1p0/740	154.188	35.0051	2.1391	2.7551e-17	4.2756e-15	i0_HQ_MM3Seed_c902/f3p0/760	195.397	64.2546	1.6045	7.67e-21	6.2603e-19	i0_HQ_MM3Root_c14459/f8p0/822	186.944	86.1507	1.1177	1.1523e-06	2.0981e-05	i0_HQ_MM3Seed_c1698/f2p0/488	59.7279	11.8244	2.3366	1.9605e-08	4.6217e-07	i0_LQ_MM3Flower_c22533/f1p2/992	7.44317	85.3098	-3.5187	9.7975e-16	7.6554e-14	i0_HQ_MM3Root_c454/f11p0/1004	71.6206	10.8835	2.7182	1.1386e-11	4.7331e-10	i0_HQ_MM3Seed_c500/f5p0/555	133.371	43.6292	1.6121	1.2505e-12	4.6959e-11	i0_HQ_MM3Seed_c749/f3p0/998	37.3611	103.327	-1.4676	6.1075e-12	2.8964e-10	i0_HQ_MM3Root_c2008/f3p0/986	95.5176
i0_LQ_MM3Root_c11507/f1p6/716	27.6626	0	5.7899	8.5535e-08	4.295e-06	i0_HQ_MM3Seed_c903/f3p0/827	103.274	44.3365	1.2199	1.0394e-08	2.9579e-07	i0_HQ_MM3Root_c1472/f3p0/888	91.4198	7.07414	3.6919	1.2245e-17	7.7525e-16	i0_HQ_MM3Seed_c1711/f2p0/344	0	36.9429	-6.2072	1.3044e-10	4.0677e-09	i0_LQ_MM3Flower_c2255/f1p6/892	6.91201	45.1198	-2.7066	4.5224e-07	1.2772e-05	i0_HQ_MM3Root_c520/f11p0/963	38.4299	6.33904	2.5999	1.2603e-06	2.3288e-05	i0_HQ_MM3Seed_c527/f5p0/940	44.3857	14.8661	1.5781	5.4529e-05	0.00061931	i0_HQ_MM3Seed_c751/f4p0/590	1.59558	27.8347	-4.1247	1.8682e-08	5.4526e-07	i0_HQ_MM3Root_c2072/f3p26/868	12.7145
i0_LQ_MM3Root_c11537/f1p6/573	206.525	75.9826	1.4426	5.1978e-13	5.2261e-11	i0_HQ_MM3Seed_c928/f3p0/855	52.8384	21.2328	1.3153	1.7226e-05	0.00028147	i0_HQ_MM3Root_c1478/f5p25/908	34.0905	0.306991	6.795	7.0409e-09	1.8354e-07	i0_HQ_MM3Seed_c1729/f2p0/965	5.49308	233.951	-5.4124	3.2126e-59	8.3376e-57	i0_LQ_MM3Flower_c22610/f1p3/832	110.581	4.88871	4.4995	1.7159e-29	2.9581e-27	i0_HQ_MM3Root_c608/f10p0/896	38.9859	0	6.2849	1.848e-10	6.5178e-09	i0_HQ_MM3Seed_c53/f13p0/574	228.533	640.297	-1.4863	2.2705e-43	4.6092e-41	i0_HQ_MM3Seed_c817/f3p0/640	23.7087	52.8007	-1.1551	1.9028e-05	0.00029882	i0_HQ_MM3Root_c2156/f2p0/848	150.372
i0_LQ_MM3Root_c11603/f1p8/712	80.3461	31.7999	1.3372	2.4562e-05	0.00072931	i0_HQ_MM3Seed_c9735/f2p0/730	89.1406	0.172208	9.0158	3.5706e-19	2.6314e-17	i0_HQ_MM3Root_c1604/f4p0/905	64.7536	4.21683	3.9407	1.4773e-13	6.7344e-12	i0_HQ_MM3Seed_c1730/f2p0/722	194.663	77.289	1.3326	3.7852e-11	1.2549e-09	i0_LQ_MM3Flower_c22765/f3p5/940	11.2756	552.9	-5.6157	9.574e-121	1.0696e-117	i0_HQ_MM3Root_c657/f10p0/943	20.9413	2.86591	2.8693	0.0001558	0.0017362	i0_HQ_MM3Seed_c561/f4p0/708	151.386	23.5794	2.6826	4.6786e-25	4.5943e-23	i0_HQ_MM3Seed_c819/f3p0/849	38.9625	104.169	-1.4188	1.2686e-11	5.795e-10	i0_HQ_MM3Root_c2163/f2p0/914	29.3185
i0_LQ_MM3Root_c11614/f1p365/754	293.604	143.167	1.0362	1.7329e-10	1.3219e-08	i0_HQ_MM3Seed_c984/f3p0/394	25.2269	7.03645	1.842	0.00025796	0.0030832	i0_HQ_MM3Root_c1624/f4p0/991	46.487	8.03769	2.532	7.3841e-07	1.3974e-05	i0_HQ_MM3Seed_c206/f6p0/559	195.169	78.2997	1.3176	5.515e-11	1.7952e-09	i0_LQ_MM3Flower_c2291/f1p11/1000	3.14337	24.8884	-2.9851	6.962e-05	0.0012308	i0_HQ_MM3Root_c730/f9p0/903	20.1558	60.313	-1.5813	1.1647e-06	2.1677e-05	i0_HQ_MM3Seed_c568/f3p0/782	5.89414	724.156	-6.9409	2.697e-164	4.3698e-161	i0_HQ_MM3Seed_c821/f3p0/863	0	52.2106	-6.7063	6.5782e-15	4.2424e-13	i0_HQ_MM3Root_c2195/f2p1/911	0.486262
i0_LQ_MM3Root_c11633/f1p0/595	33.8671	132.778	-1.9711	3.5848e-17	5.4935e-15	i0_HQ_MM3Stem_c1102/f2p0/802	57.132	11.4861	2.3144	4.3682e-10	1.4743e-08	i0_HQ_MM3Root_c1646/f4p0/798	460.226	7.47456	5.9442	4.1247e-102	4.3135e-99	i0_HQ_MM3Seed_c211/f4p0/986	1.14227	39.8029	-5.1229	2.5731e-11	8.6945e-10	i0_LQ_MM3Flower_c22963/f1p0/674	10.2069	225.38	-4.4647	2.3324e-46	6.5356e-44	i0_HQ_MM3Root_c735/f9p0/900	94.7484	23.0297	2.0406	7.5467e-11	2.8085e-09	i0_HQ_MM3Seed_c573/f3p0/534	41.4349	115.972	-1.4849	4.3274e-09	1.0678e-07	i0_HQ_MM3Seed_c895/f3p0/988	1417.14	133.248	3.4108	5.5366e-222	2.3906e-218	i0_HQ_MM3Root_c2231/f2p0/869	30.956
i0_LQ_MM3Root_c11638/f1p0/476	23.8822	0	5.5779	6.7426e-07	2.8526e-05	i0_HQ_MM3Stem_c1113/f2p0/952	0.0627534	580.535	-13.175	3.5984e-55	1.1087e-52	i0_HQ_MM3Root_c1687/f4p0/854	19.6471	0.782731	4.6497	1.7957e-05	0.00025326	i0_HQ_MM3Seed_c2170/f2p0/980	0.489642	77.3904	-7.3043	1.7815e-19	1.1638e-17	i0_LQ_MM3Flower_c23372/f1p0/842	7.8111	82.5187	-3.4011	7.9433e-15	5.6565e-13	i0_HQ_MM3Root_c766/f3p0/940	255.222	110.357	1.2096	1.6603e-12	7.6085e-11	i0_HQ_MM3Seed_c577/f5p0/437	0.057297	42.3539	-9.5298	6.5586e-09	1.5705e-07	i0_HQ_MM3Seed_c903/f3p0/827	46.0474	0	6.525	2.1654e-11	9.5638e-10	i0_HQ_MM3Root_c2249/f2p10/996	25.3172
i0_LQ_MM3Root_c11657/f1p0/635	112.598	12.814	3.1354	9.7495e-20	1.7884e-17	i0_HQ_MM3Stem_c4646/f5p6/334	16.085	0.149988	6.7447	2.1763e-05	0.00034771	i0_HQ_MM3Root_c1723/f3p0/792	178.741	43.833	2.0278	1.3865e-16	8.1405e-15	i0_HQ_MM3Seed_c259/f7p0/929	0	18.8972	-5.2401	4.152e-06	6.7133e-05	i0_LQ_MM3Flower_c23392/f1p15/791	2.84562	22.7807	-3.001	0.00013502	0.0022182	i0_HQ_MM3Root_c8087/f2p0/951	0	17.5595	-5.1342	1.0072e-05	0.00015273	i0_HQ_MM3Seed_c58/f7p0/639	0.171891	312.806	-10.83	1.8211e-46	3.9735e-44	i0_HQ_MM3Seed_c917/f3p0/495	25.9017	86.6403	-1.742	4.1144e-12	1.9961e-10	i0_HQ_MM3Root_c2261/f2p0/915	33.1314
i0_LQ_MM3Root_c11671/f1p0/727	98.1306	31.659	1.6321	3.594e-08	1.9142e-06	i0_HQ_MM3Stem_c539/f9p0/887	64.6775	1439.35	-4.476	1.9683e-294	7.4704e-291	i0_HQ_MM3Root_c1912/f3p0/887	60.1537	0.349576	7.4269	4.1004e-14	1.9607e-12	i0_HQ_MM3Seed_c278/f7p0/684	615.458	44.7122	3.7829	1.0227e-118	7.6625e-116	i0_LQ_MM3Flower_c23509/f1p0/996	5.12605	71.955	-3.8112	2.1856e-14	1.4969e-12	i0_HQ_MM3Root_c825/f8p0/933	47.8711	128.058	-1.4196	4.585e-11	1.7576e-09	i0_HQ_MM3Seed_c624/f3p0/769	1.26053	838.021	-9.3768	7.2199e-150	9.1552e-147	i0_HQ_MM3Seed_c920/f3p0/403	1.83854	27.3695	-3.8959	3.7419e-08	1.0354e-06	i0_HQ_MM3Root_c2270/f2p0/841	6.14756
i0_LQ_MM3Root_c11681/f1p0/591	139.2	0.291937	8.8973	1.8216e-27	5.3258e-25	i0_HQ_MM3Stem_c782/f3p0/775	65.4368	23.6184	1.4702	2.8505e-07	6.5137e-06	i0_HQ_MM3Root_c1923/f3p0/862	32.0479	2.54237	3.656	4.6254e-07	9.0763e-06	i0_HQ_MM3Seed_c305/f6p0/440	252.211	84.9945	1.5692	6.2546e-18	3.709e-16	i0_LQ_MM3Flower_c23603/f1p1/709	22.2333	2.22254	3.3224	3.0482e-06	7.4365e-05	i0_HQ_MM3Root_c903/f7p0/895	41.07	5.50629	2.8989	1.0086e-07	2.2975e-06	i0_HQ_MM3Seed_c670/f4p0/566	0	36.1672	-6.1766	5.7734e-10	1.5971e-08	i0_HQ_MM3Seed_c972/f3p0/846	23.5503	56.0749	-1.2516	3.8492e-06	7.1639e-05	i0_HQ_MM3Root_c2287/f2p0/1003	0.749451
i0_LQ_MM3Root_c11780/f1p0/737	53.5242	352.497	-2.7193	3.6836e-60	4.5733e-57	i0_HQ_MM3Stem_c817/f2p0/847	37.1105	7.35556	2.3349	4.3631e-07	9.6916e-06	i0_HQ_MM3Root_c1955/f3p0/997	69.4586	11.7782	2.56	1.0861e-09	3.1623e-08	i0_HQ_MM3Seed_c306/f6p0/607	390.256	159.865	1.2876	1.0182e-19	6.7802e-18	i0_LQ_MM3Flower_c23943/f1p0/981	20.7265	303.804	-3.8736	3.0313e-56	1.0911e-53	i0_HQ_MM3Root_c976/f7p0/891	0.907139	13.7123	-3.918	0.00021757	0.0023279	i0_HQ_MM3Seed_c716/f4p0/532	247.802	100.732	1.2987	1.1632e-16	6.474e-15	i0_HQ_MM3Seed_c9735/f2p0/730	0.178853	119.91	-9.389	1.1096e-24	1.4373e-22	i0_HQ_MM3Root_c2309/f2p209/910	21.68
i0_LQ_MM3Root_c11799/f1p0/673	86.1164	35.3778	1.2834	2.5236e-05	0.00074699	i0_HQ_MM3Stem_c987/f2p0/559	214.109	449.149	-1.0688	5.2594e-14	2.6503e-12	i0_HQ_MM3Root_c1957/f3p0/833	69.279	0.0953388	9.5051	3.0156e-13	1.3423e-11	i0_HQ_MM3Seed_c382/f6p0/949	1.02335	24.607	-4.5877	2.3984e-07	4.8476e-06	i0_LQ_MM3Flower_c23999/f1p0/948	21.4926	68.8534	-1.6797	1.5697e-05	0.00032781	i0_HQ_MM3Root_c999/f7p0/822	5.3326	291.288	-5.7715	5.911e-73	4.232e-70	i0_HQ_MM3Seed_c7160/f2p4/992	47.1439	118.219	-1.3263	5.9122e-08	1.2299e-06	i0_HQ_MM3Seed_c976/f3p0/882	1.66673	17.7793	-3.4151	1.9641e-05	0.00030733	i0_HQ_MM3Root_c2371/f2p0/779	34.696
i0_LQ_MM3Root_c11827/f1p0/724	55.6125	269.528	-2.277	6.7884e-39	3.4409e-36	i0_LQ_MM3Flower_c10028/f1p0/954	3.3868	34.5706	-3.3515	3.5778e-07	8.0567e-06	i0_HQ_MM3Root_c1958/f3p0/950	130.674	2.54237	5.6837	3.5655e-30	4.4265e-28	i0_HQ_MM3Seed_c389/f6p0/396	0	91.5574	-7.5166	2.169e-22	1.6657e-20	i0_LQ_MM3Flower_c24434/f1p32/830	17.1737	1.07278	4.0008	1.4411e-05	0.00030392	i0_HQ_MM3Seed_c1001/f3p0/530	45.6569	3.10213	3.8795	1.5977e-10	5.6934e-09	i0_HQ_MM3Seed_c729/f4p0/467	0	48.2135	-6.5914	1.1713e-12	4.406e-11	i0_HQ_MM3Stem_c1113/f2p0/952	602.938	1.8164	8.3748	3.5319e-115	4.6413e-112	i0_HQ_MM3Root_c2440/f2p39/935	20.1501
i0_LQ_MM3Root_c11843/f1p0/710	125.392	16.8454	2.896	3.4173e-20	6.4339e-18	i0_LQ_MM3Flower_c10049/f1p0/951	1.7571	17.0233	-3.2762	0.00041183	0.0046457	i0_HQ_MM3Root_c2156/f2p0/848	265.733	47.3678	2.488	1.2806e-31	1.694e-29	i0_HQ_MM3Seed_c394/f5p0/944	62.2804	20.0071	1.6383	9.1062e-06	0.00013629	i0_LQ_MM3Flower_c24854/f1p0/631	8.98561	75.41	-3.0691	2.0055e-12	1.1516e-10	i0_HQ_MM3Seed_c1028/f3p0/429	1.07218	17.8227	-4.0551	2.0702e-05	0.00029181	i0_HQ_MM3Seed_c731/f4p0/888	53.7967	113.812	-1.0811	7.2246e-06	0.00010124	i0_HQ_MM3Stem_c539/f9p0/887	1494.89	120.455	3.6335	9.8624e-249	5.2604e-245	i0_HQ_MM3Root_c2476/f2p25/832	8.75089
i0_LQ_MM3Root_c11849/f1p0/736	121.756	32.5576	1.9029	4.8551e-12	4.3918e-10	i0_LQ_MM3Flower_c10129/f1p6/589	0	90.6919	-7.5029	1.3815e-20	1.0975e-18	i0_HQ_MM3Root_c2176/f2p0/846	17.4475	0.158898	6.7788	3.4202e-05	0.00045147	i0_HQ_MM3Seed_c399/f6p0/553	4.42077	60.6454	-3.778	1.1249e-14	5.2225e-13	i0_LQ_MM3Flower_c24881/f1p0/718	65.478	9.97494	2.7146	1.4608e-13	9.3084e-12	i0_HQ_MM3Seed_c1033/f2p0/550	0	30.0537	-5.9095	6.6741e-09	1.8537e-07	i0_HQ_MM3Seed_c735/f4p0/971	103.727	51.0452	1.0229	7.7965e-06	0.00010847	i0_HQ_MM3Stem_c5413/f2p0/836	99.8303	12.5963	2.9865	4.443e-15	2.9025e-13	i0_HQ_MM3Root_c454/f11p0/1004	83.8844
i0_LQ_MM3Root_c11923/f1p0/761	82.1604	19.9815	2.0398	2.3704e-09	1.5337e-07	i0_LQ_MM3Flower_c10548/f1p0/567	121.527	36.3007	1.7432	8.2307e-15	4.5066e-13	i0_HQ_MM3Root_c2195/f2p1/911	160.824	4.13135	5.2827	2.9354e-36	4.727e-34	i0_HQ_MM3Seed_c400/f5p0/880	84.201	218.12	-1.3732	1.965e-17	1.1161e-15	i0_LQ_MM3Flower_c24959/f1p0/434	39.5383	12.0555	1.7136	5.7976e-06	0.00013417	i0_HQ_MM3Seed_c1093/f2p0/835	158.168	28.7793	2.4584	1.992e-21	2.0285e-19	i0_HQ_MM3Seed_c749/f3p0/998	30.4562	76.6937	-1.3324	1.1724e-05	0.00015661	i0_HQ_MM3Stem_c542/f7p0/958	74.778	1.29637	5.8501	1.2473e-17	1.0272e-15	i0_HQ_MM3Root_c520/f11p0/963	71.8452
i0_LQ_MM3Root_c11935/f1p0/558	123.134	46.019	1.4199	3.7899e-08	2.0128e-06	i0_LQ_MM3Flower_c10575/f1p0/720	19.859	1.88503	3.3971	1.2778e-05	0.00021493	i0_HQ_MM3Root_c2249/f2p10/996	13.4995	33.4579	-1.3094	0.0004596	0.0044801	i0_HQ_MM3Seed_c405/f6p0/504	4.80059	31.9425	-2.7342	8.8204e-07	1.6229e-05	i0_LQ_MM3Flower_c25327/f1p0/746	2.20653	62.9815	-4.8351	1.242e-14	8.6933e-13	i0_HQ_MM3Seed_c1118/f3p0/689	1.1547	28.2775	-4.6141	3.344e-08	8.2931e-07	i0_HQ_MM3Seed_c751/f4p0/590	1.3608	22.1148	-4.0225	4.9976e-06	7.2611e-05	i0_HQ_MM3Stem_c635/f4p0/740	18.9456	39.6506	-1.0655	0.00041128	0.0043791	i0_HQ_MM3Root_c608/f10p0/896	20.3014
i0_LQ_MM3Root_c11975/f1p0/454	80.0152	31.7336	1.3343	2.6457e-05	0.0007799	i0_LQ_MM3Flower_c106099/f1p0/847	25.5494	0	5.6752	5.0727e-08	1.3111e-06	i0_HQ_MM3Root_c2261/f2p0/915	40.9564	0.0616524	9.3757	1.5577e-08	3.8558e-07	i0_HQ_MM3Seed_c440/f4p0/752	404.048	136.768	1.5628	1.3619e-27	1.3442e-25	i0_LQ_MM3Flower_c25415/f1p3/450	67.6313	3.47075	4.2844	2.3299e-18	2.1413e-16	i0_HQ_MM3Seed_c1147/f2p0/505	0.48188	13.9879	-4.8594	8.9962e-05	0.0010728	i0_HQ_MM3Seed_c754/f3p0/601	1.8335	92.2288	-5.6525	3.7838e-23	3.3008e-21	i0_HQ_MM3Stem_c782/f3p0/775	24.5298	62.2318	-1.3431	3.9583e-07	9.0911e-06	i0_HQ_MM3Root_c726/f9p0/896	110.466
i0_LQ_MM3Root_c11988/f1p0/693	29.6231	5.47381	2.4361	5.3368e-05	0.0014354	i0_LQ_MM3Flower_c10615/f1p1/913	0.188888	31.5511	-7.384	3.5997e-08	9.4847e-07	i0_HQ_MM3Root_c2265/f2p0/825	47.3754	0.322881	7.197	1.4133e-11	5.1955e-10	i0_HQ_MM3Seed_c477/f3p0/922	49.1629	13.3611	1.8795	1.1872e-05	0.00017324	i0_LQ_MM3Flower_c25436/f1p0/1076	0	56.3473	-6.8163	1.2037e-13	7.7387e-12	i0_HQ_MM3Seed_c117/f5p0/632	61.1337	16.7247	1.87	8.9907e-07	1.7095e-05	i0_HQ_MM3Seed_c780/f4p0/640	0	216.431	-8.7578	3.742e-43	7.5614e-41	i0_HQ_MM3Stem_c858/f3p0/764	127.988	15.005	3.0925	1.2761e-19	1.2154e-17	i0_HQ_MM3Root_c8087/f2p0/951	0
i0_LQ_MM3Root_c12022/f1p0/702	255.399	110.145	1.2134	5.2479e-12	4.7222e-10	i0_LQ_MM3Flower_c10790/f1p0/783	6.5433	53.6147	-3.0345	1.7045e-09	5.4052e-08	i0_HQ_MM3Root_c2268/f2p0/837	57.2336	0	6.8388	6.623e-14	3.1166e-12	i0_HQ_MM3Seed_c480/f5p0/628	15.095	193.933	-3.6834	1.0116e-42	1.7753e-40	i0_LQ_MM3Flower_c25544/f1p0/730	0.850709	24.6739	-4.8582	1.3531e-06	3.4997e-05	i0_HQ_MM3Seed_c11740/f17p0/806	66.7169	11.146	2.5815	2.0395e-10	7.1391e-09	i0_HQ_MM3Seed_c821/f3p0/863	0.189653	12.1251	-5.9985	0.00032718	0.0030089	i0_HQ_MM3Stem_c987/f2p0/559	466.482	196.761	1.2454	1.0068e-15	7.0118e-14	i0_HQ_MM3Root_c830/f8p0/958	41.4647
i0_LQ_MM3Root_c12030/f1p5/728	23.6715	0	5.5651	7.575e-07	3.1731e-05	i0_LQ_MM3Flower_c10798/f1p0/883	168.367	67.587	1.3168	1.6119e-14	8.5074e-13	i0_HQ_MM3Root_c2277/f2p0/827	73.0021	0.0317796	11.166	3.5642e-11	1.2478e-09	i0_HQ_MM3Seed_c495/f5p0/964	0	116.883	-7.8689	2.6504e-27	2.5747e-25	i0_LQ_MM3Flower_c25580/f1p3/998	3.73567	30.1387	-3.0122	1.083e-05	0.00023556	i0_HQ_MM3Seed_c11772/f4p0/933	58.3051	6.50452	3.1641	3.2746e-11	1.2811e-09	i0_HQ_MM3Seed_c83/f12p0/538	37.5513	116.324	-1.6312	2.6835e-10	7.7336e-09	i0_LQ_MM3Flower_c10106/f1p2/640	0	26.7775	-5.743	1.2809e-08	3.8343e-07	i0_HQ_MM3Root_c903/f7p0/895	33.6165
i0_LQ_MM3Root_c12096/f1p4/590	48.4668	4.06705	3.5749	2.3732e-10	1.774e-08	i0_LQ_MM3Flower_c10834/f1p0/639	169.743	1.17274	7.1773	4.3188e-42	9.2465e-40	i0_HQ_MM3Root_c2313/f2p0/832	13.0593	0	4.707	0.00045299	0.0044229	i0_HQ_MM3Seed_c497/f5p0/641	32.4528	1.25574	4.6917	1.4294e-08	3.4394e-07	i0_LQ_MM3Flower_c25761/f1p6/1006	19.5099	0.126209	7.2722	3.5637e-06	8.5895e-05	i0_HQ_MM3Seed_c11782/f5p0/898	32.8455	3.0731	3.4179	2.481e-07	5.247e-06	i0_HQ_MM3Seed_c832/f3p0/867	0.563802	47.5835	-6.3991	1.3716e-12	5.1238e-11	i0_LQ_MM3Flower_c10465/f1p0/741	0	16.0401	-5.0036	1.118e-05	0.000186	i0_HQ_MM3Root_c976/f7p0/891	0
i0_LQ_MM3Root_c12118/f1p0/729	14.5401	0.334278	5.4428	0.00010868	0.0026607	i0_LQ_MM3Flower_c10888/f1p5/755	111.983	40.5423	1.4658	2.0502e-11	8.0183e-10	i0_HQ_MM3Root_c2331/f2p0/802	16.3525	0	5.0314	6.9126e-05	0.00084242	i0_HQ_MM3Seed_c50/f13p0/823	20.3551	648.393	-4.9934	8.6575e-159	1.0081e-155	i0_LQ_MM3Flower_c26047/f1p0/880	10.6222	115.466	-3.4423	2.3784e-20	2.5322e-18	i0_HQ_MM3Seed_c11799/f5p0/364	126.419	55.4833	1.1881	1.0031e-06	1.8919e-05	i0_HQ_MM3Seed_c834/f3p0/429	0	27.5003	-5.7814	6.1888e-08	1.2837e-06	i0_LQ_MM3Flower_c106099/f1p0/847	0	27.1191	-5.7612	1.041e-08	3.1591e-07	i0_HQ_MM3Root_c999/f7p0/822	447.232
i0_LQ_MM3Root_c12138/f1p0/644	147.789	60.1701	1.2964	2.574e-08	1.4072e-06	i0_LQ_MM3Flower_c11217/f1p11/978	0	23.6474	-5.5636	1.0488e-06	2.1693e-05	i0_HQ_MM3Root_c2379/f2p0/779	30.9814	2.9733	3.3813	1.749e-06	3.0605e-05	i0_HQ_MM3Seed_c500/f5p0/555	120.204	41.2565	1.5428	4.2351e-09	1.0916e-07	i0_LQ_MM3Flower_c26170/f1p1/645	6.27398	38.2414	-2.6077	5.7829e-06	0.00013391	i0_HQ_MM3Seed_c11812/f4p0/997	60.0404	13.5625	2.1463	8.1187e-08	1.8835e-06	i0_HQ_MM3Seed_c837/f3p0/760	2.97944	24.6086	-3.046	1.6877e-05	0.00021699	i0_LQ_MM3Flower_c10615/f1p1/913	32.7686	5.08742	2.6873	2.6299e-05	0.0003989	i0_HQ_MM3Seed_c1000/f3p0/495	73.293
i0_LQ_MM3Root_c12140/f1p0/718	120.217	48.7423	1.3024	4.5966e-07	2.008e-05	i0_LQ_MM3Flower_c1141/f6p0/930	18.826	67.9573	-1.8519	1.2131e-06	2.4771e-05	i0_HQ_MM3Root_c2440/f2p39/935	25.8851	2.67934	3.2722	1.7201e-05	0.00024355	i0_HQ_MM3Seed_c527/f5p0/940	83.4385	14.0576	2.5694	1.8867e-12	7.1679e-11	i0_LQ_MM3Flower_c26212/f1p2/800	4.73207	69.0364	-3.8668	5.1898e-14	3.4474e-12	i0_HQ_MM3Seed_c1183/f2p0/713	172.044	30.3397	2.5035	1.189e-23	1.3747e-21	i0_HQ_MM3Seed_c843/f3p0/428	33.1772	149.034	-2.1674	2.8153e-18	1.7824e-16	i0_LQ_MM3Flower_c10790/f1p0/783	55.6837	18.5221	1.588	0.00036085	0.0039148	i0_HQ_MM3Seed_c1001/f3p0/530	45.9317
i0_LQ_MM3Root_c12302/f14p0/999	144.194	0.689728	7.7078	8.0348e-32	2.9796e-29	i0_LQ_MM3Flower_c1166/f4p0/736	9.1438	56.3873	-2.6245	1.3979e-08	3.9077e-07	i0_HQ_MM3Root_c2475/f2p0/930	37.5202	7.42403	2.3374	2.5518e-05	0.00034684	i0_HQ_MM3Seed_c53/f13p0/574	47.1952	605.476	-3.6814	1.9969e-129	1.738e-126	i0_LQ_MM3Flower_c26348/f1p2/685	44.8993	13.3308	1.7519	9.9597e-07	2.637e-05	i0_HQ_MM3Seed_c11896/f7p0/279	27.8177	5.50029	2.3384	0.00011194	0.0013022	i0_HQ_MM3Seed_c847/f3p0/562	0	58.603	-6.8729	6.9608e-15	3.2974e-13	i0_LQ_MM3Flower_c10888/f1p5/755	42.1068	4.0762	3.3688	5.139e-08	1.3885e-06	i0_HQ_MM3Seed_c1021/f3p0/484	0
i0_LQ_MM3Root_c12551/f1p0/971	116.803	22.9059	2.3503	4.4832e-15	5.6395e-13	i0_LQ_MM3Flower_c11712/f1p0/950	17.3526	0.56662	4.9366	8.1289e-06	0.00014268	i0_HQ_MM3Root_c2476/f2p25/832	18.982	81.0554	-2.0943	7.3495e-13	3.1398e-11	i0_HQ_MM3Seed_c561/f4p0/708	122.56	22.2971	2.4586	9.72e-17	5.2907e-15	i0_LQ_MM3Flower_c26634/f1p2/512	0.425354	16.1548	-5.2472	7.3666e-05	0.0012943	i0_HQ_MM3Seed_c1196/f2p0/519	168.689	77.1645	1.1284	6.8184e-08	1.6006e-06	i0_HQ_MM3Seed_c873/f3p0/647	0.21028	26.5977	-6.9828	1.7069e-07	3.2766e-06	i0_LQ_MM3Flower_c10921/f1p11/942	0	21.6749	-5.438	2.9952e-07	7.0615e-06	i0_HQ_MM3Seed_c1022/f3p0/438	0
i0_LQ_MM3Root_c12603/f2p0/833	80.2737	21.1342	1.9253	1.5203e-08	8.6477e-07	i0_LQ_MM3Flower_c11843/f1p0/431	61.7494	0	6.9484	1.3807e-16	8.6878e-15	i0_HQ_MM3Root_c3454/f2p0/804	95.1458	23.1654	2.0382	1.4066e-09	4.0332e-08	i0_HQ_MM3Seed_c568/f3p0/782	23.9911	684.775	-4.8351	2.9836e-166	3.7807e-163	i0_LQ_MM3Flower_c26776/f1p1/703	52.9189	10.6016	2.3195	6.8043e-10	2.9399e-08	i0_HQ_MM3Seed_c11974/f20p7/633	47.9398	251.236	-2.3897	2.1736e-37	4.7601e-35	i0_HQ_MM3Seed_c902/f3p0/760	198.06	92.1284	1.1042	5.5808e-11	1.7558e-09	i0_LQ_MM3Flower_c11011/f1p4/944	0	35.6327	-6.1551	6.7548e-11	2.8057e-09	i0_HQ_MM3Seed_c1028/f3p0/429	2.0034
i0_LQ_MM3Root_c12639/f3p0/776	120.325	44.5498	1.4334	4.223e-08	2.2207e-06	i0_LQ_MM3Flower_c11849/f1p0/626	3.6397	30.1685	-3.0512	5.8444e-06	0.00010616	i0_HQ_MM3Root_c454/f11p0/1004	148.007	10.3668	3.8356	2.1e-28	2.3963e-26	i0_HQ_MM3Seed_c577/f5p0/437	0	40.0506	-6.3238	2.4121e-11	8.1729e-10	i0_LQ_MM3Flower_c26787/f1p58/781	0	25.0664	-5.6477	6.4598e-07	1.7759e-05	i0_HQ_MM3Seed_c11975/f23p6/911	24.4	61.1014	-1.3243	1.4694e-05	0.00021429	i0_HQ_MM3Seed_c903/f3p0/827	80.4484	0	7.33	8.5982e-20	6.1212e-18	i0_LQ_MM3Flower_c11055/f1p0/832	2.5001	57.5583	-4.525	1.9269e-16	1.4345e-14	i0_HQ_MM3Seed_c1033/f2p0/550	0
i0_LQ_MM3Root_c12714/f2p0/786	19.667	68.78	-1.8062	8.9432e-09	5.2908e-07	i0_LQ_MM3Flower_c11856/f1p0/499	5.8072	46.8603	-3.0125	2.0339e-08	5.5427e-07	i0_HQ_MM3Root_c520/f11p0/963	71.8341	6.03812	3.5725	7.9922e-14	3.7313e-12	i0_HQ_MM3Seed_c58/f7p0/639	0.979284	295.795	-8.2387	4.6319e-64	1.3172e-61	i0_LQ_MM3Flower_c26851/f1p24/649	6.66105	198.115	-4.8944	8.4651e-43	2.1168e-40	i0_HQ_MM3Seed_c1199/f2p0/968	60.8446	0	6.9271	3.7474e-15	2.2445e-13	i0_HQ_MM3Seed_c920/f3p0/403	0.707045	22.9926	-5.0232	9.6575e-07	1.6191e-05	i0_LQ_MM3Flower_c11406/f1p1/806	15.0089	568.941	-5.2444	1.1212e-151	2.6755e-148	i0_HQ_MM3Seed_c1084/f3p0/825	3.40383
i0_LQ_MM3Root_c12771/f1p0/745	628.292	204.516	1.6192	1.1832e-43	7.6208e-41	i0_LQ_MM3Flower_c1197/f3p0/935	2.32815	43.4643	-4.2226	3.7646e-10	1.282e-08	i0_HQ_MM3Root_c608/f10p0/896	70.4623	0	7.1388	1.5331e-16	8.9832e-15	i0_HQ_MM3Seed_c624/f3p0/769	16.5779	792.448	-5.579	2.4963e-196	4.3019e-193	i0_LQ_MM3Flower_c26859/f1p0/838	29.2739	2.50147	3.5488	4.3743e-08	1.4705e-06	i0_HQ_MM3Seed_c12089/f3p0/781	41.9362	89.3875	-1.0919	4.9981e-06	8.1116e-05	i0_HQ_MM3Seed_c925/f3p0/712	0	63.7742	-6.9949	5.7913e-16	3.0433e-14	i0_LQ_MM3Flower_c11455/f1p0/1005	0	14.9901	-4.9059	2.2368e-05	0.00034564	i0_HQ_MM3Seed_c1093/f2p0/835	157.802
i0_LQ_MM3Root_c12772/f1p0/733	502.779	112.018	2.1662	1.511e-53	1.5595e-50	i0_LQ_MM3Flower_c12392/f1p0/939	23.0851	0.259238	6.4765	3.0098e-07	6.8609e-06	i0_HQ_MM3Root_c657/f10p0/943	24.0294	2.72987	3.1379	5.0918e-05	0.00064301	i0_HQ_MM3Seed_c670/f4p0/566	0.0699489	34.2004	-8.9335	3.4325e-08	7.8326e-07	i0_LQ_MM3Flower_c26931/f1p0/696	25.8573	2.32099	3.4778	3.1834e-07	9.2703e-06	i0_HQ_MM3Seed_c1268/f2p0/602	245.832	39.6807	2.6312	5.3151e-35	1.0708e-32	i0_HQ_MM3Seed_c943/f3p0/489	33.9124	80.1406	-1.2407	2.3638e-05	0.00029437	i0_LQ_MM3Flower_c11574/f1p0/607	11.4152	30.6629	-1.4255	0.0002294	0.0026508	i0_HQ_MM3Seed_c1118/f3p0/689	0.733039
i0_LQ_MM3Root_c13603/f1p0/826	186.141	26.7155	2.8006	3.4372e-28	1.0479e-25	i0_LQ_MM3Flower_c12401/f1p0/800	0.90867	107.944	-6.8923	4.7605e-25	4.9624e-23	i0_HQ_MM3Root_c735/f9p0/900	156.116	21.9365	2.8312	2.0647e-22	1.7733e-20	i0_HQ_MM3Seed_c716/f4p0/532	321.37	95.2543	1.7544	2.0959e-26	1.9802e-24	i0_LQ_MM3Flower_c27181/f1p0/572	0	17.2648	-5.1098	4.4818e-05	0.00083522	i0_HQ_MM3Seed_c1274/f2p0/666	532.236	166.05	1.6805	8.0716e-41	2.0141e-38	i0_HQ_MM3Seed_c953/f3p0/486	66.3132	26.2886	1.3349	1.2176e-05	0.00016194	i0_LQ_MM3Flower_c11836/f1p0/614	0	87.1746	-7.4458	1.2207e-22	1.4011e-20	i0_HQ_MM3Seed_c1147/f2p0/505	0.121565
i0_LQ_MM3Root_c13725/f1p0/930	45.7077	12.5817	1.8611	3.1286e-05	0.00090237	i0_LQ_MM3Flower_c12422/f1p19/561	0.690288	25.222	-5.1913	5.5858e-07	1.2168e-05	i0_HQ_MM3Root_c8087/f2p0/951	0	16.7259	-5.064	9.5544e-06	0.0001432	i0_HQ_MM3Seed_c7160/f2p4/992	21.5163	111.79	-2.3773	1.1429e-17	6.6272e-16	i0_LQ_MM3Flower_c27446/f1p0/570	16.819	277.216	-4.0428	3.8316e-53	1.2726e-50	i0_HQ_MM3Seed_c1279/f2p0/705	5.93676	58.6985	-3.3056	5.6034e-13	2.7051e-11	i0_HQ_MM3Seed_c955/f3p0/742	0.571824	223.73	-8.612	2.8386e-45	6.0576e-43	i0_LQ_MM3Flower_c1197/f3p0/935	45.1416	10.7588	2.0689	4.8096e-05	0.00067803	i0_HQ_MM3Seed_c11627/f17p0/523	0.303914
i0_LQ_MM3Root_c14767/f1p0/339	48.2526	5.17853	3.22	1.6399e-09	1.0881e-07	i0_LQ_MM3Flower_c12491/f1p0/791	39.5529	15.3512	1.3654	0.00013972	0.0018074	i0_HQ_MM3Root_c903/f7p0/895	39.627	5.2449	2.9175	5.9028e-07	1.1378e-05	i0_HQ_MM3Seed_c729/f4p0/467	3.64364	45.5916	-3.6453	3.6043e-11	1.1986e-09	i0_LQ_MM3Flower_c28303/f1p0/501	10.3186	112.519	-3.4469	6.7914e-20	6.9302e-18	i0_HQ_MM3Seed_c1323/f2p0/838	87.8425	16.8976	2.3781	3.9584e-12	1.7362e-10	i0_HQ_MM3Seed_c9735/f2p0/730	0.312841	170.045	-9.0863	5.299e-33	7.4301e-31	i0_LQ_MM3Flower_c12260/f1p2/965	0	12.4722	-4.6406	0.00012141	0.0015324	i0_HQ_MM3Seed_c11628/f15p0/885	0
i0_LQ_MM3Root_c14782/f1p0/401	93.0036	35.1811	1.4025	2.245e-06	8.5132e-05	i0_LQ_MM3Flower_c12682/f1p2/740	78.5999	30.0358	1.3878	5.7978e-08	1.4828e-06	i0_HQ_MM3Root_c976/f7p0/891	48.4719	13.0614	1.8918	4.6579e-05	0.00059489	i0_HQ_MM3Seed_c731/f4p0/888	48.8859	107.623	-1.1385	1.6491e-07	3.4182e-06	i0_LQ_MM3Flower_c28334/f1p0/796	0	18.2845	-5.1926	2.5446e-05	0.00050518	i0_HQ_MM3Seed_c1335/f2p0/646	4.93987	25.3652	-2.3603	5.5202e-05	0.00069752	i0_HQ_MM3Seed_c976/f3p0/882	5.38591	39.2376	-2.865	1.3803e-07	2.6957e-06	i0_LQ_MM3Flower_c12348/f1p0/909	0	318.088	-9.3133	2.748e-63	1.2585e-60	i0_HQ_MM3Seed_c11631/f18p15/886	0.954289
i0_LQ_MM3Root_c1846/f3p0/819	41.1989	8.60154	2.2599	5.6858e-06	0.00019714	i0_LQ_MM3Flower_c12822/f1p0/904	55.0931	7.11731	2.9525	5.996e-12	2.4867e-10	i0_HQ_MM3Root_c980/f7p0/875	42.2682	0.381355	6.7923	1.1373e-10	3.7278e-09	i0_HQ_MM3Seed_c735/f4p0/971	104.841	48.2692	1.119	3.296e-05	0.00043352	i0_LQ_MM3Flower_c28382/f2p0/589	0.264251	18.3281	-6.116	1.997e-05	0.00040699	i0_HQ_MM3Seed_c1343/f2p0/703	65.7266	13.9089	2.2405	7.6601e-09	2.1056e-07	i0_HQ_MM3Seed_c977/f3p0/771	134.91	358.457	-1.4098	3.6797e-23	3.2195e-21	i0_LQ_MM3Flower_c12401/f1p0/800	112.109	27.677	2.0181	3.4743e-10	1.3126e-08	i0_HQ_MM3Seed_c11656/f11p0/891	327.969
i0_LQ_MM3Root_c2232/f2p5/900	45.025	0.111426	8.6585	3.823e-10	2.7754e-08	i0_LQ_MM3Flower_c12912/f1p0/779	22.932	1.46655	3.9669	8.5761e-07	1.8015e-05	i0_HQ_MM3Seed_c1001/f3p0/530	41.3812	2.95487	3.8078	5.6229e-09	1.4858e-07	i0_HQ_MM3Seed_c754/f3p0/601	11.529	87.2132	-2.9193	5.3737e-17	2.9681e-15	i0_LQ_MM3Flower_c28431/f1p0/865	3.45069	31.3276	-3.1825	3.7442e-06	8.9793e-05	i0_HQ_MM3Seed_c1357/f2p0/873	185.821	30.8478	2.5907	2.073e-26	2.8126e-24	i0_HQ_MM3Seed_c985/f3p0/697	2.81443	42.6601	-3.922	3.2058e-10	9.1395e-09	i0_LQ_MM3Flower_c12660/f1p0/590	0	76.0792	-7.2494	2.851e-20	2.8756e-18	i0_HQ_MM3Seed_c11669/f11p0/863	0
i0_LQ_MM3Root_c2264/f2p0/967	20.6778	2.31934	3.1563	9.2695e-05	0.0023171	i0_LQ_MM3Flower_c12923/f1p0/887	5.22862	39.8689	-2.9308	3.4835e-07	7.8528e-06	i0_HQ_MM3Seed_c1033/f2p0/550	5.40507	28.6271	-2.405	4.7117e-06	7.5642e-05	i0_HQ_MM3Seed_c780/f4p0/640	0	204.661	-8.6771	8.6732e-43	1.5314e-40	i0_LQ_MM3Flower_c28520/f1p0/706	28.369	0.230332	6.9445	1.5242e-08	5.4746e-07	i0_HQ_MM3Seed_c1386/f2p0/959	0.0048188	63.712	-13.691	4.852e-07	9.666e-06	i0_HQ_MM3Stem_c1007/f2p0/856	173.134	79.5832	1.1214	5.6096e-10	1.5527e-08	i0_LQ_MM3Flower_c12745/f1p0/823	13.2057	46.0666	-1.8026	2.5972e-07	6.2007e-06	i0_HQ_MM3Seed_c11677/f11p0/341	0
i0_LQ_MM3Root_c2326/f2p3/1004	45.6136	13.2285	1.7858	5.5484e-05	0.0014858	i0_LQ_MM3Flower_c13020/f1p5/835	3.98108	46.7221	-3.5529	1.2059e-09	3.8861e-08	i0_HQ_MM3Seed_c1093/f2p0/835	120.126	27.4131	2.1316	1.9009e-12	7.7581e-11	i0_HQ_MM3Seed_c83/f12p0/538	50.3534	109.998	-1.1273	1.476e-07	3.0877e-06	i0_LQ_MM3Flower_c28530/f1p0/754	17.6527	1.72528	3.355	3.0035e-05	0.00058599	i0_HQ_MM3Seed_c1417/f2p0/838	1.75404	14.8998	-3.0865	0.00041535	0.0040697	i0_HQ_MM3Stem_c1102/f2p0/802	39.9721	0	6.3209	4.1437e-11	1.3213e-09	i0_LQ_MM3Flower_c12789/f1p6/550	1.79494	14.0366	-2.9672	0.00031097	0.0034471	i0_HQ_MM3Seed_c11704/f9p1/359	0
i0_LQ_MM3Root_c2408/f2p0/815	16.0151	1.05855	3.9193	0.00016113	0.0037336	i0_LQ_MM3Flower_c13078/f1p0/778	1.7571	61.5381	-5.1302	5.9782e-15	3.3058e-13	i0_HQ_MM3Seed_c1118/f3p0/689	8.39962	26.9351	-1.6811	0.00025728	0.0026928	i0_HQ_MM3Seed_c832/f3p0/867	1.9166	44.9959	-4.5532	3.0512e-12	1.137e-10	i0_LQ_MM3Flower_c28590/f1p0/957	11.5909	67.395	-2.5396	3.3377e-09	1.3087e-07	i0_HQ_MM3Seed_c1609/f2p0/841	26.5305	3.87049	2.7771	2.9006e-05	0.00039263	i0_HQ_MM3Stem_c4646/f5p6/334	18.1041	0	5.1782	8.9159e-06	0.00012246	i0_LQ_MM3Flower_c12792/f1p0/974	0	14.9182	-4.899	2.3463e-05	0.00036108	i0_HQ_MM3Seed_c11711/f14p0/741	0
i0_LQ_MM3Root_c2425/f2p0/835	90.3738	21.951	2.0416	3.7164e-10	2.7049e-08	i0_LQ_MM3Flower_c13141/f1p0/854	34.3807	13.4267	1.3565	0.00040609	0.0045865	i0_HQ_MM3Seed_c11631/f18p15/886	172.386	75.9968	1.1816	7.2362e-07	1.372e-05	i0_HQ_MM3Seed_c834/f3p0/429	0	26.0048	-5.7007	6.1287e-08	1.3586e-06	i0_LQ_MM3Flower_c28682/f1p0/622	1.53128	92.5618	-5.9176	9.3121e-22	1.0752e-19	i0_HQ_MM3Seed_c1612/f2p0/757	89.3965	44.5955	1.0033	0.00042048	0.0041136	i0_HQ_MM3Stem_c5406/f3p0/812	110.308	28.5907	1.9479	2.3852e-13	9.6619e-12	i0_LQ_MM3Flower_c12860/f1p21/599	0	14.5266	-4.8606	3.0446e-05	0.00045287	i0_HQ_MM3Seed_c11763/f15p18/221	0
i0_LQ_MM3Root_c2432/f2p0/792	123.172	11.0797	3.4747	1.9145e-23	4.3618e-21	i0_LQ_MM3Flower_c13253/f1p1/619	460.547	213.069	1.112	5.228e-30	6.9511e-28	i0_HQ_MM3Seed_c11656/f11p0/891	596.166	169.633	1.8133	2.8783e-43	6.0772e-41	i0_HQ_MM3Seed_c837/f3p0/760	0.699489	23.2703	-5.056	3.5263e-07	6.9449e-06	i0_LQ_MM3Flower_c28780/f1p0/408	14.5152	0.189314	6.2606	3.7142e-05	0.00070563	i0_HQ_MM3Seed_c1629/f2p0/974	138.554	10.1655	3.7687	2.8969e-28	4.3141e-26	i0_HQ_MM3Stem_c5413/f2p0/836	72.6428	16.4764	2.1404	2.893e-10	8.2938e-09	i0_LQ_MM3Flower_c12903/f1p0/995	0.384631	11.2633	-4.872	0.00023991	0.0027519	i0_HQ_MM3Seed_c11772/f4p0/933	87.019
i0_LQ_MM3Root_c2434/f1p0/814	61.7236	23.9316	1.3669	0.00016391	0.0037873	i0_LQ_MM3Flower_c13333/f1p67/435	31.2556	96.1433	-1.6211	2.3421e-07	5.4291e-06	i0_HQ_MM3Seed_c117/f5p0/632	0	15.9308	-4.9937	1.5925e-05	0.00022745	i0_HQ_MM3Seed_c843/f3p0/428	36.7819	140.929	-1.9379	1.3229e-17	7.6143e-16	i0_LQ_MM3Flower_c28856/f1p0/676	184.656	402.777	-1.1251	2.5277e-12	1.4429e-10	i0_HQ_MM3Seed_c1632/f2p0/749	0	14.9835	-4.9053	4.9437e-05	0.00063231	i0_HQ_MM3Stem_c542/f7p0/958	118.759	0.981507	6.9188	3.3358e-29	4.0763e-27	i0_LQ_MM3Flower_c12912/f1p0/779	1.52314	20.8989	-3.7783	1.8419e-06	3.6901e-05	i0_HQ_MM3Seed_c11782/f5p0/898	25.6807
i0_LQ_MM3Root_c2439/f2p4/1001	64.515	24.6218	1.3897	9.282e-05	0.0023195	i0_LQ_MM3Flower_c13407/f1p1/600	47.7246	0	6.5767	2.0176e-13	9.5882e-12	i0_HQ_MM3Seed_c11740/f17p0/806	51.1007	10.6169	2.267	1.5331e-06	2.7147e-05	i0_HQ_MM3Seed_c847/f3p0/562	0.139898	55.416	-8.6298	8.3783e-13	3.2859e-11	i0_LQ_MM3Flower_c29005/f1p0/777	2.36763	23.1979	-3.2925	5.0802e-05	0.0009338	i0_HQ_MM3Seed_c1639/f2p0/595	16.9013	129.907	-2.9423	1.9119e-24	2.2991e-22	i0_HQ_MM3Stem_c5443/f6p0/346	34.2063	0.34021	6.6517	1.3295e-09	3.5325e-08	i0_LQ_MM3Flower_c12923/f1p0/887	41.4074	0.44805	6.5301	2.1845e-10	8.5084e-09	i0_HQ_MM3Seed_c11792/f3p0/692	4.07244
i0_LQ_MM3Root_c2696/f1p56/893	33.4302	4.39743	2.9264	1.7553e-06	6.8068e-05	i0_LQ_MM3Flower_c13501/f1p0/916	2.38463	26.4176	-3.4697	6.1039e-06	0.00011032	i0_HQ_MM3Seed_c11772/f4p0/933	42.3252	6.19575	2.7722	5.5541e-07	1.0749e-05	i0_HQ_MM3Seed_c873/f3p0/647	0	25.1512	-5.6526	1.0065e-07	2.1616e-06	i0_LQ_MM3Flower_c29058/f1p0/957	26.9372	152.314	-2.4994	1.431e-18	1.3323e-16	i0_HQ_MM3Seed_c1643/f2p0/820	116.216	56.8719	1.031	3.7157e-05	0.00049083	i0_HQ_MM3Stem_c600/f7p0/899	136.945	18.5148	2.8868	1.9383e-24	1.8275e-22	i0_LQ_MM3Flower_c13020/f1p5/835	48.525	9.05564	2.4218	1.9508e-06	3.88e-05	i0_HQ_MM3Seed_c11799/f5p0/364	102.879
i0_LQ_MM3Root_c2968/f1p8/946	17.3659	0.350435	5.631	2.2453e-05	0.00067417	i0_LQ_MM3Flower_c13597/f1p0/655	1.32159	74.908	-5.8248	3.0594e-18	2.1449e-16	i0_HQ_MM3Seed_c11782/f5p0/898	24.8528	2.92722	3.0858	4.4482e-05	0.00057114	i0_HQ_MM3Seed_c876/f3p0/975	35.3703	71.4194	-1.0138	8.7027e-05	0.001037	i0_LQ_MM3Flower_c29108/f1p0/730	54.893	12.8342	2.0966	2.3997e-09	9.6508e-08	i0_HQ_MM3Seed_c1659/f2p0/388	0	16.668	-5.059	1.7402e-05	0.00024968	i0_HQ_MM3Stem_c858/f3p0/764	206.56	18.5749	3.4751	4.9159e-42	9.7092e-40	i0_LQ_MM3Flower_c13049/f1p3/631	0	45.9553	-6.5222	1.9892e-13	1.1093e-11	i0_HQ_MM3Seed_c11812/f4p0/997	24.197
i0_LQ_MM3Root_c2973/f1p0/903	36.4028	1.5115	4.59	2.5171e-09	1.6261e-07	i0_LQ_MM3Flower_c13636/f1p0/837	1.54875	18.8577	-3.606	0.00010128	0.0013631	i0_HQ_MM3Seed_c1183/f2p0/713	948.167	28.8994	5.036	8.9331e-202	4.671e-198	i0_HQ_MM3Seed_c895/f3p0/988	47.4925	113.252	-1.2538	9.0271e-09	2.2217e-07	i0_LQ_MM3Flower_c29176/f1p0/896	44.2209	3.99136	3.4698	2.3814e-11	1.2319e-09	i0_HQ_MM3Seed_c1666/f2p0/554	23.6043	0	5.561	6.8967e-07	1.3356e-05	i0_HQ_MM3Stem_c927/f2p0/949	67.7754	21.9441	1.6269	3.5213e-07	6.4093e-06	i0_LQ_MM3Flower_c13078/f1p0/778	63.9129	15.0178	2.0894	1.0855e-06	2.2986e-05	i0_HQ_MM3Seed_c11816/f2p1/651	13.4524
i0_LQ_MM3Root_c3249/f1p0/889	24.742	3.46257	2.837	5.281e-05	0.0014222	i0_LQ_MM3Flower_c13640/f1p0/879	1.63159	26.4497	-4.0189	1.5442e-06	3.092e-05	i0_HQ_MM3Seed_c11836/f2p2/710	1.68562	20.8163	-3.6264	3.8733e-06	6.3453e-05	i0_HQ_MM3Seed_c902/f3p0/760	217.801	87.1183	1.322	3.7644e-12	1.3909e-10	i0_LQ_MM3Flower_c29229/f1p0/578	3.88561	27.2176	-2.8083	6.0586e-05	0.0010906	i0_HQ_MM3Seed_c211/f4p0/986	2.22448	41.1544	-4.2095	6.4691e-11	2.4318e-09	i0_HQ_MM3Stem_c987/f2p0/559	122.229	334.401	-1.452	1.1457e-22	9.6854e-21	i0_LQ_MM3Flower_c13080/f1p0/931	1.50968	32.6379	-4.4342	6.6268e-10	2.4171e-08	i0_HQ_MM3Seed_c1183/f2p0/713	270.701
i0_LQ_MM3Root_c3269/f1p0/826	69.5857	19.1904	1.8584	2.8655e-07	1.3071e-05	i0_LQ_MM3Flower_c13789/f1p0/468	10.8695	0.251214	5.4352	0.00038018	0.0043278	i0_HQ_MM3Seed_c11896/f7p0/279	41.7543	5.23918	2.9945	1.9491e-07	4.0882e-06	i0_HQ_MM3Seed_c903/f3p0/827	115.116	0	7.8469	1.5898e-25	1.4374e-23	i0_LQ_MM3Flower_c29257/f1p2/898	0.00372185	39.9029	-13.388	6.2792e-05	0.0011248	i0_HQ_MM3Seed_c263/f3p0/701	56.2775	19.5286	1.527	5.4893e-05	0.00069399	i0_HQ_MM3Stem_c995/f2p0/606	46.8752	17.0701	1.4574	8.8584e-05	0.00094926	i0_LQ_MM3Flower_c13148/f1p1/823	0.528868	15.2353	-4.8484	1.9587e-05	0.00030664	i0_HQ_MM3Seed_c11836/f2p2/710	83.3532
i0_LQ_MM3Root_c3282/f1p0/815	14.6805	0	4.8758	0.00012666	0.0030384	i0_LQ_MM3Flower_c14052/f1p0/398	17.571	0	5.1351	6.6175e-06	0.00011842	i0_HQ_MM3Seed_c11974/f20p7/633	25.2427	239.31	-3.2449	2.2735e-51	6.0687e-49	i0_HQ_MM3Seed_c920/f3p0/403	1.96976	21.7422	-3.4644	7.1263e-06	0.0001092	i0_LQ_MM3Flower_c29297/f1p0/613	81.3256	24.624	1.7236	6.849e-11	3.3419e-09	i0_HQ_MM3Seed_c278/f7p0/684	196.692	2.9937	6.0379	1.1376e-46	3.4378e-44	i0_LQ_MM3Flower_c10129/f1p6/589	40.0385	0.823876	5.6028	3.2246e-11	1.0395e-09	i0_LQ_MM3Flower_c13162/f1p1/756	0	12.4753	-4.641	0.00012115	0.0015298	i0_HQ_MM3Seed_c11838/f3p0/857	2.23984
i0_LQ_MM3Root_c3430/f1p0/872	20.9461	2.45695	3.0917	9.8722e-05	0.0024506	i0_LQ_MM3Flower_c1430/f5p8/979	7.52853	250.181	-5.0545	1.5291e-55	4.7462e-53	i0_HQ_MM3Seed_c1199/f2p0/968	42.185	0	6.3987	9.0727e-11	3.0138e-09	i0_HQ_MM3Seed_c927/f3p0/577	72.8462	28.0782	1.3754	3.2399e-05	0.00042725	i0_LQ_MM3Flower_c2941/f1p4/705	4.89157	46.5712	-3.2511	1.1742e-08	4.2673e-07	i0_HQ_MM3Seed_c289/f7p0/924	93.6389	42.3765	1.1438	4.7098e-05	0.00060573	i0_LQ_MM3Flower_c102304/f1p0/203	0.0888103	24.8541	-8.1285	1.3737e-06	2.2311e-05	i0_LQ_MM3Flower_c13253/f1p1/619	221.291	58.5196	1.919	2.9011e-17	2.2974e-15	i0_HQ_MM3Seed_c11870/f3p4/394	0
i0_LQ_MM3Root_c3460/f1p25/808	46.8407	130.531	-1.4786	3.3351e-12	3.092e-10	i0_LQ_MM3Flower_c14383/f1p1/535	17.6337	96.1649	-2.4472	1.4187e-12	6.265e-11	i0_HQ_MM3Seed_c12023/f13p5/961	437.226	194.399	1.1694	5.9145e-15	3.0513e-13	i0_HQ_MM3Seed_c943/f3p0/489	33.6398	75.7823	-1.1717	7.348e-06	0.00011216	i0_LQ_MM3Flower_c29426/f1p6/947	4.48058	30.1242	-2.7492	3.1317e-05	0.00060757	i0_HQ_MM3Seed_c382/f6p0/949	71.6459	12.2117	2.5526	5.9472e-11	2.2538e-09	i0_LQ_MM3Flower_c102479/f1p0/214	0	28.0866	-5.8118	4.481e-08	9.5116e-07	i0_LQ_MM3Flower_c13347/f1p2/682	0.441685	10.4643	-4.5663	0.00044406	0.0046803	i0_HQ_MM3Seed_c11965/f36p0/630	0
i0_LQ_MM3Root_c3616/f1p0/886	143.736	59.0208	1.2841	5.176e-08	2.6807e-06	i0_LQ_MM3Flower_c14595/f1p0/732	31.3767	135.174	-2.1071	4.0426e-14	2.0532e-12	i0_HQ_MM3Seed_c1205/f2p0/383	1.44544	13.5578	-3.2295	0.00034054	0.0034489	i0_HQ_MM3Seed_c953/f3p0/486	74.3004	24.859	1.5796	2.5057e-06	4.2409e-05	i0_LQ_MM3Flower_c29826/f2p0/950	0.179712	45.6088	-7.9875	1.3624e-10	6.4287e-09	i0_HQ_MM3Seed_c394/f5p0/944	0	41.491	-6.3747	1.2647e-11	5.2315e-10	i0_LQ_MM3Flower_c10548/f1p0/567	43.9141	0.978672	5.4877	3.7783e-12	1.3416e-10	i0_LQ_MM3Flower_c13352/f1p14/860	2.37381	14.9327	-2.6532	0.0003842	0.0041301	i0_HQ_MM3Seed_c11974/f20p7/633	122.08
i0_LQ_MM3Root_c3734/f1p40/909	4.49547	23.9009	-2.4105	6.165e-05	0.0016265	i0_LQ_MM3Flower_c14638/f1p2/937	19.1574	101.63	-2.4074	5.9642e-13	2.7213e-11	i0_HQ_MM3Seed_c12089/f3p0/781	40.7308	85.1442	-1.0638	9.2871e-07	1.7245e-05	i0_HQ_MM3Seed_c955/f3p0/742	1.45424	211.563	-7.1847	8.4783e-51	1.8355e-48	i0_LQ_MM3Flower_c30236/f1p2/1046	23.3339	6.57171	1.8281	0.00030348	0.0044996	i0_HQ_MM3Seed_c399/f6p0/553	20.6293	74.739	-1.8572	1.8923e-09	5.6999e-08	i0_LQ_MM3Flower_c106099/f1p0/847	0	16.1543	-5.0138	4.0454e-05	0.00047497	i0_LQ_MM3Flower_c13362/f1p2/928	0	22.1828	-5.4714	2.1778e-07	5.2785e-06	i0_HQ_MM3Seed_c11975/f23p6/911	28.456
i0_LQ_MM3Root_c3878/f1p10/939	380.609	156.413	1.2829	8.4319e-19	1.4563e-16	i0_LQ_MM3Flower_c14685/f2p0/1069	51.1171	0	6.6757	3.3463e-14	1.7163e-12	i0_HQ_MM3Seed_c12099/f3p3/834	63.7827	139.96	-1.1338	5.8101e-11	1.9747e-09	i0_HQ_MM3Seed_c976/f3p0/882	3.07775	37.1038	-3.5916	2.8266e-09	7.4413e-08	i0_LQ_MM3Flower_c30297/f1p0/970	23.8363	0.512409	5.5397	9.9899e-08	3.1513e-06	i0_HQ_MM3Seed_c405/f6p0/504	23.6049	69.4002	-1.5559	2.4868e-07	5.2568e-06	i0_LQ_MM3Flower_c10798/f1p0/883	155.962	25.856	2.5926	6.4945e-25	6.3068e-23	i0_LQ_MM3Flower_c13407/f1p1/600	0	24.2152	-5.5978	6.1532e-08	1.6338e-06	i0_HQ_MM3Seed_c1199/f2p0/968	30.0127
i0_LQ_MM3Root_c3892/f1p4/959	18.2523	74.4561	-2.0283	1.3845e-10	1.0675e-08	i0_LQ_MM3Flower_c14691/f2p1/791	67.7549	8.40733	3.0106	1.4443e-14	7.6714e-13	i0_HQ_MM3Seed_c12324/f2p21/939	4.07644	22.5832	-2.4699	3.811e-05	0.00049723	i0_HQ_MM3Seed_c977/f3p0/771	118.873	338.964	-1.5117	1.2773e-29	1.422e-27	i0_LQ_MM3Flower_c3060/f1p0/723	421.694	2278.88	-2.4341	7.7199e-245	2.767e-241	i0_HQ_MM3Seed_c440/f4p0/752	360.449	118.675	1.6028	2.6571e-26	3.5636e-24	i0_LQ_MM3Flower_c10834/f1p0/639	24.0653	110.473	-2.1987	3.5651e-14	1.5722e-12	i0_LQ_MM3Flower_c1349/f5p4/729	0	53.4322	-6.7396	3.4127e-15	2.2571e-13	i0_HQ_MM3Seed_c1202/f2p0/976	0
i0_LQ_MM3Root_c4195/f1p0/833	24.6549	2.61851	3.2351	1.5605e-05	0.00049092	i0_LQ_MM3Flower_c15243/f1p0/855	83.5807	16.0147	2.3838	1.8098e-14	9.4979e-13	i0_HQ_MM3Seed_c1241/f2p0/723	23.7987	1.11229	4.4193	3.2236e-06	5.368e-05	i0_HQ_MM3Seed_c985/f3p0/697	1.84105	40.3402	-4.4536	4.8245e-11	1.5824e-09	i0_LQ_MM3Flower_c30615/f1p0/456	14.964	0.337609	5.47	2.4365e-05	0.00048595	i0_HQ_MM3Seed_c495/f5p0/964	0	49.4175	-6.627	1.9688e-13	9.9969e-12	i0_LQ_MM3Flower_c10888/f1p5/755	68.2355	13.6175	2.3251	1.3858e-10	4.1697e-09	i0_LQ_MM3Flower_c13597/f1p0/655	77.7987	29.0894	1.4192	0.00016359	0.0019849	i0_HQ_MM3Seed_c12020/f30p0/584	0
i0_LQ_MM3Root_c4345/f1p0/763	34.6292	109.194	-1.6568	6.8797e-12	6.1199e-10	i0_LQ_MM3Flower_c17190/f1p0/327	11.5404	86.2669	-2.9021	9.1017e-14	4.4704e-12	i0_HQ_MM3Seed_c1268/f2p0/602	256.707	37.7971	2.7638	8.3708e-35	1.2829e-32	i0_HQ_MM3Stem_c1102/f2p0/802	63.6829	0	6.9928	1.1392e-15	5.6443e-14	i0_LQ_MM3Flower_c30798/f1p0/868	1.22289	37.421	-4.9355	2.3728e-09	9.5648e-08	i0_HQ_MM3Seed_c497/f5p0/641	38.0059	0.398692	6.5748	3.7295e-10	1.2442e-08	i0_LQ_MM3Flower_c10921/f1p11/942	0	24.5144	-5.6156	3.2585e-07	5.9682e-06	i0_LQ_MM3Flower_c13748/f1p5/471	2.40907	14.8151	-2.6205	0.00043559	0.0046077	i0_HQ_MM3Seed_c1205/f2p0/383	154.144
i0_LQ_MM3Root_c4410/f1p0/994	132.805	44.2473	1.5856	3.7982e-10	2.7597e-08	i0_LQ_MM3Flower_c1772/f4p0/898	55.9761	26.9114	1.0566	0.00012513	0.0016414	i0_HQ_MM3Seed_c1274/f2p0/666	499.407	158.167	1.6588	1.3876e-31	1.8328e-29	i0_HQ_MM3Stem_c1122/f2p66/526	89.764	37.4561	1.2609	1.8825e-05	0.00026153	i0_LQ_MM3Flower_c31109/f1p0/986	12.6118	1.05448	3.5802	0.00031387	0.0046305	i0_HQ_MM3Seed_c50/f13p0/823	0.060235	15.0802	-7.9678	0.00011312	0.0013141	i0_LQ_MM3Flower_c11011/f1p4/944	0	18.3135	-5.1948	1.1336e-05	0.00015194	i0_LQ_MM3Flower_c13796/f4p0/941	26.7895	76.5136	-1.514	1.7012e-09	5.8364e-08	i0_HQ_MM3Seed_c12099/f3p3/834	109.227
i0_LQ_MM3Root_c4418/f1p3/914	0.415129	15.2464	-5.1988	3.4367e-05	0.00097938	i0_LQ_MM3Flower_c1851/f11p0/512	0.18826	89.4988	-8.893	5.4137e-18	3.7174e-16	i0_HQ_MM3Seed_c1279/f2p0/705	8.20616	55.9121	-2.7684	8.3607e-12	3.1424e-10	i0_HQ_MM3Stem_c4646/f5p6/334	17.9293	0	5.1642	1.8367e-05	0.00025579	i0_LQ_MM3Flower_c31305/f1p0/568	15.3877	2.04396	2.9123	0.00022244	0.0034366	i0_HQ_MM3Seed_c500/f5p0/555	140.21	54.1211	1.3733	5.352e-09	1.5074e-07	i0_LQ_MM3Flower_c11055/f1p0/832	3.59137	414.269	-6.8499	2.6965e-95	1.6159e-92	i0_LQ_MM3Flower_c13841/f1p0/399	0	13.457	-4.7503	6.2337e-05	0.00085229	i0_HQ_MM3Seed_c1226/f2p0/844	47.9369
i0_LQ_MM3Root_c4561/f1p0/804	69.3286	12.7026	2.4483	5.6221e-10	3.9671e-08	i0_LQ_MM3Flower_c18935/f3p0/584	1.43015	163.04	-6.8329	4.436e-37	8.0521e-35	i0_HQ_MM3Seed_c1323/f2p0/838	114.923	16.0954	2.8359	6.0698e-17	3.6754e-15	i0_HQ_MM3Stem_c539/f9p0/887	72.0935	162.065	-1.1686	5.9716e-11	1.9373e-09	i0_LQ_MM3Flower_c31770/f2p0/813	5.55619	55.4304	-3.3185	3.1995e-10	1.4471e-08	i0_HQ_MM3Seed_c53/f13p0/574	240.251	540.343	-1.1693	4.0756e-32	7.4673e-30	i0_LQ_MM3Flower_c11264/f1p0/723	34.2097	7.64056	2.1627	1.3398e-05	0.00017651	i0_LQ_MM3Flower_c13858/f1p0/723	0	14.5343	-4.8614	3.0289e-05	0.00045068	i0_HQ_MM3Seed_c12324/f2p21/939	184.715
i0_LQ_MM3Root_c4757/f1p0/897	59.9479	13.3043	2.1718	9.9108e-08	4.9132e-06	i0_LQ_MM3Flower_c19697/f4p0/711	12.6762	118.138	-3.2203	2.8211e-20	2.2056e-18	i0_HQ_MM3Seed_c1343/f2p0/703	119.316	13.2486	3.1709	1.1002e-19	8.0622e-18	i0_HQ_MM3Stem_c5406/f3p0/812	69.7957	27.0359	1.3683	5.1233e-05	0.0006453	i0_LQ_MM3Flower_c31894/f1p7/898	9.27113	243.366	-4.7142	2.5124e-51	7.8878e-49	i0_HQ_MM3Seed_c559/f5p0/924	190.282	41.1037	2.2108	2.005e-22	2.1474e-20	i0_LQ_MM3Flower_c11406/f1p1/806	0.713347	464.16	-9.3458	3.2459e-84	1.6706e-81	i0_LQ_MM3Flower_c13998/f1p2/486	0.0769262	17.4336	-7.8242	1.6995e-05	0.00027007	i0_HQ_MM3Seed_c1237/f2p0/955	1.27644
i0_LQ_MM3Root_c4816/f1p0/835	39.8271	0.0557131	9.4815	2.1624e-08	1.2013e-06	i0_LQ_MM3Flower_c19865/f2p0/729	4.0112	129.108	-5.0084	2.0586e-29	2.6733e-27	i0_HQ_MM3Seed_c1357/f2p0/873	761.54	29.3834	4.6958	7.5497e-158	2.0336e-154	i0_HQ_MM3Stem_c5413/f2p0/836	59.8455	15.5804	1.9415	7.4696e-07	1.3901e-05	i0_LQ_MM3Flower_c32133/f1p0/929	105.444	5.22948	4.3337	7.6102e-28	1.2056e-25	i0_HQ_MM3Seed_c561/f4p0/708	159.149	53.1075	1.5834	2.8945e-12	1.2903e-10	i0_LQ_MM3Flower_c1141/f6p0/930	32.2582	3.2887	3.2941	1.4828e-07	2.8786e-06	i0_LQ_MM3Flower_c1430/f5p8/979	259.835	44.7383	2.538	4.9624e-30	8.1663e-28	i0_HQ_MM3Seed_c1268/f2p0/602	167.634
i0_LQ_MM3Root_c5022/f1p64/856	10.8987	56.9131	-2.3846	7.9061e-10	5.4795e-08	i0_LQ_MM3Flower_c19971/f2p0/818	28.9921	102.119	-1.8165	4.6797e-09	1.3866e-07	i0_HQ_MM3Seed_c1386/f2p0/959	5.28608	60.6876	-3.5211	5.6453e-15	2.9192e-13	i0_HQ_MM3Stem_c542/f7p0/958	133.722	0.928131	7.1707	7.6352e-31	8.8664e-29	i0_LQ_MM3Flower_c32213/f1p0/859	0	61.0821	-6.9327	1.3407e-14	9.3461e-13	i0_HQ_MM3Seed_c568/f3p0/782	6.19637	110.181	-4.1523	1.7087e-26	2.3286e-24	i0_LQ_MM3Flower_c11562/f1p0/670	0	16.7837	-5.069	2.786e-05	0.00034109	i0_LQ_MM3Flower_c14342/f1p4/997	0.297448	19.6568	-6.0462	1.1968e-06	2.5108e-05	i0_HQ_MM3Seed_c1278/f2p0/601	6.44661
i0_LQ_MM3Root_c5105/f1p5/969	16.884	76.6016	-2.1817	1.1232e-11	9.6312e-10	i0_LQ_MM3Flower_c1999/f2p4/705	16.3448	165.981	-3.3441	7.8654e-29	9.8907e-27	i0_HQ_MM3Seed_c1441/f2p0/437	91.8249	38.4063	1.2575	0.00011517	0.0013284	i0_HQ_MM3Stem_c600/f7p0/899	68.708	17.5079	1.9725	8.16e-08	1.7773e-06	i0_LQ_MM3Flower_c32250/f1p0/623	17.4645	63.2661	-1.857	6.2848e-06	0.00014409	i0_HQ_MM3Seed_c573/f3p0/534	43.5595	202.048	-2.2136	4.8854e-28	7.1834e-26	i0_LQ_MM3Flower_c11574/f1p0/607	5.98123	69.4222	-3.5369	1.1311e-14	5.2558e-13	i0_LQ_MM3Flower_c14383/f1p1/535	99.8758	10.1773	3.2948	1.1218e-16	8.5046e-15	i0_HQ_MM3Seed_c1288/f2p0/543	0
i0_LQ_MM3Root_c5349/f1p0/912	64.6182	11.6073	2.4769	1.6387e-09	1.0881e-07	i0_LQ_MM3Flower_c19998/f2p0/603	19.1919	3.57316	2.4252	0.00021186	0.0026029	i0_HQ_MM3Seed_c1498/f2p0/784	114.651	42.4661	1.4329	9.6308e-07	1.7817e-05	i0_HQ_MM3Stem_c635/f4p0/740	16.0204	39.6549	-1.3076	0.00046148	0.0045032	i0_LQ_MM3Flower_c32338/f1p0/711	0.425354	35.7172	-6.3918	2.7859e-09	1.1095e-07	i0_HQ_MM3Seed_c642/f4p0/611	3.02922	20.5161	-2.7597	8.3584e-05	0.0010067	i0_LQ_MM3Flower_c11712/f1p0/950	3.51975	46.4404	-3.7218	1.1793e-10	3.5827e-09	i0_LQ_MM3Flower_c14440/f1p0/996	101.523	12.8386	2.9832	2.7267e-15	1.822e-13	i0_HQ_MM3Seed_c131/f10p0/416	1.80282
i0_LQ_MM3Root_c5471/f1p32/851	388.741	92.5216	2.0709	2.2825e-39	1.1779e-36	i0_LQ_MM3Flower_c20006/f1p0/764	14.8726	82.2771	-2.4678	4.475e-11	1.6793e-09	i0_HQ_MM3Seed_c1562/f2p0/576	26.1413	0.883473	4.887	5.6352e-07	1.0897e-05	i0_HQ_MM3Stem_c817/f2p0/847	41.3657	6.69209	2.6279	5.0153e-07	9.659e-06	i0_LQ_MM3Flower_c32559/f1p0/973	1.3707	17.0578	-3.6374	0.0002669	0.0040344	i0_HQ_MM3Seed_c658/f4p0/530	42.3831	288.619	-2.7676	2.0897e-49	7.0983e-47	i0_LQ_MM3Flower_c11836/f1p0/614	0	13.3017	-4.7335	0.00022461	0.0021636	i0_LQ_MM3Flower_c1452/f9p2/888	0	36.8934	-6.2053	3.2655e-11	1.4093e-09	i0_HQ_MM3Seed_c1323/f2p0/838	121.797
i0_LQ_MM3Root_c5564/f1p0/889	170.816	24.7533	2.7868	7.2104e-26	1.9064e-23	i0_LQ_MM3Flower_c20042/f5p3/849	40.9127	1.02275	5.322	5.6028e-12	2.3321e-10	i0_HQ_MM3Seed_c1574/f2p0/782	76.8194	28.369	1.4372	5.7836e-05	0.00072059	i0_HQ_MM3Stem_c858/f3p0/764	181.585	17.5648	3.3699	3.8366e-33	4.9414e-31	i0_LQ_MM3Flower_c33183/f1p0/729	4.70017	35.5935	-2.9208	2.6471e-06	6.5283e-05	i0_HQ_MM3Seed_c716/f4p0/532	260.509	100.353	1.3763	1.5967e-15	9.8615e-14	i0_LQ_MM3Flower_c11849/f1p0/626	62.2829	1.92276	5.0176	2.194e-16	1.1968e-14	i0_LQ_MM3Flower_c14638/f1p2/937	105.552	46.6854	1.1769	0.00034232	0.0037424	i0_HQ_MM3Seed_c1324/f2p0/884	58.3003
i0_LQ_MM3Root_c5574/f1p18/893	26.8324	0	5.7459	1.3411e-07	6.4831e-06	i0_LQ_MM3Flower_c20257/f1p1/766	1.44772	16.1999	-3.4841	0.00038749	0.0043987	i0_HQ_MM3Seed_c1609/f2p0/841	26.7107	3.68675	2.857	5.1206e-05	0.00064619	i0_HQ_MM3Stem_c927/f2p0/949	83.3056	20.7508	2.0052	2.2853e-09	6.0774e-08	i0_LQ_MM3Flower_c33256/f1p0/687	1.67217	36.6297	-4.4532	8.4754e-09	3.148e-07	i0_HQ_MM3Seed_c7160/f2p4/992	49.5613	231.571	-2.2242	4.686e-32	8.5519e-30	i0_LQ_MM3Flower_c11957/f1p0/730	26.242	76.0937	-1.5359	1.055e-06	1.7536e-05	i0_LQ_MM3Flower_c14651/f1p4/497	0.621179	41.0704	-6.0469	2.2289e-12	1.1129e-10	i0_HQ_MM3Seed_c1335/f2p0/646	3.4166
i0_LQ_MM3Root_c5652/f1p0/821	23.4755	1.09922	4.4166	2.1289e-06	8.1199e-05	i0_LQ_MM3Flower_c20361/f1p0/994	10.4271	104.576	-3.3261	1.1389e-18	8.1835e-17	i0_HQ_MM3Seed_c1612/f2p0/757	104.258	42.4785	1.2954	2.3001e-05	0.00031669	i0_HQ_MM3Stem_c995/f2p0/606	45.7179	16.1418	1.502	0.00039359	0.003922	i0_LQ_MM3Flower_c33297/f1p0/1059	4.0616	63.5192	-3.9671	3.0312e-13	1.8759e-11	i0_HQ_MM3Seed_c729/f4p0/467	0	21.5904	-5.4323	8.8919e-07	1.6928e-05	i0_LQ_MM3Flower_c11969/f1p0/977	0	12.3814	-4.6301	0.00039398	0.0035461	i0_LQ_MM3Flower_c14685/f2p0/1069	0	22.4177	-5.4866	1.8801e-07	4.5988e-06	i0_HQ_MM3Seed_c1343/f2p0/703	126.257
i0_LQ_MM3Root_c5740/f1p0/897	19.6438	70.5601	-1.8448	3.6313e-09	2.264e-07	i0_LQ_MM3Flower_c20413/f1p27/1080	13.2623	0	4.7293	0.00010444	0.0013997	i0_HQ_MM3Seed_c1629/f2p0/974	53.6259	9.68292	2.4694	1.7051e-07	3.6108e-06	i0_LQ_MM3Flower_c10049/f1p0/951	1.95857	15.1482	-2.9513	0.00044981	0.0044098	i0_LQ_MM3Flower_c33341/f1p0/382	34.61	109.599	-1.663	6.6587e-08	2.1705e-06	i0_HQ_MM3Seed_c735/f4p0/971	109.046	52.3862	1.0577	4.3055e-05	0.00055953	i0_LQ_MM3Flower_c12054/f1p6/513	78.3914	25.7182	1.6079	5.5361e-08	1.1552e-06	i0_LQ_MM3Flower_c14699/f1p0/810	85.0547	15.2061	2.4837	1.4066e-10	5.6263e-09	i0_HQ_MM3Seed_c1357/f2p0/873	314.896
i0_LQ_MM3Root_c5816/f1p3/833	27.0164	5.51281	2.293	0.00020708	0.0046366	i0_LQ_MM3Flower_c20464/f1p0/747	34.5859	10.725	1.6892	4.8152e-05	0.00070723	i0_HQ_MM3Seed_c1639/f2p0/595	46.5629	123.74	-1.4101	1.7719e-12	7.2615e-11	i0_LQ_MM3Flower_c102304/f1p0/203	0.09583	23.5025	-7.9381	1.3159e-06	2.3336e-05	i0_LQ_MM3Flower_c33417/f1p0/805	3.19707	36.3848	-3.5085	1.6362e-07	4.9912e-06	i0_HQ_MM3Seed_c741/f4p0/584	218.114	105.611	1.0463	1.0155e-08	2.734e-07	i0_LQ_MM3Flower_c12392/f1p0/939	2.12801	140.957	-6.0496	1.7612e-34	2.6342e-32	i0_LQ_MM3Flower_c14807/f1p8/984	0	13.4598	-4.7506	6.222e-05	0.00085082	i0_HQ_MM3Seed_c1358/f2p0/390	0.425479
i0_LQ_MM3Root_c5852/f1p333/998	11.7711	85.4806	-2.8603	1.571e-16	2.2966e-14	i0_LQ_MM3Flower_c20615/f1p7/692	0.447432	78.6935	-7.4584	4.0103e-18	2.7928e-16	i0_HQ_MM3Seed_c1640/f2p0/525	87.5718	25.7771	1.7644	2.412e-07	4.9699e-06	i0_LQ_MM3Flower_c102479/f1p0/214	4.75722	26.5592	-2.481	1.9744e-05	0.00027286	i0_LQ_MM3Flower_c33540/f1p3/912	1.03574	16.3346	-3.9792	0.00021336	0.0033142	i0_HQ_MM3Seed_c749/f3p0/998	32.0179	111.102	-1.7949	7.6349e-13	3.6386e-11	i0_LQ_MM3Flower_c13049/f1p3/631	0	21.3783	-5.4181	1.9266e-06	3.0433e-05	i0_LQ_MM3Flower_c14827/f1p0/991	4.01491	45.4827	-3.5019	5.8694e-12	2.7908e-10	i0_HQ_MM3Seed_c1386/f2p0/959	0
i0_LQ_MM3Root_c5908/f1p0/931	33.7161	72.5941	-1.1064	2.0926e-05	0.00063253	i0_LQ_MM3Flower_c20758/f1p2/642	0	43.1798	-6.4323	4.2751e-11	1.6094e-09	i0_HQ_MM3Seed_c1643/f2p0/820	152.379	54.1721	1.492	4.4307e-09	1.187e-07	i0_LQ_MM3Flower_c10548/f1p0/567	135.462	0.92545	7.1935	3.5174e-31	4.1347e-29	i0_LQ_MM3Flower_c33658/f1p2/685	2.24428	43.1105	-4.2637	7.0888e-10	3.0567e-08	i0_HQ_MM3Seed_c751/f4p0/590	1.43058	29.9293	-4.3869	1.8591e-08	4.8199e-07	i0_LQ_MM3Flower_c13080/f1p0/931	19.8431	83.5869	-2.0746	2.2237e-10	6.4747e-09	i0_LQ_MM3Flower_c14938/f1p0/703	0	16.7007	-5.0618	7.2505e-06	0.0001266	i0_HQ_MM3Seed_c1393/f2p0/694	1.91466
i0_LQ_MM3Root_c5946/f1p0/768	284.363	115.199	1.3036	8.3662e-15	1.0045e-12	i0_LQ_MM3Flower_c20764/f1p2/361	15.2491	2.09859	2.8612	0.00035611	0.0040838	i0_HQ_MM3Seed_c1698/f2p0/488	62.335	15.8383	1.9766	1.7191e-06	3.0129e-05	i0_LQ_MM3Flower_c10575/f1p0/720	22.136	0	5.4683	1.6879e-06	2.9381e-05	i0_LQ_MM3Flower_c33666/f1p1/866	51.7927	3.34454	3.9529	5.9116e-14	3.9088e-12	i0_HQ_MM3Seed_c754/f3p0/601	1.92752	23.7607	-3.6238	2.0663e-06	3.65e-05	i0_LQ_MM3Flower_c13119/f1p167/719	7.98892	29.5898	-1.889	0.00039745	0.0035729	i0_LQ_MM3Flower_c15121/f1p0/846	2.83473	41.6671	-3.8776	1.1907e-11	5.4557e-10	i0_HQ_MM3Seed_c1408/f2p0/651	98.7676
i0_LQ_MM3Root_c5963/f1p9/870	35.6133	0.0451276	9.6242	1.5753e-07	7.5391e-06	i0_LQ_MM3Flower_c20943/f1p3/977	2.78311	71.0441	-4.6739	1.7819e-16	1.1087e-14	i0_HQ_MM3Seed_c1730/f2p0/722	203.16	94.8961	1.0982	6.5347e-07	1.2497e-05	i0_LQ_MM3Flower_c10798/f1p0/883	187.673	24.4499	2.9403	4.0973e-30	4.6638e-28	i0_LQ_MM3Flower_c34370/f1p1/592	45.4417	18.9604	1.261	5.0639e-05	0.00093099	i0_HQ_MM3Seed_c776/f4p0/555	32.5028	65.8433	-1.0185	0.00019673	0.0021309	i0_LQ_MM3Flower_c13148/f1p1/823	0.695585	15.61	-4.4881	7.7431e-05	0.00084425	i0_LQ_MM3Flower_c15243/f1p0/855	16.6327	198.925	-3.5801	1.3556e-47	4.0972e-45	i0_HQ_MM3Seed_c1420/f2p0/441	0
i0_LQ_MM3Root_c5980/f1p0/949	16.4366	0.501418	5.0348	4.5521e-05	0.0012575	i0_LQ_MM3Flower_c20982/f1p4/767	17.0501	90.8135	-2.4131	9.2155e-12	3.7462e-10	i0_HQ_MM3Seed_c211/f4p0/986	1.19212	39.2008	-5.0393	1.2459e-11	4.6051e-10	i0_LQ_MM3Flower_c10888/f1p5/755	124.823	12.8769	3.277	9.5276e-23	7.4293e-21	i0_LQ_MM3Flower_c37408/f1p0/1007	73.9771	3.57298	4.3719	4.4478e-20	4.6043e-18	i0_HQ_MM3Seed_c817/f3p0/640	26.2251	56.7741	-1.1143	0.00022239	0.0023739	i0_LQ_MM3Flower_c13253/f1p1/619	157.648	26.9237	2.5498	9.5146e-25	9.1281e-23	i0_LQ_MM3Flower_c1529/f2p11/723	0	12.4663	-4.64	0.0001219	0.0015377	i0_HQ_MM3Seed_c1431/f2p0/913	136.705
i0_LQ_MM3Root_c6266/f1p0/973	23.531	2.95279	2.9944	4.9203e-05	0.0013384	i0_LQ_MM3Flower_c21000/f1p1/583	0.0859722	23.0697	-8.0679	4.5869e-06	8.4941e-05	i0_HQ_MM3Seed_c259/f7p0/929	0	11.8986	-4.5727	0.00022513	0.0023966	i0_LQ_MM3Flower_c10921/f1p11/942	1.68227	23.1813	-3.7845	1.7692e-06	3.0704e-05	i0_LQ_MM3Flower_c37653/f1p0/249	0.821466	16.1371	-4.296	0.00015651	0.002517	i0_HQ_MM3Seed_c821/f3p0/863	0.199378	56.1396	-8.1374	1.5232e-13	7.8239e-12	i0_LQ_MM3Flower_c13382/f1p0/918	0	372.435	-9.5408	3.0566e-66	1.0447e-63	i0_LQ_MM3Flower_c17190/f1p0/327	89.5959	32.2	1.4764	2.5409e-05	0.00038729	i0_HQ_MM3Seed_c1456/f2p0/790	0
i0_LQ_MM3Root_c6461/f1p24/933	12.9006	37.701	-1.5472	0.0001154	0.0028021	i0_LQ_MM3Flower_c21073/f1p0/641	15.4455	0.493786	4.9672	2.5297e-05	0.00039809	i0_HQ_MM3Seed_c263/f3p0/701	54.853	18.6015	1.5601	0.00024463	0.0025783	i0_LQ_MM3Flower_c11011/f1p4/944	0	17.3176	-5.1142	1.0909e-05	0.00016081	i0_LQ_MM3Flower_c3831/f1p16/896	1.22289	18.8235	-3.9442	7.456e-05	0.001309	i0_HQ_MM3Seed_c83/f12p0/538	39.4768	6.13886	2.685	5.6104e-07	1.1047e-05	i0_LQ_MM3Flower_c13407/f1p1/600	0	31.5727	-5.9806	6.7087e-09	1.6042e-07	i0_LQ_MM3Flower_c1768/f2p13/552	3.43668	18.2388	-2.4079	0.00017313	0.0020832	i0_HQ_MM3Seed_c1534/f2p0/390	45.8587
i0_LQ_MM3Root_c6537/f1p0/986	65.556	12.9048	2.3448	4.4919e-09	2.7683e-07	i0_LQ_MM3Flower_c21108/f2p7/789	11.8422	0	4.5659	0.00026568	0.0031668	i0_HQ_MM3Seed_c278/f7p0/684	642.323	2.85158	7.8154	7.94e-131	1.3839e-127	i0_LQ_MM3Flower_c11055/f1p0/832	7.28517	391.74	-5.7488	4.7356e-98	2.599e-95	i0_LQ_MM3Flower_c38940/f1p0/887	0.695986	15.6493	-4.4909	0.00016118	0.0025849	i0_HQ_MM3Seed_c836/f3p0/520	15.7551	67.8458	-2.1064	6.4132e-10	2.0669e-08	i0_LQ_MM3Flower_c13438/f1p1/811	18.1471	2.21874	3.0319	0.00014429	0.0014684	i0_LQ_MM3Flower_c1851/f11p0/512	92.9525	39.246	1.2439	0.0003466	0.0037824	i0_HQ_MM3Seed_c1547/f2p0/632	0
i0_LQ_MM3Root_c6588/f1p0/986	17.0133	74.9146	-2.1386	3.1671e-11	2.6012e-09	i0_LQ_MM3Flower_c21135/f1p0/977	0.0627534	60.4289	-9.9113	2.9055e-11	1.1134e-09	i0_HQ_MM3Seed_c305/f6p0/440	263.22	108.397	1.2799	2.9947e-11	1.061e-09	i0_LQ_MM3Flower_c11064/f1p7/902	58.6102	22.5384	1.3788	0.00018732	0.0020467	i0_LQ_MM3Flower_c40535/f10p0/613	29.6366	459.352	-3.9542	1.9335e-85	1.2506e-82	i0_HQ_MM3Seed_c903/f3p0/827	84.5735	0	7.4021	6.7384e-20	6.0832e-18	i0_LQ_MM3Flower_c13748/f1p5/471	2.19505	17.5753	-3.0012	0.00030648	0.0028436	i0_LQ_MM3Flower_c18540/f1p4/231	0	50.2741	-6.6517	1.8732e-14	1.1594e-12	i0_HQ_MM3Seed_c1612/f2p0/757	78.4614
i0_LQ_MM3Root_c6665/f1p5/885	68.0643	10.6969	2.6697	9.385e-11	7.3354e-09	i0_LQ_MM3Flower_c21147/f1p4/583	0	44.9734	-6.491	1.7632e-11	6.9379e-10	i0_HQ_MM3Seed_c399/f6p0/553	4.61373	71.1911	-3.9477	2.1449e-18	1.4229e-16	i0_LQ_MM3Flower_c11264/f1p0/723	45.245	7.22505	2.6467	1.3047e-07	2.7568e-06	i0_LQ_MM3Flower_c40963/f1p1/565	9.41096	84.2749	-3.1627	4.0174e-14	2.6915e-12	i0_HQ_MM3Seed_c917/f3p0/495	46.2026	93.1602	-1.0117	1.0475e-05	0.00015814	i0_LQ_MM3Flower_c13796/f4p0/941	9.03287	133.152	-3.8817	1.723e-28	2.0344e-26	i0_LQ_MM3Flower_c18935/f3p0/584	169.332	19.9882	3.0826	2.3575e-25	3.1299e-23	i0_HQ_MM3Seed_c1624/f2p0/635	0
i0_LQ_MM3Root_c6759/f1p0/955	36.9472	0	6.2074	6.3567e-10	4.4708e-08	i0_LQ_MM3Flower_c21200/f1p3/745	0	17.8763	-5.16	2.5542e-05	0.00040124	i0_HQ_MM3Seed_c405/f6p0/504	5.01013	66.1057	-3.7219	1.0896e-16	6.4441e-15	i0_LQ_MM3Flower_c11373/f1p11/484	96.1028	44.3996	1.114	7.5314e-05	0.00091195	i0_LQ_MM3Flower_c4098/f8p5/791	32.5396	175.612	-2.4321	1.9103e-20	2.051e-18	i0_HQ_MM3Seed_c920/f3p0/403	0.7433	29.4292	-5.3072	9.982e-09	2.6906e-07	i0_LQ_MM3Flower_c13825/f1p1/770	9.18757	45.8575	-2.3194	4.4635e-07	7.9621e-06	i0_LQ_MM3Flower_c19503/f6p3/767	5.19252	35.6827	-2.7807	2.1427e-08	6.1758e-07	i0_HQ_MM3Seed_c1629/f2p0/974	75.8374
i0_LQ_MM3Root_c6918/f1p0/975	15.961	0.842382	4.2439	0.00011079	0.0027054	i0_LQ_MM3Flower_c21218/f1p2/822	689.675	249.826	1.465	4.1886e-62	1.5407e-59	i0_HQ_MM3Seed_c440/f4p0/752	421.685	113.042	1.8993	1.9233e-33	2.78e-31	i0_LQ_MM3Flower_c11406/f1p1/806	4.86005	438.918	-6.4968	1.3855e-107	8.8431e-105	i0_LQ_MM3Flower_c41008/f1p0/548	13.0685	62.406	-2.2556	1.6719e-07	5.0912e-06	i0_HQ_MM3Seed_c925/f3p0/712	0	65.115	-7.0249	7.3173e-17	5.1634e-15	i0_LQ_MM3Flower_c1430/f5p8/979	12.3332	39.8392	-1.6916	0.00014637	0.0014862	i0_LQ_MM3Flower_c19697/f4p0/711	122.697	34.2554	1.8407	1.2914e-09	4.5021e-08	i0_HQ_MM3Seed_c1632/f2p0/749	0
i0_LQ_MM3Root_c6944/f1p20/872	12.7833	53.2238	-2.0578	4.4466e-08	2.3312e-06	i0_LQ_MM3Flower_c2127/f3p0/580	1.30088	61.3603	-5.5597	3.7165e-15	2.0841e-13	i0_HQ_MM3Seed_c477/f3p0/922	51.3088	16.9973	1.5939	0.00029838	0.0030663	i0_LQ_MM3Flower_c1141/f6p0/930	20.9847	3.10986	2.7544	0.00023485	0.0024924	i0_LQ_MM3Flower_c4108/f1p1/969	2.19483	558.682	-7.9918	8.98e-112	8.8792e-109	i0_HQ_MM3Seed_c9735/f2p0/730	0.328883	128.934	-8.6148	1.145e-27	1.6497e-25	i0_LQ_MM3Flower_c14342/f1p4/997	0.820493	20.1943	-4.6213	6.0564e-06	8.6416e-05	i0_LQ_MM3Flower_c19865/f2p0/729	134.09	23.6226	2.505	5.3347e-16	3.8088e-14	i0_HQ_MM3Seed_c1639/f2p0/595	213.698
i0_LQ_MM3Root_c6953/f1p15/907	179.424	16.7396	3.422	5.663e-33	2.2564e-30	i0_LQ_MM3Flower_c21342/f1p2/883	0	24.8979	-5.638	5.3288e-07	1.1654e-05	i0_HQ_MM3Seed_c480/f5p0/628	15.7539	0.190678	6.3684	7.4258e-05	0.00089884	i0_LQ_MM3Flower_c11533/f2p0/938	24.501	0.869687	4.8162	7.3278e-07	1.3649e-05	i0_LQ_MM3Flower_c41095/f9p0/663	0	43.8078	-6.4531	4.7625e-11	2.3654e-09	i0_HQ_MM3Stem_c1102/f2p0/802	42.0217	7.47173	2.4916	7.8183e-07	1.5007e-05	i0_LQ_MM3Flower_c14440/f1p0/996	75.2659	21.3187	1.8199	7.0663e-09	1.6819e-07	i0_LQ_MM3Flower_c19885/f1p0/602	3.41552	21.9703	-2.6854	1.4946e-05	0.00024097	i0_HQ_MM3Seed_c1659/f2p0/388	0
i0_LQ_MM3Root_c6981/f1p14/950	55.1707	9.49295	2.539	1.5329e-08	8.7136e-07	i0_LQ_MM3Flower_c21558/f1p4/676	0.0420448	50.5687	-10.232	2.7549e-09	8.4602e-08	i0_HQ_MM3Seed_c495/f5p0/964	0	47.0716	-6.5568	2.0085e-13	9.0768e-12	i0_LQ_MM3Flower_c11562/f1p0/670	0.419693	15.871	-5.2409	2.454e-05	0.00033341	i0_LQ_MM3Flower_c4120/f2p0/734	0	35.9803	-6.1691	2.3001e-09	9.2893e-08	i0_HQ_MM3Stem_c5406/f3p0/812	115.964	31.3696	1.8862	9.8375e-12	4.1244e-10	i0_LQ_MM3Flower_c14489/f1p0/629	0	20.1858	-5.3353	3.8225e-06	5.6831e-05	i0_LQ_MM3Flower_c1999/f2p4/705	172.386	62.8875	1.4548	8.6606e-09	2.6566e-07	i0_HQ_MM3Seed_c1661/f2p0/712	1.398
i0_LQ_MM3Root_c7049/f1p0/879	14.6805	39.1663	-1.4157	0.00021156	0.004727	i0_LQ_MM3Flower_c21694/f1p0/746	1.15843	672.069	-9.1803	6.6657e-120	6.5479e-117	i0_HQ_MM3Seed_c497/f5p0/641	33.8693	0.379766	6.4787	6.5454e-09	1.7123e-07	i0_LQ_MM3Flower_c11574/f1p0/607	20.039	65.6469	-1.7119	6.8469e-08	1.5081e-06	i0_LQ_MM3Flower_c4130/f1p0/899	3.87179	42.3829	-3.4524	2.0433e-08	7.2095e-07	i0_HQ_MM3Stem_c5413/f2p0/836	76.3677	13.5442	2.4953	2.6402e-11	1.0461e-09	i0_LQ_MM3Flower_c14588/f1p1/907	154.294	4.02582	5.2603	1.4817e-38	2.6403e-36	i0_LQ_MM3Flower_c19998/f2p0/603	3.71105	26.0949	-2.8139	1.4895e-06	3.0525e-05	i0_HQ_MM3Seed_c1693/f2p0/944	0.243131
i0_LQ_MM3Root_c7242/f1p0/758	136.429	56.1515	1.2807	1.2063e-07	5.8746e-06	i0_LQ_MM3Flower_c21732/f1p4/730	2.2905	54.1177	-4.5624	8.9478e-13	4.0385e-11	i0_HQ_MM3Seed_c500/f5p0/555	125.45	51.5519	1.283	4.2324e-06	6.8717e-05	i0_LQ_MM3Flower_c11806/f1p0/863	0.439978	17.5476	-5.3177	8.9807e-06	0.00013472	i0_LQ_MM3Flower_c41639/f2p8/645	3.90475	54.9111	-3.8138	2.4674e-11	1.2725e-09	i0_HQ_MM3Stem_c542/f7p0/958	124.848	1.39392	6.4849	5.6891e-30	9.3388e-28	i0_LQ_MM3Flower_c14651/f1p4/497	28.2497	6.4175	2.1382	8.5339e-05	0.00091988	i0_LQ_MM3Flower_c20006/f1p0/764	85.4522	31.7731	1.4273	7.0782e-05	0.00095309	i0_HQ_MM3Seed_c1711/f2p0/344	0
i0_LQ_MM3Root_c7426/f1p6/942	44.8086	3.36006	3.7372	5.6076e-10	3.9602e-08	i0_LQ_MM3Flower_c2179/f1p0/890	521.042	8.15241	5.998	4.6577e-133	5.3275e-130	i0_HQ_MM3Seed_c527/f5p0/940	87.0805	17.6793	2.3003	2.2781e-10	7.2192e-09	i0_LQ_MM3Flower_c11812/f1p1/1004	2.67275	25.9185	-3.2776	1.593e-06	2.7859e-05	i0_LQ_MM3Flower_c41657/f1p0/958	0.106339	15.2227	-7.1614	0.00013227	0.0021784	i0_HQ_MM3Stem_c5443/f6p0/346	35.9603	0.0333634	10.074	3.0762e-07	6.3953e-06	i0_LQ_MM3Flower_c14685/f2p0/1069	0.115167	36.4683	-8.3068	6.7762e-09	1.6186e-07	i0_LQ_MM3Flower_c20042/f5p3/849	1.06222	12.3732	-3.5421	0.00031508	0.0034837	i0_HQ_MM3Seed_c1728/f2p0/755	50.3469
i0_LQ_MM3Root_c7450/f1p5/996	45.4464	0	6.5061	8.5209e-12	7.4788e-10	i0_LQ_MM3Flower_c21827/f1p7/588	0.576077	25.3602	-5.4602	4.4603e-07	9.8997e-06	i0_HQ_MM3Seed_c53/f13p0/574	49.2552	514.693	-3.3854	1.245e-111	1.6039e-108	i0_LQ_MM3Flower_c11836/f1p0/614	0	12.5783	-4.6529	0.00021371	0.0022978	i0_LQ_MM3Flower_c41892/f5p1/692	10.242	39.9465	-1.9636	0.00017086	0.0027238	i0_HQ_MM3Stem_c772/f3p0/930	85.762	23.2516	1.883	4.972e-09	1.4057e-07	i0_LQ_MM3Flower_c14691/f2p1/791	40.2334	3.05679	3.7183	7.9992e-10	2.1702e-08	i0_LQ_MM3Flower_c20257/f1p1/766	16.825	1.48595	3.5012	0.00044772	0.0047129	i0_HQ_MM3Seed_c1729/f2p0/965	0.364696
i0_LQ_MM3Root_c7546/f1p0/900	137.968	32.8356	2.071	5.2633e-15	6.563e-13	i0_LQ_MM3Flower_c21979/f2p0/585	133.598	30.2364	2.1435	5.1401e-20	3.9557e-18	i0_HQ_MM3Seed_c559/f5p0/924	88.1865	39.1525	1.1715	0.00044508	0.0043548	i0_LQ_MM3Flower_c11843/f1p0/431	68.8297	0.0536182	10.326	3.9367e-12	1.4527e-10	i0_LQ_MM3Flower_c4199/f1p0/869	10.8407	65.3385	-2.5915	3.5829e-09	1.4003e-07	i0_HQ_MM3Stem_c817/f2p0/847	21.2846	0.335636	5.9868	2.3584e-06	4.1052e-05	i0_LQ_MM3Flower_c14699/f1p0/810	79.1179	9.06604	3.1255	8.5781e-16	4.4358e-14	i0_LQ_MM3Flower_c20299/f1p2/850	199.309	45.6903	2.125	2.5931e-18	2.2436e-16	i0_HQ_MM3Seed_c206/f6p0/559	212.825
i0_LQ_MM3Root_c7710/f1p0/979	35.4068	81.6988	-1.2063	1.6231e-06	6.3375e-05	i0_LQ_MM3Flower_c22006/f1p1/878	56.5057	6.11986	3.2068	5.7961e-13	2.6461e-11	i0_HQ_MM3Seed_c561/f4p0/708	127.91	50.5864	1.3383	1.2747e-06	2.2932e-05	i0_LQ_MM3Flower_c11957/f1p0/730	23.5728	71.9556	-1.61	5.6878e-08	1.268e-06	i0_LQ_MM3Flower_c42067/f1p0/834	11.3756	187.65	-4.044	1.515e-36	3.1865e-34	i0_HQ_MM3Stem_c858/f3p0/764	217.152	16.1342	3.7505	3.4903e-43	9.4989e-41	i0_LQ_MM3Flower_c14722/f1p0/958	0.458376	14.7651	-5.0095	8.7117e-05	0.00093605	i0_LQ_MM3Flower_c20361/f1p0/994	108.611	31.407	1.79	2.5551e-08	7.2742e-07	i0_HQ_MM3Seed_c211/f4p0/986	157.056
i0_LQ_MM3Root_c7855/f1p0/898	23.3392	2.10874	3.4683	1.4276e-05	0.00045326	i0_LQ_MM3Flower_c22056/f1p0/664	83.8543	3.14789	4.7354	1.7007e-22	1.5286e-20	i0_HQ_MM3Seed_c568/f3p0/782	25.0383	104.951	-2.0675	5.2421e-16	2.9492e-14	i0_LQ_MM3Flower_c12054/f1p6/513	62.4077	24.3196	1.3596	0.00013962	0.0015774	i0_LQ_MM3Flower_c42203/f1p0/797	22.916	237.016	-3.3706	2.9946e-39	6.8512e-37	i0_HQ_MM3Stem_c927/f2p0/949	71.2508	31.5601	1.1748	0.00027754	0.0028766	i0_LQ_MM3Flower_c14807/f1p8/984	0	11.7424	-4.5537	0.00058363	0.00498	i0_LQ_MM3Flower_c20413/f1p27/1080	0	37.8885	-6.2437	1.8458e-11	8.2486e-10	i0_HQ_MM3Seed_c2170/f2p0/980	0
i0_LQ_MM3Root_c7903/f1p0/897	128.41	12.3187	3.3818	7.8585e-24	1.8545e-21	i0_LQ_MM3Flower_c22116/f1p0/509	63.1023	27.6743	1.1891	1.0789e-05	0.00018452	i0_HQ_MM3Seed_c624/f3p0/769	17.3015	0.192267	6.4916	3.3796e-05	0.00044678	i0_LQ_MM3Flower_c12392/f1p0/939	25.7321	133.291	-2.3729	9.9867e-21	7.013e-19	i0_LQ_MM3Flower_c42491/f1p23/668	31.2763	144.702	-2.2099	4.2509e-15	3.1095e-13	i0_HQ_MM3Stem_c955/f2p0/941	14.7636	1.09298	3.7557	0.00032549	0.003293	i0_LQ_MM3Flower_c14827/f1p0/991	64.223	3.29664	4.284	5.6557e-16	2.9756e-14	i0_LQ_MM3Flower_c20464/f1p0/747	11.1389	56.6933	-2.3476	6.0794e-11	2.5356e-09	i0_HQ_MM3Seed_c265/f7p0/760	189.703
i0_LQ_MM3Root_c8085/f1p0/946	38.4749	3.28874	3.5483	1.8374e-08	1.0342e-06	i0_LQ_MM3Flower_c22229/f1p0/969	18.5003	0	5.2095	3.6975e-06	6.9534e-05	i0_HQ_MM3Seed_c658/f4p0/530	97.0169	274.918	-1.5027	8.7822e-28	9.6856e-26	i0_LQ_MM3Flower_c12682/f1p2/740	87.6124	9.07595	3.271	2.0808e-16	1.0986e-14	i0_LQ_MM3Flower_c42808/f1p1/976	2.56542	51.747	-4.3342	1.13e-11	6.1095e-10	i0_LQ_MM3Flower_c10028/f1p0/954	3.45628	23.1298	-2.7425	3.1251e-05	0.00041979	i0_LQ_MM3Flower_c14937/f1p3/906	68.1416	144.829	-1.0877	3.6114e-07	6.561e-06	i0_LQ_MM3Flower_c20615/f1p7/692	81.7302	2.39819	5.0909	1.4005e-18	1.2329e-16	i0_HQ_MM3Seed_c289/f7p0/924	123.756
i0_LQ_MM3Root_c8176/f1p0/898	49.8471	16.5735	1.5886	0.00012191	0.0029385	i0_LQ_MM3Flower_c22299/f3p2/800	0	23.2931	-5.5418	1.2718e-06	2.5875e-05	i0_HQ_MM3Seed_c716/f4p0/532	335.397	95.5889	1.811	5.0319e-25	4.8884e-23	i0_LQ_MM3Flower_c12822/f1p0/904	61.4102	0.160855	8.5766	1.9052e-13	7.9345e-12	i0_LQ_MM3Flower_c43029/f1p0/836	0	14.8214	-4.8896	0.00017686	0.0028055	i0_LQ_MM3Flower_c10106/f1p2/640	0	28.7926	-5.8476	1.3624e-08	3.6014e-07	i0_LQ_MM3Flower_c14938/f1p0/703	0	17.3105	-5.1136	2.0418e-05	0.00025835	i0_LQ_MM3Flower_c20640/f1p9/798	4.58801	28.171	-2.6183	1.243e-06	2.5939e-05	i0_HQ_MM3Seed_c382/f6p0/949	158.453
i0_LQ_MM3Root_c8241/f1p2/796	61.3141	3.34613	4.1957	4.3302e-14	4.8873e-12	i0_LQ_MM3Flower_c22484/f2p0/871	84.4347	12.9181	2.7084	2.4702e-16	1.5177e-14	i0_HQ_MM3Seed_c7160/f2p4/992	22.4554	220.578	-3.2962	5.1581e-48	1.2666e-45	i0_LQ_MM3Flower_c13049/f1p3/631	0	20.2157	-5.3374	1.8701e-06	3.2318e-05	i0_LQ_MM3Flower_c43194/f1p1/636	23.6571	601.33	-4.6678	1.749e-123	2.0332e-120	i0_LQ_MM3Flower_c10548/f1p0/567	46.1659	13.7427	1.7482	4.9009e-05	0.00062727	i0_LQ_MM3Flower_c15121/f1p0/846	1.30522	34.2541	-4.7139	3.2961e-09	8.2681e-08	i0_LQ_MM3Flower_c2073/f3p0/659	4.28671	41.4583	-3.2737	1.3034e-10	5.2293e-09	i0_HQ_MM3Seed_c389/f6p0/396	0
i0_LQ_MM3Root_c8299/f1p9/913	34.8736	3.9183	3.1538	3.8857e-07	1.722e-05	i0_LQ_MM3Flower_c22533/f1p2/992	6.02433	83.4425	-3.7919	6.8086e-17	4.3765e-15	i0_HQ_MM3Seed_c729/f4p0/467	3.80268	20.5655	-2.4351	9.4862e-05	0.0011158	i0_LQ_MM3Flower_c13080/f1p0/931	2.01523	79.0413	-5.2936	4.4457e-21	3.1869e-19	i0_LQ_MM3Flower_c43952/f1p0/865	7.60427	123.03	-4.0161	2.0411e-24	2.7137e-22	i0_LQ_MM3Flower_c106099/f1p0/847	0	29.1599	-5.8659	1.1062e-08	2.9627e-07	i0_LQ_MM3Flower_c15243/f1p0/855	195.646	43.357	2.1739	1.5575e-25	1.5827e-23	i0_LQ_MM3Flower_c20758/f1p2/642	44.8461	1267.56	-4.8209	0	0	i0_HQ_MM3Seed_c394/f5p0/944	0.218818
i0_LQ_MM3Root_c8446/f1p7/752	29.4313	5.68273	2.3727	7.4968e-05	0.0019285	i0_LQ_MM3Flower_c2255/f1p6/892	0.564781	44.1321	-6.288	2.4367e-11	9.4108e-10	i0_HQ_MM3Seed_c735/f4p0/971	109.417	49.8994	1.1327	0.00016018	0.0017829	i0_LQ_MM3Flower_c13119/f1p167/719	8.52117	27.9807	-1.7153	0.00042076	0.0041629	i0_LQ_MM3Flower_c43976/f1p0/700	23.5886	257.519	-3.4485	2.0097e-43	5.13e-41	i0_LQ_MM3Flower_c10650/f2p0/587	8.49313	32.9607	-1.9564	3.7896e-05	0.00049981	i0_LQ_MM3Flower_c15264/f1p0/879	21.4291	0.510316	5.392	1.2507e-06	2.0465e-05	i0_LQ_MM3Flower_c2087/f2p3/847	110.933	28.7686	1.9471	1.3792e-09	4.7786e-08	i0_HQ_MM3Seed_c400/f5p0/880	95.2003
i0_LQ_MM3Root_c8535/f1p10/971	22.1262	0.167139	7.0486	2.5181e-06	9.461e-05	i0_LQ_MM3Flower_c22610/f1p3/832	86.5458	4.7817	4.1779	3.4839e-22	3.0751e-20	i0_HQ_MM3Seed_c741/f4p0/584	260.382	100.597	1.372	1.4259e-12	5.9034e-11	i0_LQ_MM3Flower_c13253/f1p1/619	513.355	25.4595	4.3337	2.1288e-108	1.3896e-105	i0_LQ_MM3Flower_c4406/f1p2/687	17.3332	0.126209	7.1016	1.091e-05	0.00023712	i0_LQ_MM3Flower_c10798/f1p0/883	163.96	61.1551	1.4228	8.0511e-11	2.9819e-09	i0_LQ_MM3Flower_c1697/f2p0/761	30.8258	6.5207	2.241	2.4269e-05	0.00030137	i0_LQ_MM3Flower_c20943/f1p3/977	73.7857	13.4334	2.4575	3.03e-09	9.969e-08	i0_HQ_MM3Seed_c405/f6p0/504	289.757
i0_LQ_MM3Root_c8609/f1p3/970	33.5391	8.27283	2.0194	0.00015243	0.0035609	i0_LQ_MM3Flower_c22765/f3p5/940	11.5849	540.797	-5.5448	1.633e-120	1.6428e-117	i0_HQ_MM3Seed_c821/f3p0/863	1.56808	53.4746	-5.0918	2.3944e-15	1.2783e-13	i0_LQ_MM3Flower_c13333/f1p67/435	34.8394	7.44274	2.2268	3.2522e-05	0.00042861	i0_LQ_MM3Flower_c44531/f1p0/633	49.9611	245.707	-2.2981	6.5202e-26	9.4051e-24	i0_LQ_MM3Flower_c10834/f1p0/639	25.2993	1.66817	3.9228	1.758e-06	3.154e-05	i0_LQ_MM3Flower_c1851/f11p0/512	0	16.3046	-5.0272	3.7001e-05	0.00043898	i0_LQ_MM3Flower_c20982/f1p4/767	94.3179	34.0673	1.4691	1.713e-05	0.00027197	i0_HQ_MM3Seed_c480/f5p0/628	0.491732
i0_LQ_MM3Root_c8661/f1p17/903	12.8269	50.6616	-1.9817	1.7771e-07	8.4338e-06	i0_LQ_MM3Flower_c2291/f1p11/1000	2.24155	24.3437	-3.441	1.5255e-05	0.00025223	i0_HQ_MM3Seed_c83/f12p0/538	52.5513	5.84745	3.1678	1.7238e-09	4.8784e-08	i0_LQ_MM3Flower_c13382/f1p0/918	0.209847	352.181	-10.713	1.2273e-54	2.8351e-52	i0_LQ_MM3Flower_c44906/f1p0/843	9.3344	155.394	-4.0572	1.266e-30	2.2689e-28	i0_LQ_MM3Flower_c10888/f1p5/755	71.7344	4.38295	4.0327	4.545e-16	2.9582e-14	i0_LQ_MM3Flower_c19914/f2p0/665	31.3397	191.383	-2.6104	1.9383e-28	2.2825e-26	i0_LQ_MM3Flower_c21000/f1p1/583	23.9599	3.60581	2.7322	0.00027938	0.0031387	i0_HQ_MM3Seed_c495/f5p0/964	0
i0_LQ_MM3Root_c8764/f1p29/993	34.6994	8.30125	2.0635	9.16e-05	0.0022931	i0_LQ_MM3Flower_c22963/f1p0/674	24.4111	220.447	-3.1748	6.4943e-36	1.1112e-33	i0_HQ_MM3Seed_c836/f3p0/520	9.89908	64.6251	-2.7067	3.5424e-13	1.5635e-11	i0_LQ_MM3Flower_c13597/f1p0/655	1.47312	18.1138	-3.6201	3.1466e-05	0.00041628	i0_LQ_MM3Flower_c45100/f1p0/590	23.6545	4.4495	2.4104	2.6225e-05	0.00051896	i0_LQ_MM3Flower_c10921/f1p11/942	0	23.306	-5.5426	3.2307e-07	6.6896e-06	i0_LQ_MM3Flower_c19971/f2p0/818	9.33941	113.29	-3.6005	2.8928e-23	2.5618e-21	i0_LQ_MM3Flower_c21082/f1p3/837	0	37.3815	-6.2243	2.4676e-11	1.0804e-09	i0_HQ_MM3Seed_c497/f5p0/641	34.2808
i0_LQ_MM3Root_c8788/f1p0/1002	21.5642	2.33995	3.2041	5.7851e-05	0.0015386	i0_LQ_MM3Flower_c23212/f1p0/883	28.8038	3.02444	3.2515	2.3213e-07	5.384e-06	i0_HQ_MM3Seed_c895/f3p0/988	49.5655	136.474	-1.4612	3.7982e-14	1.8211e-12	i0_LQ_MM3Flower_c13640/f1p0/879	1.81867	21.7025	-3.5769	5.6941e-06	8.8963e-05	i0_LQ_MM3Flower_c45516/f1p0/988	65.764	7.27154	3.177	2.8251e-15	2.1059e-13	i0_LQ_MM3Flower_c11011/f1p4/944	0	38.3142	-6.2598	6.9741e-11	2.6121e-09	i0_LQ_MM3Flower_c19983/f2p2/471	1.60431	23.8924	-3.8965	2.6545e-06	4.0746e-05	i0_LQ_MM3Flower_c21108/f2p7/789	0	12.1939	-4.6081	0.00014676	0.0018053	i0_HQ_MM3Seed_c50/f13p0/823	0.425479
i0_LQ_MM3Root_c8868/f1p25/765	59.7287	0	6.9004	8.2064e-15	9.9013e-13	i0_LQ_MM3Flower_c23262/f1p6/696	125.38	352.053	-1.4895	4.0803e-20	3.1487e-18	i0_HQ_MM3Seed_c902/f3p0/760	227.308	106.112	1.0991	1.3894e-07	2.9797e-06	i0_LQ_MM3Flower_c13796/f4p0/941	32.99	125.911	-1.9323	7.6595e-16	3.8618e-14	i0_LQ_MM3Flower_c45659/f1p0/652	80.8439	13.541	2.5778	1.0341e-15	8.0577e-14	i0_LQ_MM3Flower_c11055/f1p0/832	3.77553	61.8897	-4.0349	2.3316e-15	1.423e-13	i0_LQ_MM3Flower_c20042/f5p3/849	39.1172	12.3865	1.659	8.7938e-05	0.00094314	i0_LQ_MM3Flower_c21135/f1p0/977	62.7609	22.1968	1.4995	0.00034375	0.0037558	i0_HQ_MM3Seed_c500/f5p0/555	101.619
i0_LQ_MM3Root_c8906/f1p9/878	51.6123	4.83979	3.4147	1.4645e-10	1.1271e-08	i0_LQ_MM3Flower_c23372/f1p0/842	21.3939	80.7125	-1.9156	5.5467e-08	1.4229e-06	i0_HQ_MM3Seed_c903/f3p0/827	120.14	0	7.9086	1.0239e-25	1.0249e-23	i0_LQ_MM3Flower_c13825/f1p1/770	12.4271	43.3637	-1.803	5.8603e-06	9.1195e-05	i0_LQ_MM3Flower_c45775/f1p0/927	0.319016	16.4703	-5.6901	5.4305e-05	0.00099139	i0_LQ_MM3Flower_c11217/f1p11/978	0	13.5455	-4.7597	0.000122	0.0014031	i0_LQ_MM3Flower_c2015/f1p0/975	0	20.4438	-5.3536	3.2943e-06	4.9645e-05	i0_LQ_MM3Flower_c21218/f1p2/822	259.467	37.0737	2.8071	4.5741e-34	8.8059e-32	i0_HQ_MM3Seed_c561/f4p0/708	106.803
i0_LQ_MM3Root_c8979/f1p2/957	63.2064	157.363	-1.316	1.5795e-12	1.515e-10	i0_LQ_MM3Flower_c23392/f1p15/791	0.564781	22.2821	-5.3021	2.3909e-06	4.6471e-05	i0_HQ_MM3Seed_c920/f3p0/403	2.05574	28.0321	-3.7694	5.9162e-08	1.3481e-06	i0_LQ_MM3Flower_c14052/f1p0/398	19.5857	2.52006	2.9583	0.00021979	0.0023532	i0_LQ_MM3Flower_c46048/f1p0/788	22.682	1.36558	4.054	5.7119e-07	1.5815e-05	i0_LQ_MM3Flower_c11406/f1p1/806	0.749926	611.755	-9.672	6.9292e-109	1.1726e-105	i0_LQ_MM3Flower_c20299/f1p2/850	164.738	18.7019	3.1389	2.835e-31	3.7356e-29	i0_LQ_MM3Flower_c2127/f3p0/580	63.7282	18.3198	1.7985	1.833e-05	0.0002888	i0_HQ_MM3Seed_c568/f3p0/782	19.1101
i0_LQ_MM3Root_c9068/f1p0/839	62.2342	22.5081	1.4673	5.8107e-05	0.0015435	i0_LQ_MM3Flower_c23465/f1p0/948	0.938164	16.9165	-4.1724	9.9201e-05	0.0013377	i0_HQ_MM3Seed_c923/f3p0/699	462.739	176.001	1.3946	8.6946e-22	7.2775e-20	i0_LQ_MM3Flower_c1430/f5p8/979	8.39177	37.6727	-2.1665	2.3906e-06	4.0626e-05	i0_LQ_MM3Flower_c46050/f1p1/723	85.0597	174.056	-1.033	2.9495e-05	0.00057642	i0_LQ_MM3Flower_c11455/f1p0/1005	0.38189	16.1182	-5.3994	2.183e-05	0.00030572	i0_LQ_MM3Flower_c20323/f1p0/940	14.6869	56.7063	-1.949	5.4358e-07	9.514e-06	i0_LQ_MM3Flower_c21558/f1p4/676	52.5201	10.6396	2.3034	1.8413e-06	3.6901e-05	i0_HQ_MM3Seed_c577/f5p0/437	0.0607827
i0_LQ_MM3Root_c9361/f1p5/920	0	76.162	-7.251	2.5255e-19	4.4885e-17	i0_LQ_MM3Flower_c23509/f1p0/996	5.53862	70.38	-3.6676	3.8843e-14	1.9788e-12	i0_HQ_MM3Seed_c928/f3p0/855	61.4678	17.6695	1.7986	1.0949e-05	0.00016239	i0_LQ_MM3Flower_c14325/f1p23/591	22.4837	2.04285	3.4602	1.955e-05	0.00027057	i0_LQ_MM3Flower_c46248/f1p0/881	34.9854	7.75808	2.173	1.2091e-06	3.152e-05	i0_LQ_MM3Flower_c11574/f1p0/607	6.28793	32.9704	-2.3905	3.6641e-06	6.1359e-05	i0_LQ_MM3Flower_c20413/f1p27/1080	0	62.4746	-6.9652	1.0778e-15	5.5181e-14	i0_LQ_MM3Flower_c21665/f1p9/662	0.897472	185.373	-7.6903	2.9375e-45	8.2978e-43	i0_HQ_MM3Seed_c58/f7p0/639	0
i0_LQ_MM3Root_c9426/f1p0/885	23.9138	57.4842	-1.2653	3.2134e-05	0.00092406	i0_LQ_MM3Flower_c23761/f1p2/987	13.7436	0	4.7807	7.633e-05	0.0010629	i0_HQ_MM3Seed_c976/f3p0/882	3.21209	18.2097	-2.5031	0.00019742	0.0021412	i0_LQ_MM3Flower_c14420/f1p0/804	19.6256	2.03588	3.269	0.00010106	0.0011851	i0_LQ_MM3Flower_c46327/f1p0/572	63.5368	0.950355	6.063	4.7389e-18	4.2597e-16	i0_LQ_MM3Flower_c11809/f1p0/957	3.49363	20.4851	-2.5518	0.00015771	0.0017551	i0_LQ_MM3Flower_c20464/f1p0/747	20.6985	75.0595	-1.8585	2.4469e-08	5.4009e-07	i0_LQ_MM3Flower_c21694/f1p0/746	698.004	61.8008	3.4975	4.3231e-113	5.4444e-110	i0_HQ_MM3Seed_c608/f4p0/988	22.9151
i0_LQ_MM3Root_c9582/f1p8/803	61.2319	5.78692	3.4034	3.159e-12	2.9382e-10	i0_LQ_MM3Flower_c23943/f1p0/981	7.15452	297.154	-5.3762	1.0426e-66	4.2885e-64	i0_HQ_MM3Stem_c1062/f2p0/515	230.592	101.407	1.1852	8.9824e-09	2.311e-07	i0_LQ_MM3Flower_c14440/f1p0/996	61.3207	20.1594	1.6049	1.4801e-05	0.00021063	i0_LQ_MM3Flower_c4653/f1p0/751	3.62561	26.0022	-2.8423	7.849e-05	0.001369	i0_LQ_MM3Flower_c11836/f1p0/614	0	93.7347	-7.5505	1.0051e-22	1.098e-20	i0_LQ_MM3Flower_c2073/f3p0/659	3.42006	22.5117	-2.7186	0.00010442	0.0010995	i0_LQ_MM3Flower_c21732/f1p4/730	56.2061	8.47479	2.7295	2.6702e-08	7.5756e-07	i0_HQ_MM3Seed_c624/f3p0/769	0.790175
i0_LQ_MM3Root_c9588/f1p0/770	52.1194	8.5943	2.6004	2.4127e-08	1.3274e-06	i0_LQ_MM3Flower_c23976/f1p0/632	102.353	0	7.6774	4.8212e-25	5.0195e-23	i0_HQ_MM3Stem_c1102/f2p0/802	66.4626	7.11704	3.2232	8.2401e-12	3.105e-10	i0_LQ_MM3Flower_c14489/f1p0/629	0	19.0881	-5.2546	3.6974e-06	6.0441e-05	i0_LQ_MM3Flower_c46937/f1p0/1076	53.8887	13.0797	2.0427	5.468e-09	2.0841e-07	i0_LQ_MM3Flower_c11849/f1p0/626	65.4766	18.8873	1.7936	8.2389e-07	1.5785e-05	i0_LQ_MM3Flower_c2087/f2p3/847	40.647	126.353	-1.6362	4.1728e-11	1.33e-09	i0_LQ_MM3Flower_c21782/f1p0/980	0	13.17	-4.7192	7.5651e-05	0.0010119	i0_HQ_MM3Seed_c658/f4p0/530	345.371
i0_LQ_MM3Root_c9627/f1p0/908	2.23369	38.944	-4.1239	1.9369e-10	1.4682e-08	i0_LQ_MM3Flower_c23999/f1p0/948	14.9705	67.3463	-2.1695	5.0073e-08	1.296e-06	i0_HQ_MM3Stem_c1122/f2p66/526	93.6821	39.8017	1.2349	0.00013154	0.0014943	i0_LQ_MM3Flower_c14595/f1p0/732	34.9744	5.95162	2.5549	5.517e-06	8.6385e-05	i0_LQ_MM3Flower_c4762/f1p0/696	58.6069	3.62788	4.0139	1.0643e-15	8.2705e-14	i0_LQ_MM3Flower_c11856/f1p0/499	1.64562	20.03	-3.6055	1.3575e-05	0.00019948	i0_LQ_MM3Flower_c21218/f1p2/822	408.065	63.0603	2.694	6.5601e-65	2.1907e-62	i0_LQ_MM3Flower_c2179/f1p0/890	8.46701	102.901	-3.6033	1.5747e-25	2.1185e-23	i0_HQ_MM3Seed_c670/f4p0/566	0
i0_LQ_MM3Root_c9664/f1p5/988	17.578	0	5.1357	2.3492e-05	0.00070045	i0_LQ_MM3Flower_c24846/f1p0/919	0.379031	21.0723	-5.7969	3.8632e-06	7.2438e-05	i0_HQ_MM3Stem_c5406/f3p0/812	72.8422	29.8804	1.2856	0.00044496	0.0043541	i0_LQ_MM3Flower_c14691/f2p1/791	75.5238	2.89056	4.7075	4.9051e-18	2.9229e-16	i0_LQ_MM3Flower_c47720/f1p0/693	129.915	21.1066	2.6218	1.1908e-24	1.6131e-22	i0_LQ_MM3Flower_c12054/f1p6/513	82.4111	23.5275	1.8085	2.6247e-08	6.6276e-07	i0_LQ_MM3Flower_c21264/f1p6/1000	0	27.9596	-5.8053	4.8053e-08	1.015e-06	i0_LQ_MM3Flower_c21924/f1p0/576	7.05157	31.9903	-2.1816	2.1239e-06	4.1875e-05	i0_HQ_MM3Seed_c7160/f2p4/992	911.584
i0_LQ_MM3Root_c9721/f1p1/962	0	16.4381	-5.039	1.7919e-05	0.00055397	i0_LQ_MM3Flower_c24854/f1p0/631	7.46766	73.7593	-3.3041	1.5394e-13	7.4084e-12	i0_HQ_MM3Stem_c5413/f2p0/836	62.4577	12.9012	2.2754	9.9032e-08	2.1736e-06	i0_LQ_MM3Flower_c14699/f1p0/810	79.1779	8.57301	3.2072	1.0024e-14	4.6889e-13	i0_LQ_MM3Flower_c4779/f2p0/975	6.99921	38.9425	-2.4761	9.9402e-06	0.00021813	i0_LQ_MM3Flower_c12260/f1p2/965	0	13.4107	-4.7453	0.00013286	0.0015105	i0_LQ_MM3Flower_c21657/f1p0/926	17.9208	1.64945	3.4416	6.7114e-05	0.00074513	i0_LQ_MM3Flower_c21937/f1p4/988	4.57326	20.9212	-2.1937	0.00012067	0.001525	i0_HQ_MM3Seed_c729/f4p0/467	0
i0_LQ_MM3Root_c9948/f1p0/900	21.3725	51.9797	-1.2822	6.6091e-05	0.0017266	i0_LQ_MM3Flower_c24881/f1p0/718	45.6901	9.7566	2.2274	4.5222e-08	1.1789e-06	i0_HQ_MM3Stem_c542/f7p0/958	139.559	1.32775	6.7157	8.5993e-32	1.1495e-29	i0_LQ_MM3Flower_c14722/f1p0/958	0	13.9622	-4.8035	8.8501e-05	0.0010525	i0_LQ_MM3Flower_c47872/f1p0/827	2.53511	288.445	-6.8301	3.7107e-63	1.6286e-60	i0_LQ_MM3Flower_c12348/f1p0/909	0.060235	342.025	-12.471	2.2544e-39	5.2853e-37	i0_LQ_MM3Flower_c21694/f1p0/746	4.1122	27.163	-2.7237	1.986e-05	0.00025206	i0_LQ_MM3Flower_c22056/f1p0/664	3.26936	51.7945	-3.9857	2.6982e-14	1.6431e-12	i0_HQ_MM3Seed_c731/f4p0/888	30.6703
i0_LQ_MM3Seed_c10122/f1p30/686	176.866	58.0619	1.607	2.7641e-13	2.846e-11	i0_LQ_MM3Flower_c24950/f1p3/935	55.5155	4.44716	3.6419	8.054e-14	3.9816e-12	i0_HQ_MM3Stem_c635/f4p0/740	16.7197	40.6105	-1.2803	0.00014115	0.0015921	i0_LQ_MM3Flower_c14899/f1p0/684	46.7265	5.90444	2.9844	9.8177e-09	2.4032e-07	i0_LQ_MM3Flower_c48002/f1p0/806	136.236	28.4822	2.258	1.5368e-22	1.8438e-20	i0_LQ_MM3Flower_c12401/f1p0/800	6.50357	29.7598	-2.1941	2.7716e-05	0.00037744	i0_LQ_MM3Flower_c21733/f1p0/715	27.6085	4.53501	2.6059	1.37e-05	0.00018003	i0_LQ_MM3Flower_c22109/f2p18/646	2.11547	30.6871	-3.8586	6.162e-09	1.9374e-07	i0_HQ_MM3Seed_c749/f3p0/998	35.4248
i0_LQ_MM3Seed_c10148/f1p0/635	18.3092	0	5.1945	1.5442e-05	0.00048652	i0_LQ_MM3Flower_c25230/f1p0/653	71.0915	35.036	1.0208	2.381e-05	0.00037711	i0_HQ_MM3Stem_c772/f3p0/930	98.5455	22.1478	2.1536	1.2985e-10	4.2264e-09	i0_LQ_MM3Flower_c15121/f1p0/846	0	32.3913	-6.0175	1.6169e-09	4.3935e-08	i0_LQ_MM3Flower_c48060/f1p5/786	0.0531693	30.2271	-9.151	8.8524e-07	2.3664e-05	i0_LQ_MM3Flower_c12422/f1p19/561	3.63819	20.6449	-2.5045	0.00017246	0.0019003	i0_LQ_MM3Flower_c2179/f1p0/890	16.4242	141.901	-3.111	1.666e-25	1.6871e-23	i0_LQ_MM3Flower_c22393/f1p3/776	0	41.131	-6.3622	2.9296e-12	1.4437e-10	i0_HQ_MM3Seed_c751/f4p0/590	1.51288
i0_LQ_MM3Seed_c10236/f1p12/337	75.9897	28.5034	1.4147	1.6529e-05	0.00051507	i0_LQ_MM3Flower_c25327/f1p0/746	0.439274	61.6029	-7.1317	8.4873e-15	4.637e-13	i0_HQ_MM3Stem_c817/f2p0/847	43.1712	0.319703	7.0772	9.6902e-11	3.1993e-09	i0_LQ_MM3Flower_c15243/f1p0/855	93.1642	40.9992	1.1842	3.7697e-05	0.00048932	i0_LQ_MM3Flower_c48074/f1p0/671	1891.42	901.087	1.0697	1.2466e-123	1.469e-120	i0_LQ_MM3Flower_c12491/f1p0/791	50.604	16.4004	1.6255	5.8303e-05	0.00073273	i0_LQ_MM3Flower_c21938/f1p0/856	25.6868	0.707638	5.1819	1.2142e-07	2.3965e-06	i0_LQ_MM3Flower_c22533/f1p2/992	86.6625	21.3718	2.0197	3.3622e-08	9.3891e-07	i0_HQ_MM3Seed_c754/f3p0/601	42.4075
i0_LQ_MM3Seed_c10241/f1p25/560	32.7432	5.17129	2.6626	7.2921e-06	0.00024632	i0_LQ_MM3Flower_c25415/f1p3/450	69.9701	3.39478	4.3653	1.4786e-18	1.0553e-16	i0_HQ_MM3Stem_c858/f3p0/764	189.511	15.3683	3.6243	2.669e-34	4.0211e-32	i0_LQ_MM3Flower_c15264/f1p0/879	17.5572	0.482564	5.1852	2.2218e-05	0.00030398	i0_LQ_MM3Flower_c48239/f1p0/915	13.9963	560.263	-5.323	5.1966e-121	5.882e-118	i0_LQ_MM3Flower_c12660/f1p0/590	0	81.8043	-7.3541	2.4736e-20	2.3162e-18	i0_LQ_MM3Flower_c21979/f2p0/585	60.4019	5.02831	3.5864	1.058e-13	4.4377e-12	i0_LQ_MM3Flower_c22725/f1p5/864	0	16.6076	-5.0538	7.7056e-06	0.00013367	i0_HQ_MM3Seed_c780/f4p0/640	0
i0_LQ_MM3Seed_c10257/f1p0/489	101.87	44.376	1.1989	1.6365e-05	0.0005107	i0_LQ_MM3Flower_c25436/f1p0/1076	1.15843	55.114	-5.5722	9.0333e-14	4.4394e-12	i0_HQ_MM3Stem_c927/f2p0/949	86.9418	30.0619	1.5321	5.5784e-06	8.8091e-05	i0_LQ_MM3Flower_c18427/f1p5/254	14.2689	0	4.8348	0.00015548	0.0017364	i0_LQ_MM3Flower_c48340/f1p0/840	5.65987	34.4381	-2.6052	1.7076e-05	0.00035336	i0_LQ_MM3Flower_c12754/f1p0/657	9.3557	32.4409	-1.7939	0.00010814	0.0012637	i0_LQ_MM3Flower_c22006/f1p1/878	58.9637	23.6032	1.3208	4.2593e-05	0.00049716	i0_LQ_MM3Flower_c22765/f3p5/940	561.666	35.5756	3.9808	3.0938e-102	3.152e-99	i0_HQ_MM3Seed_c817/f3p0/640	22.4799
i0_LQ_MM3Seed_c1123/f3p0/641	52.6111	5.84987	3.1689	4.1715e-10	3.0105e-08	i0_LQ_MM3Flower_c25544/f1p0/730	0.376521	24.1338	-6.0022	7.6182e-07	1.6112e-05	i0_LQ_MM3Flower_c10028/f1p0/954	3.93992	22.0318	-2.4834	4.5275e-05	0.00058024	i0_LQ_MM3Flower_c1851/f11p0/512	0.209847	15.4179	-6.1991	3.2921e-05	0.00043307	i0_LQ_MM3Flower_c48709/f1p0/1067	446.339	177.387	1.3312	2.2841e-39	5.2677e-37	i0_LQ_MM3Flower_c12792/f1p0/974	0	16.0408	-5.0037	2.5627e-05	0.00035248	i0_LQ_MM3Flower_c22375/f1p10/957	45.4514	14.9471	1.6045	3.6139e-05	0.0004298	i0_LQ_MM3Flower_c22780/f1p4/902	3.20526	21.2579	-2.7295	1.7982e-05	0.00028414	i0_HQ_MM3Seed_c819/f3p0/849	36.9431
i0_LQ_MM3Seed_c11618/f24p0/638	161.561	9.15923	4.1407	2.8521e-34	1.2155e-31	i0_LQ_MM3Flower_c25580/f1p3/998	1.3856	29.479	-4.4111	1.7287e-07	4.1006e-06	i0_LQ_MM3Flower_c10106/f1p2/640	6.8622	27.4258	-1.9988	4.7374e-05	0.00060332	i0_LQ_MM3Flower_c19914/f2p0/665	62.393	180.975	-1.5363	6.9778e-17	3.8295e-15	i0_LQ_MM3Flower_c4900/f1p0/841	15.4	0.316785	5.6033	1.859e-05	0.00038131	i0_LQ_MM3Flower_c12860/f1p21/599	0	15.6197	-4.9653	3.3268e-05	0.00044444	i0_LQ_MM3Flower_c22610/f1p3/832	119.166	14.1567	3.0734	1.1239e-22	9.5103e-21	i0_LQ_MM3Flower_c22949/f1p1/874	2.07444	23.7495	-3.5171	6.3496e-07	1.407e-05	i0_HQ_MM3Seed_c821/f3p0/863	0
i0_LQ_MM3Seed_c11749/f1p0/761	166.543	48.0804	1.7924	1.1199e-14	1.3324e-12	i0_LQ_MM3Flower_c25988/f2p0/514	35.2837	11.5743	1.6081	6.7658e-05	0.00095589	i0_LQ_MM3Flower_c10129/f1p6/589	0	68.7507	-7.1033	2.5953e-18	1.7101e-16	i0_LQ_MM3Flower_c19971/f2p0/818	32.3164	107.129	-1.729	4.032e-12	1.486e-10	i0_LQ_MM3Flower_c49100/f1p0/750	8.1801	111.944	-3.7745	2.3086e-21	2.6131e-19	i0_LQ_MM3Flower_c12903/f1p0/995	0	12.1109	-4.5982	0.00030406	0.0031055	i0_LQ_MM3Flower_c22765/f3p5/940	12.151	47.6522	-1.9715	3.6727e-06	5.48e-05	i0_LQ_MM3Flower_c22963/f1p0/674	228.954	92.5047	1.3075	3.0223e-09	9.9472e-08	i0_HQ_MM3Seed_c83/f12p0/538	11.0466
i0_LQ_MM3Seed_c1180/f2p0/716	13.235	86.4773	-2.708	6.146e-16	8.5193e-14	i0_LQ_MM3Flower_c26017/f1p0/865	19.2509	0.647477	4.894	2.6659e-06	5.1397e-05	i0_LQ_MM3Flower_c1054/f1p0/604	137.682	64.7668	1.088	5.0376e-05	0.00063715	i0_LQ_MM3Flower_c19983/f2p2/471	4.20253	22.5931	-2.4266	0.00010017	0.0011757	i0_LQ_MM3Flower_c49226/f1p0/910	1.86305	33.3438	-4.1617	7.5704e-08	2.4445e-06	i0_LQ_MM3Flower_c12912/f1p0/779	2.20821	22.4716	-3.3471	7.3605e-06	0.00011506	i0_LQ_MM3Flower_c22796/f1p0/817	0.171891	41.7325	-7.9235	2.633e-10	7.5955e-09	i0_LQ_MM3Flower_c2304/f1p0/948	0.476942	14.7388	-4.9497	2.5832e-05	0.00039307	i0_HQ_MM3Seed_c832/f3p0/867	4.76172
i0_LQ_MM3Seed_c11853/f1p171/810	177.305	66.1275	1.4229	3.7857e-11	3.0798e-09	i0_LQ_MM3Flower_c26047/f1p0/880	8.53447	112.939	-3.7261	5.0989e-22	4.4391e-20	i0_LQ_MM3Flower_c10548/f1p0/567	141.374	13.0903	3.4329	8.0324e-25	7.7107e-23	i0_LQ_MM3Flower_c20042/f5p3/849	45.6039	11.7129	1.9611	1.3526e-05	0.00019454	i0_LQ_MM3Flower_c49293/f1p0/1153	51.2116	11.3266	2.1768	4.1483e-09	1.6016e-07	i0_LQ_MM3Flower_c13049/f1p3/631	0	49.4135	-6.6268	1.9729e-13	1.0012e-11	i0_LQ_MM3Flower_c2304/f1p0/948	0.363836	18.2035	-5.6448	1.0712e-05	0.00014454	i0_LQ_MM3Flower_c23042/f2p4/949	4.44441	24.0151	-2.4339	1.4858e-05	0.00023977	i0_HQ_MM3Seed_c834/f3p0/429	0
i0_LQ_MM3Seed_c2039/f1p0/887	16.9739	44.5354	-1.3916	9.4152e-05	0.002348	i0_LQ_MM3Flower_c26170/f1p1/645	5.33404	37.4043	-2.8099	1.4591e-06	2.9392e-05	i0_LQ_MM3Flower_c10575/f1p0/720	23.1022	0	5.53	1.6716e-06	2.9388e-05	i0_LQ_MM3Flower_c2015/f1p0/975	0	19.332	-5.2729	3.1889e-06	5.2851e-05	i0_LQ_MM3Flower_c49507/f1p0/370	0.850709	20.9507	-4.6222	1.0823e-05	0.00023546	i0_LQ_MM3Flower_c13148/f1p1/823	0.731253	16.3818	-4.4856	2.9059e-05	0.00039324	i0_LQ_MM3Flower_c2306/f1p0/768	0.802157	18.4848	-4.5263	1.6389e-05	0.00021147	i0_LQ_MM3Flower_c23144/f1p0/782	0.751954	56.4891	-6.2312	2.3116e-16	1.7082e-14	i0_HQ_MM3Seed_c836/f3p0/520	56.6373
i0_LQ_MM3Seed_c2070/f1p16/662	421.305	33.595	3.6485	3.8524e-79	7.6746e-76	i0_LQ_MM3Flower_c26199/f1p0/498	40.9573	12.665	1.6933	9.4497e-06	0.00016356	i0_LQ_MM3Flower_c10761/f1p0/938	1.15927	12.9155	-3.4778	0.00033196	0.0033701	i0_LQ_MM3Flower_c20299/f1p2/850	203.328	17.6849	3.5232	2.6467e-38	4.0942e-36	i0_LQ_MM3Flower_c4953/f1p0/927	2.33945	27.4486	-3.5525	4.7656e-06	0.00011201	i0_LQ_MM3Flower_c13162/f1p1/756	0.242145	13.4141	-5.7917	0.00010596	0.001241	i0_LQ_MM3Flower_c23144/f1p0/782	0.11574	26.127	-7.8185	5.0669e-07	8.92e-06	i0_LQ_MM3Flower_c23212/f1p0/883	3.14115	22.5266	-2.8423	7.121e-06	0.0001246	i0_HQ_MM3Seed_c843/f3p0/428	5.73546
i0_LQ_MM3Seed_c2095/f1p22/917	204.47	56.6998	1.8505	1.7976e-18	3.0194e-16	i0_LQ_MM3Flower_c26212/f1p2/800	2.37773	67.5253	-4.8278	6.1227e-16	3.6621e-14	i0_LQ_MM3Flower_c10798/f1p0/883	195.865	58.252	1.7495	1.7453e-14	8.6382e-13	i0_LQ_MM3Flower_c20389/f1p0/894	12.8972	0	4.689	0.00035177	0.0035525	i0_LQ_MM3Flower_c49577/f1p0/857	56.2388	14.1266	1.9932	4.0944e-09	1.5823e-07	i0_LQ_MM3Flower_c13253/f1p1/619	165.732	62.9233	1.3972	1.2198e-10	4.3956e-09	i0_LQ_MM3Flower_c23212/f1p0/883	12.3188	42.6397	-1.7913	4.2218e-05	0.00049337	i0_LQ_MM3Flower_c23262/f1p6/696	365.639	93.0434	1.9744	9.037e-29	1.396e-26	i0_HQ_MM3Seed_c847/f3p0/562	0
i0_LQ_MM3Seed_c2099/f1p0/482	12.588	39.7034	-1.6572	3.5163e-05	0.00099932	i0_LQ_MM3Flower_c26394/f1p0/896	49.7051	23.9437	1.0537	0.00030834	0.0036069	i0_LQ_MM3Flower_c10834/f1p0/639	197.465	1.58898	6.9574	7.934e-44	1.6994e-41	i0_LQ_MM3Flower_c20413/f1p27/1080	14.783	59.0771	-1.9987	1.7581e-08	4.1708e-07	i0_LQ_MM3Flower_c49732/f1p0/870	28.2664	7.47537	1.9189	4.4312e-05	0.00082704	i0_LQ_MM3Flower_c13333/f1p67/435	8.99188	60.3487	-2.7466	1.6813e-11	6.8246e-10	i0_LQ_MM3Flower_c23235/f1p0/439	13.5227	41.1774	-1.6065	0.00020321	0.0019834	i0_LQ_MM3Flower_c23267/f1p16/405	41.9248	1.11702	5.2301	2.4576e-10	9.4949e-09	i0_HQ_MM3Seed_c873/f3p0/647	0
i0_LQ_MM3Seed_c2144/f1p0/536	3.65257	30.6405	-3.0685	3.454e-07	1.55e-05	i0_LQ_MM3Flower_c26478/f1p1/434	73.3588	5.12303	3.8399	2.6737e-18	1.884e-16	i0_LQ_MM3Flower_c10888/f1p5/755	130.271	4.17489	4.9636	3.9157e-29	4.6041e-27	i0_LQ_MM3Flower_c20764/f1p2/361	16.9976	0.804273	4.4015	5.3146e-05	0.00066714	i0_LQ_MM3Flower_c49754/f1p1/702	15.4031	231.516	-3.9098	1.3604e-43	3.5248e-41	i0_LQ_MM3Flower_c13352/f1p14/860	1.35709	16.0565	-3.5646	0.00010462	0.0012277	i0_LQ_MM3Flower_c23262/f1p6/696	194.519	36.2942	2.4221	1.3901e-28	1.6481e-26	i0_LQ_MM3Flower_c23372/f1p0/842	83.8271	29.5533	1.5041	3.3258e-05	0.00048917	i0_HQ_MM3Seed_c876/f3p0/975	29.0839
i0_LQ_MM3Seed_c2298/f1p1/851	19.8763	1.81625	3.452	6.4296e-05	0.0016859	i0_LQ_MM3Flower_c26571/f1p0/746	15.7404	2.03687	2.9501	0.0002369	0.002866	i0_LQ_MM3Flower_c10921/f1p11/942	1.7557	22.1996	-3.6604	1.729e-06	3.0284e-05	i0_LQ_MM3Flower_c21073/f1p0/641	17.2165	0.616073	4.8045	3.3312e-05	0.00043755	i0_LQ_MM3Flower_c49775/f1p0/935	37.4907	87.8296	-1.2282	0.00032471	0.004765	i0_LQ_MM3Flower_c13362/f1p2/928	0	23.8521	-5.576	2.3461e-07	4.9796e-06	i0_LQ_MM3Flower_c23267/f1p16/405	26.9296	0.907228	4.8916	7.4074e-08	1.5111e-06	i0_LQ_MM3Flower_c23403/f1p1/852	3.33347	20.8201	-2.6429	2.8455e-05	0.0004271	i0_HQ_MM3Seed_c895/f3p0/988	1343.7
i0_LQ_MM3Seed_c2568/f1p21/663	56.9633	15.8782	1.843	3.9446e-06	0.00014127	i0_LQ_MM3Flower_c26634/f1p2/512	0	15.8012	-4.982	8.2982e-05	0.0011432	i0_LQ_MM3Flower_c11011/f1p4/944	0	36.4954	-6.1896	6.904e-11	2.322e-09	i0_LQ_MM3Flower_c21218/f1p2/822	768.754	59.6309	3.6884	5.4955e-145	5.705e-142	i0_LQ_MM3Flower_c50197/f1p0/842	19.2473	116.68	-2.5998	2.6908e-15	2.0111e-13	i0_LQ_MM3Flower_c13407/f1p1/600	0	26.0374	-5.7025	6.5934e-08	1.5525e-06	i0_LQ_MM3Flower_c23686/f1p3/789	21.4892	1.90631	3.4948	1.1279e-05	0.00015134	i0_LQ_MM3Flower_c23509/f1p0/996	73.0959	25.8104	1.5018	0.0001091	0.0013942	i0_HQ_MM3Seed_c903/f3p0/827	43.6608
i0_LQ_MM3Seed_c2854/f1p0/561	26.4552	0.322022	6.3602	1.7713e-07	8.416e-06	i0_LQ_MM3Flower_c2667/f1p6/791	0.251014	17.7763	-6.146	2.2152e-05	0.00035299	i0_LQ_MM3Flower_c11055/f1p0/832	7.60317	58.9518	-2.9549	5.4458e-13	2.3579e-11	i0_LQ_MM3Flower_c21264/f1p6/1000	3.32257	26.4391	-2.9923	3.0927e-06	5.1425e-05	i0_LQ_MM3Flower_c50386/f1p0/711	78.8931	26.6926	1.5635	1.2513e-09	5.2227e-08	i0_LQ_MM3Flower_c1349/f5p4/729	0	57.4531	-6.8443	3.2798e-15	1.9771e-13	i0_LQ_MM3Flower_c23687/f1p4/735	10.7019	83.5115	-2.9641	5.2803e-15	2.5329e-13	i0_LQ_MM3Flower_c23537/f1p3/604	34.1181	88.8505	-1.3808	7.3975e-10	2.6785e-08	i0_HQ_MM3Seed_c920/f3p0/403	1.74325
i0_LQ_MM3Seed_c2948/f1p0/495	34.5828	7.58199	2.1894	4.7135e-05	0.0012941	i0_LQ_MM3Flower_c26686/f1p0/877	33.425	12.3082	1.4413	0.00029104	0.0034304	i0_LQ_MM3Flower_c11217/f1p11/978	0	12.9025	-4.6896	0.0001153	0.0013296	i0_LQ_MM3Flower_c21694/f1p0/746	1.29126	25.6858	-4.3141	1.8703e-07	3.8406e-06	i0_LQ_MM3Flower_c50474/f1p0/683	28.0075	3.32561	3.0741	3.5773e-07	1.0309e-05	i0_LQ_MM3Flower_c13597/f1p0/655	4.21524	31.2785	-2.8915	6.8151e-07	1.3215e-05	i0_LQ_MM3Flower_c23840/f1p0/690	0.584429	16.8773	-4.8519	2.987e-05	0.00036323	i0_LQ_MM3Flower_c23644/f1p1/862	0.519252	18.6847	-5.1693	2.0255e-06	4.0118e-05	i0_HQ_MM3Seed_c943/f3p0/489	21.4563
i0_LQ_MM3Seed_c2960/f1p17/477	36.4618	4.06483	3.1651	2.0154e-07	9.4655e-06	i0_LQ_MM3Flower_c26787/f1p58/781	0	24.5177	-5.6158	6.5436e-07	1.4086e-05	i0_LQ_MM3Flower_c11264/f1p0/723	47.2199	13.3551	1.822	9.7651e-05	0.0011458	i0_LQ_MM3Flower_c21733/f1p0/715	31.6071	4.28838	2.8817	3.6794e-06	6.0192e-05	i0_LQ_MM3Flower_c50522/f1p0/760	2.83977	22.144	-2.9631	0.00018715	0.0029518	i0_LQ_MM3Flower_c13748/f1p5/471	2.3076	15.93	-2.7873	0.00049553	0.0047333	i0_LQ_MM3Flower_c23943/f1p0/981	22.3355	0.45248	5.6253	7.1698e-07	1.2276e-05	i0_LQ_MM3Flower_c23943/f1p0/981	308.622	0.276463	10.125	1.0739e-48	3.3233e-46	i0_HQ_MM3Seed_c953/f3p0/486	91.2409
i0_LQ_MM3Seed_c3077/f1p26/938	31.5962	66.6379	-1.0766	6.3736e-05	0.0016758	i0_LQ_MM3Flower_c26805/f1p0/456	16.3159	2.40721	2.7608	0.00027806	0.0032984	i0_LQ_MM3Flower_c11373/f1p11/484	100.298	45.4346	1.1424	0.00026534	0.0027695	i0_LQ_MM3Flower_c2179/f1p0/890	580.785	134.184	2.1138	2.8137e-60	7.3467e-58	i0_LQ_MM3Flower_c50769/f1p19/912	0.195663	13.3277	-6.0899	0.00027546	0.0041463	i0_LQ_MM3Flower_c13796/f4p0/941	9.49604	82.2714	-3.115	8.205e-17	5.7463e-15	i0_LQ_MM3Flower_c24144/f1p4/337	0	40.8258	-6.3514	5.0593e-11	1.598e-09	i0_LQ_MM3Flower_c24349/f1p0/637	0	13.5036	-4.7553	6.0413e-05	0.00082874	i0_HQ_MM3Seed_c955/f3p0/742	0.115487
i0_LQ_MM3Seed_c3127/f1p0/886	49.3617	100.498	-1.0257	2.0898e-06	7.9866e-05	i0_LQ_MM3Flower_c26859/f1p0/838	65.0025	2.44671	4.7316	8.6507e-18	5.8582e-16	i0_LQ_MM3Flower_c11406/f1p1/806	5.07219	582.715	-6.844	5.5717e-145	1.208e-141	i0_LQ_MM3Flower_c21979/f2p0/585	148.917	4.75486	4.969	1.2013e-34	1.6509e-32	i0_LQ_MM3Flower_c51042/f1p0/982	21.4905	163.424	-2.9268	7.0642e-24	9.1177e-22	i0_LQ_MM3Flower_c13841/f1p0/399	0	14.4697	-4.855	6.818e-05	0.00084039	i0_LQ_MM3Flower_c24434/f1p32/830	18.5069	0.510316	5.1805	7.0807e-06	9.9513e-05	i0_LQ_MM3Flower_c2445/f1p1/1043	49.1398	13.8759	1.8243	0.00013892	0.0017217	i0_HQ_MM3Seed_c972/f3p0/846	22.3297
i0_LQ_MM3Seed_c3299/f1p0/529	184.425	63.4823	1.5386	6.0197e-13	6.0171e-11	i0_LQ_MM3Flower_c27181/f1p0/572	0	16.8869	-5.0778	4.4699e-05	0.00066269	i0_LQ_MM3Flower_c11533/f2p0/938	25.5704	0	5.6764	4.4505e-07	8.766e-06	i0_LQ_MM3Flower_c22006/f1p1/878	62.9848	22.3196	1.4967	3.3516e-05	0.00044002	i0_LQ_MM3Flower_c51091/f1p5/928	0.106339	18.7421	-7.4615	2.6539e-05	0.00052396	i0_LQ_MM3Flower_c13858/f1p0/723	0	15.6281	-4.9661	3.3096e-05	0.00044262	i0_LQ_MM3Flower_c2445/f1p1/1043	35.1895	0	6.1371	5.3879e-10	1.4975e-08	i0_LQ_MM3Flower_c24470/f1p0/794	0	298.824	-9.2232	2.7533e-60	1.1776e-57	i0_HQ_MM3Seed_c9735/f2p0/730	0.169584
i0_LQ_MM3Seed_c3400/f1p0/977	2.33273	57.1343	-4.6143	2.7913e-15	3.585e-13	i0_LQ_MM3Flower_c27446/f1p0/570	21.4629	271.148	-3.6592	8.787e-50	2.3516e-47	i0_LQ_MM3Flower_c11806/f1p0/863	0.459183	15.2485	-5.0535	2.3758e-05	0.00032596	i0_LQ_MM3Flower_c22056/f1p0/664	93.4692	14.9284	2.6464	3.299e-14	1.4821e-12	i0_LQ_MM3Flower_c51170/f1p0/769	1.42494	57.6202	-5.3376	6.1942e-14	4.0831e-12	i0_LQ_MM3Flower_c13998/f1p2/486	0	18.7455	-5.2285	4.8945e-06	7.9559e-05	i0_LQ_MM3Flower_c24470/f1p0/794	0	19.959	-5.319	4.3573e-06	6.416e-05	i0_LQ_MM3Flower_c24686/f1p4/862	3.76938	26.112	-2.7923	1.5957e-06	3.2435e-05	i0_HQ_MM3Seed_c976/f3p0/882	1.58035
i0_LQ_MM3Seed_c3655/f1p16/496	23.7487	2.88872	3.0393	3.9582e-05	0.0011103	i0_LQ_MM3Flower_c27578/f1p114/870	21.35	0	5.4162	6.3659e-07	1.3728e-05	i0_LQ_MM3Flower_c11812/f1p1/1004	2.78941	21.646	-2.9561	1.2318e-05	0.00018075	i0_LQ_MM3Flower_c22229/f1p0/969	20.6216	0	5.3661	3.9557e-06	6.42e-05	i0_LQ_MM3Flower_c51472/f1p0/845	0.0531693	101.472	-10.898	1.6999e-15	1.2929e-13	i0_LQ_MM3Flower_c1430/f5p8/979	12.9656	48.105	-1.8915	1.0904e-06	2.0388e-05	i0_LQ_MM3Flower_c2481/f2p0/706	63.8947	4.44315	3.846	4.8262e-15	2.3202e-13	i0_LQ_MM3Flower_c2481/f2p0/706	36.5399	2.30107	3.9891	4.2573e-08	1.1648e-06	i0_HQ_MM3Seed_c977/f3p0/771	63.5878
i0_LQ_MM3Seed_c3672/f1p32/388	19.1844	0.746555	4.6835	1.3828e-05	0.00044086	i0_LQ_MM3Flower_c28205/f1p8/676	0	13.3841	-4.7424	0.00033504	0.0038741	i0_LQ_MM3Flower_c11836/f1p0/614	0	89.2851	-7.4803	1.1753e-22	1.0202e-20	i0_LQ_MM3Flower_c22484/f2p0/871	94.1162	43.8581	1.1016	0.00010562	0.0012313	i0_LQ_MM3Flower_c5169/f1p0/844	0	78.9205	-7.3023	4.4596e-18	4.0212e-16	i0_LQ_MM3Flower_c14342/f1p4/997	0.862565	21.136	-4.6149	1.8009e-06	3.2272e-05	i0_LQ_MM3Flower_c24881/f1p0/718	70.5612	6.37384	3.4686	2.1204e-15	1.0547e-13	i0_LQ_MM3Flower_c24854/f1p0/631	76.6057	21.813	1.8123	2.253e-06	4.4171e-05	i0_HQ_MM3Seed_c985/f3p0/697	3.3935
i0_LQ_MM3Seed_c3720/f1p60/557	7.28618	28.8293	-1.9843	8.0895e-05	0.0020618	i0_LQ_MM3Flower_c28303/f1p0/501	1.8826	110.056	-5.8694	4.6469e-26	5.0852e-24	i0_LQ_MM3Flower_c11843/f1p0/431	71.8341	2.09745	5.098	6.3201e-17	3.8191e-15	i0_LQ_MM3Flower_c22610/f1p3/832	96.4693	13.3869	2.8493	9.2216e-16	4.6196e-14	i0_LQ_MM3Flower_c51702/f1p0/804	2.28628	49.7264	-4.4429	2.0115e-11	1.0481e-09	i0_LQ_MM3Flower_c14383/f1p1/535	56.9221	10.9432	2.379	2.3137e-08	5.8903e-07	i0_LQ_MM3Flower_c24950/f1p3/935	20.8229	152.83	-2.8757	2.0764e-25	2.081e-23	i0_LQ_MM3Flower_c24881/f1p0/718	10.1331	37.9068	-1.9034	1.5046e-06	3.077e-05	i0_HQ_MM3Stem_c1113/f2p0/952	571.689
i0_LQ_MM3Seed_c3945/f1p29/314	0.702418	21.0033	-4.9021	1.3425e-06	5.3292e-05	i0_LQ_MM3Flower_c28334/f1p0/796	0.251014	17.8843	-6.1548	2.0934e-05	0.00033518	i0_LQ_MM3Flower_c12054/f1p6/513	65.1317	22.4107	1.5392	7.8927e-05	0.00094912	i0_LQ_MM3Flower_c22765/f3p5/940	12.9133	45.0607	-1.803	3.8519e-06	6.2681e-05	i0_LQ_MM3Flower_c51932/f1p0/697	38.653	8.11588	2.2518	2.0374e-07	6.1218e-06	i0_LQ_MM3Flower_c14440/f1p0/996	79.1253	13.8048	2.519	8.8787e-12	3.7398e-10	i0_LQ_MM3Flower_c24959/f1p0/434	42.6077	13.6957	1.6374	4.9891e-05	0.00057233	i0_LQ_MM3Flower_c24923/f2p4/939	38.992	3.28901	3.5675	6.9533e-08	1.8296e-06	i0_HQ_MM3Stem_c539/f9p0/887	1417.41
i0_LQ_MM3Seed_c4005/f1p10/767	0	29.2098	-5.8684	9.0609e-09	5.3494e-07	i0_LQ_MM3Flower_c28382/f2p0/589	0	17.9269	-5.1641	2.4823e-05	0.00039144	i0_LQ_MM3Flower_c1212/f4p0/814	1.15124	12.4048	-3.4296	0.00046382	0.0045149	i0_LQ_MM3Flower_c22796/f1p0/817	0.279795	39.463	-7.14	8.8969e-11	2.8299e-09	i0_LQ_MM3Flower_c52615/f1p2/568	9.31154	182.782	-4.295	4.4269e-37	9.4966e-35	i0_LQ_MM3Flower_c1450/f2p0/1001	1.11977	16.8138	-3.9084	4.2846e-05	0.00055744	i0_LQ_MM3Flower_c24989/f1p1/931	0.057297	19.891	-8.4394	2.1309e-05	0.0002683	i0_LQ_MM3Flower_c24958/f1p0/1061	0.516688	13.7394	-4.7329	5.2585e-05	0.00073413	i0_HQ_MM3Stem_c5413/f2p0/836	94.6563
i0_LQ_MM3Seed_c4040/f1p1/562	118.97	19.1391	2.636	1.9189e-17	3.0051e-15	i0_LQ_MM3Flower_c28431/f1p0/865	0.812657	30.6419	-5.2367	3.3296e-08	8.8174e-07	i0_LQ_MM3Flower_c12348/f1p0/909	0	325.789	-9.3478	1.9235e-63	7.2756e-61	i0_LQ_MM3Flower_c22963/f1p0/674	27.2101	6.41274	2.0851	0.00044676	0.0043833	i0_LQ_MM3Flower_c52748/f1p3/656	909.276	304.213	1.5796	1.2627e-95	9.8747e-93	i0_LQ_MM3Flower_c1452/f9p2/888	0	39.6697	-6.31	3.3559e-11	1.3113e-09	i0_LQ_MM3Flower_c25131/f1p6/305	0	31.5256	-5.9785	6.8814e-09	1.6415e-07	i0_LQ_MM3Flower_c24989/f1p1/931	0	13.7111	-4.7773	5.2542e-05	0.00073364	i0_HQ_MM3Stem_c542/f7p0/958	70.9024
i0_LQ_MM3Seed_c4078/f1p0/978	4.76872	23.8914	-2.3248	8.5568e-05	0.002161	i0_LQ_MM3Flower_c28530/f1p0/754	23.8639	1.68751	3.8219	6.7196e-07	1.4405e-05	i0_LQ_MM3Flower_c12392/f1p0/939	26.8553	1.16981	4.5209	6.4318e-07	1.2322e-05	i0_LQ_MM3Flower_c23144/f1p0/782	2.54404	24.7062	-3.2797	2.775e-06	4.6619e-05	i0_LQ_MM3Flower_c52868/f1p11/923	1.3824	62.2211	-5.4922	5.1641e-15	3.7393e-13	i0_LQ_MM3Flower_c14588/f1p1/907	162.206	27.6566	2.5521	7.0546e-23	7.7797e-21	i0_LQ_MM3Flower_c25160/f1p3/854	0	16.803	-5.0706	2.7545e-05	0.00033773	i0_LQ_MM3Flower_c25029/f1p3/622	0	53.4288	-6.7395	3.4189e-15	2.2596e-13	i0_HQ_MM3Stem_c782/f3p0/775	23.2585
i0_LQ_MM3Seed_c4188/f1p13/613	36.8369	178.211	-2.2744	2.9644e-26	8.0362e-24	i0_LQ_MM3Flower_c28590/f1p0/957	2.8239	65.9198	-4.5449	3.3039e-15	1.8627e-13	i0_LQ_MM3Flower_c12401/f1p0/800	1.05707	28.3471	-4.7451	1.0378e-08	2.6419e-07	i0_LQ_MM3Flower_c23239/f1p13/686	22.7334	0.697037	5.0274	1.5424e-06	2.704e-05	i0_LQ_MM3Flower_c53127/f1p0/964	3.1221	27.8727	-3.1583	1.3951e-05	0.00029545	i0_LQ_MM3Flower_c14595/f1p0/732	24.2145	75.7349	-1.6451	2.2368e-08	5.7133e-07	i0_LQ_MM3Flower_c25230/f1p0/653	49.1596	3.00519	4.0319	3.1885e-12	1.141e-10	i0_LQ_MM3Flower_c25131/f1p6/305	0	18.2726	-5.1916	2.6128e-06	5.0407e-05	i0_HQ_MM3Stem_c858/f3p0/764	121.355
i0_LQ_MM3Seed_c4297/f1p12/890	5.31871	95.51	-4.1665	1.5905e-23	3.6527e-21	i0_LQ_MM3Flower_c28624/f1p0/965	0.26733	14.7901	-5.7899	0.00010918	0.0014551	i0_LQ_MM3Flower_c12422/f1p19/561	0.803023	19.6649	-4.614	2.0431e-06	3.5333e-05	i0_LQ_MM3Flower_c23262/f1p6/696	139.756	34.3205	2.0258	6.3469e-15	3.0181e-13	i0_LQ_MM3Flower_c53212/f1p3/835	1.46216	57.3816	-5.2944	7.4087e-14	4.8502e-12	i0_LQ_MM3Flower_c14638/f1p2/937	7.52817	50.1985	-2.7373	8.8472e-10	2.799e-08	i0_LQ_MM3Flower_c25267/f1p6/842	0	36.8079	-6.2019	4.1182e-10	1.1579e-08	i0_LQ_MM3Flower_c25137/f3p0/799	1.99688	30.9968	-3.9563	4.1478e-09	1.338e-07	i0_HQ_MM3Stem_c995/f2p0/606	48.6499
i0_LQ_MM3Seed_c4322/f1p0/544	63.8498	0.278565	7.8405	7.9969e-15	9.6621e-13	i0_LQ_MM3Flower_c28682/f1p0/622	0.530267	90.5357	-7.4156	1.1349e-20	9.0679e-19	i0_LQ_MM3Flower_c12660/f1p0/590	0	77.921	-7.2839	2.7842e-20	2.1317e-18	i0_LQ_MM3Flower_c23267/f1p16/405	33.5055	0.857891	5.2875	4.2968e-09	1.1067e-07	i0_LQ_MM3Flower_c53543/f1p0/859	126.867	30.535	2.0548	2.7799e-19	2.7299e-17	i0_LQ_MM3Flower_c14685/f2p0/1069	0.121072	24.1047	-7.6373	7.1662e-07	1.3838e-05	i0_LQ_MM3Flower_c25415/f1p3/450	72.8817	9.52589	2.9356	6.2526e-14	2.6791e-12	i0_LQ_MM3Flower_c25160/f1p3/854	0	18.4746	-5.2075	2.2938e-06	4.4894e-05	i0_LQ_MM3Flower_c10129/f1p6/589	89.3099
i0_LQ_MM3Seed_c4365/f1p7/571	131.767	18.1708	2.8583	7.3544e-21	1.445e-18	i0_LQ_MM3Flower_c28780/f1p0/408	24.0346	0.18517	7.0201	2.6802e-07	6.1481e-06	i0_LQ_MM3Flower_c12682/f1p2/740	91.4366	13.9255	2.715	3.7647e-13	1.6583e-11	i0_LQ_MM3Flower_c23687/f1p4/735	18.1328	78.97	-2.1227	1.4804e-11	5.1415e-10	i0_LQ_MM3Flower_c53570/f1p0/592	20.4505	4.51829	2.1783	0.00020248	0.0031628	i0_LQ_MM3Flower_c14699/f1p0/810	83.1749	16.3504	2.3468	2.1515e-11	8.6273e-10	i0_LQ_MM3Flower_c2543/f1p4/927	0.714493	45.4691	-5.9918	3.4604e-12	1.235e-10	i0_LQ_MM3Flower_c25266/f1p2/991	0.0641052	16.8996	-8.0423	2.8265e-05	0.00042509	i0_LQ_MM3Flower_c102304/f1p0/203	0
i0_LQ_MM3Seed_c4381/f1p0/901	4.14427	47.9634	-3.5327	1.5972e-11	1.3533e-09	i0_LQ_MM3Flower_c28795/f1p0/610	89.4695	8.1055	3.4644	1.0928e-20	8.7404e-19	i0_LQ_MM3Flower_c12822/f1p0/904	64.0907	0.45127	7.15	3.5645e-15	1.8793e-13	i0_LQ_MM3Flower_c23761/f1p2/987	15.3195	0	4.9373	8.3703e-05	0.0010016	i0_LQ_MM3Flower_c53638/f1p23/887	29.8811	0.820359	5.1868	2.6058e-09	1.0436e-07	i0_LQ_MM3Flower_c14807/f1p8/984	0	14.4727	-4.8553	6.8051e-05	0.00083915	i0_LQ_MM3Flower_c25544/f1p0/730	0.916751	16.6703	-4.1846	6.0551e-05	0.00068087	i0_LQ_MM3Flower_c25327/f1p0/746	63.9802	15.4388	2.0511	1.5487e-06	3.1571e-05	i0_LQ_MM3Flower_c102479/f1p0/214	0.103938
i0_LQ_MM3Seed_c4440/f1p0/650	29.0049	0.14374	7.6567	1.3205e-07	6.3909e-06	i0_LQ_MM3Flower_c28832/f1p12/982	15.0671	0	4.9133	3.2466e-05	0.00049767	i0_LQ_MM3Flower_c12860/f1p21/599	0.219006	14.8783	-6.0861	3.0218e-05	0.00040465	i0_LQ_MM3Flower_c23836/f1p3/569	20.9455	0.438061	5.5794	3.1151e-06	5.1757e-05	i0_LQ_MM3Flower_c53772/f1p2/802	28.2861	2.7135	3.3819	1.1762e-07	3.6686e-06	i0_LQ_MM3Flower_c14938/f1p0/703	0	17.9575	-5.1665	7.9e-06	0.00012259	i0_LQ_MM3Flower_c25587/f1p0/938	2.49528	25.2317	-3.338	5.4952e-06	7.9131e-05	i0_LQ_MM3Flower_c25415/f1p3/450	3.52578	41.7953	-3.5673	3.2329e-11	1.3979e-09	i0_LQ_MM3Flower_c10465/f1p0/741	0
i0_LQ_MM3Seed_c4510/f1p0/476	22.6186	1.87474	3.5927	1.4468e-05	0.00045889	i0_LQ_MM3Flower_c28856/f1p0/676	64.909	393.961	-2.6016	2.6263e-50	7.1663e-48	i0_LQ_MM3Flower_c12903/f1p0/995	0.0730021	11.536	-7.304	0.00038912	0.0038722	i0_LQ_MM3Flower_c23840/f1p0/690	1.2374	15.9595	-3.689	8.4223e-05	0.0010069	i0_LQ_MM3Flower_c53781/f1p5/909	0.0563594	63.3866	-10.135	2.6167e-11	1.3463e-09	i0_LQ_MM3Flower_c14973/f1p3/830	0.516214	16.4011	-4.9897	2.0919e-05	0.00029438	i0_LQ_MM3Flower_c25609/f1p0/519	0.114594	25.9462	-7.8228	5.5754e-07	9.7368e-06	i0_LQ_MM3Flower_c2543/f1p4/927	0.149365	22.1025	-7.2092	6.3564e-07	1.4082e-05	i0_LQ_MM3Flower_c10519/f1p0/788	12.0131
i0_LQ_MM3Seed_c4653/f1p0/479	329.468	148.796	1.1468	9.999e-14	1.087e-11	i0_LQ_MM3Flower_c28904/f1p0/985	20.5204	2.96272	2.7921	4.181e-05	0.00062452	i0_LQ_MM3Flower_c13049/f1p3/631	0	47.0678	-6.5567	2.0127e-13	9.0909e-12	i0_LQ_MM3Flower_c23976/f1p0/632	114.089	8.51135	3.7446	2.9426e-23	2.3652e-21	i0_LQ_MM3Flower_c53900/f1p0/719	8.78357	120.173	-3.7742	8.1717e-23	9.9993e-21	i0_LQ_MM3Flower_c15047/f1p0/729	0.060235	12.8783	-7.7401	0.00031045	0.0031614	i0_LQ_MM3Flower_c25710/f1p1/668	0.916751	29.7571	-5.0206	2.5144e-08	5.5304e-07	i0_LQ_MM3Flower_c25436/f1p0/1076	57.2408	0	6.839	1.123e-13	6.4901e-12	i0_LQ_MM3Flower_c10548/f1p0/567	35.7475
i0_LQ_MM3Seed_c4714/f1p233/406	38.824	8.27172	2.2307	1.2615e-05	0.00040549	i0_LQ_MM3Flower_c29005/f1p0/777	2.16625	22.6901	-3.3888	3.3888e-05	0.00051721	i0_LQ_MM3Flower_c13078/f1p0/778	2.04406	15.3813	-2.9117	0.00025009	0.0026287	i0_LQ_MM3Flower_c24007/f1p0/880	21.1511	49.0944	-1.2148	0.00021414	0.0023013	i0_LQ_MM3Flower_c53950/f1p0/872	4.71718	41.4818	-3.1365	1.2901e-07	4.0022e-06	i0_LQ_MM3Flower_c15121/f1p0/846	1.37215	44.8027	-5.0291	1.9419e-12	8.8166e-11	i0_LQ_MM3Flower_c25761/f1p6/1006	21.0245	1.66646	3.6572	1.0031e-05	0.0001363	i0_LQ_MM3Flower_c25632/f1p11/796	0.977604	418.974	-8.7434	4.2215e-89	3.5443e-86	i0_LQ_MM3Flower_c106099/f1p0/847	0
i0_LQ_MM3Seed_c4798/f1p0/648	68.5764	6.44377	3.4117	1.5274e-13	1.6361e-11	i0_LQ_MM3Flower_c29058/f1p0/957	3.50854	148.98	-5.4081	2.3035e-34	3.6566e-32	i0_LQ_MM3Flower_c13080/f1p0/931	2.10319	33.428	-3.9904	1.8334e-09	5.1688e-08	i0_LQ_MM3Flower_c24144/f1p4/337	0.0699489	38.6056	-9.1083	6.7361e-09	1.6897e-07	i0_LQ_MM3Flower_c54337/f1p7/777	3.09126	23.338	-2.9164	0.00014499	0.0023582	i0_LQ_MM3Flower_c15264/f1p0/879	22.5279	3.3697	2.741	0.00013087	0.0014916	i0_LQ_MM3Flower_c25892/f1p0/857	23.6402	4.5764	2.369	0.00013452	0.0013805	i0_LQ_MM3Flower_c25886/f1p10/750	0	15.7361	-4.976	1.3657e-05	0.00022232	i0_LQ_MM3Flower_c10615/f1p1/913	31.0703
i0_LQ_MM3Seed_c5024/f1p22/938	511.258	245.341	1.0593	7.7371e-18	1.2458e-15	i0_LQ_MM3Flower_c29108/f1p0/730	46.3622	12.5533	1.8849	5.1528e-07	1.1313e-05	i0_LQ_MM3Flower_c13148/f1p1/823	2.1448	15.6041	-2.863	0.0002499	0.002627	i0_LQ_MM3Flower_c2445/f1p1/1043	40.3269	0	6.3337	1.0384e-10	3.2773e-09	i0_LQ_MM3Flower_c54355/f1p0/589	38.8949	17.1543	1.181	0.0003158	0.0046509	i0_LQ_MM3Flower_c1529/f2p11/723	0	13.4044	-4.7446	0.0001334	0.0015156	i0_LQ_MM3Flower_c26081/f2p5/493	0	102.469	-7.679	1.384e-23	1.2433e-21	i0_LQ_MM3Flower_c25892/f1p0/857	16.4045	40.0083	-1.2862	7.3516e-05	0.00098654	i0_LQ_MM3Flower_c10790/f1p0/783	52.7977
i0_LQ_MM3Seed_c5095/f1p15/931	76.6338	25.4937	1.5878	1.9153e-06	7.3775e-05	i0_LQ_MM3Flower_c29229/f1p0/578	2.62686	26.6219	-3.3412	8.1912e-06	0.00014366	i0_LQ_MM3Flower_c13253/f1p1/619	535.762	59.9363	3.1601	3.4156e-82	2.1382e-79	i0_LQ_MM3Flower_c24470/f1p0/794	0	18.8736	-5.2383	4.2119e-06	6.8001e-05	i0_LQ_MM3Flower_c5446/f1p0/764	59.2577	7.11441	3.0582	1.4784e-13	9.4067e-12	i0_LQ_MM3Flower_c17190/f1p0/327	4.50497	34.6232	-2.9421	1.3832e-07	3.071e-06	i0_LQ_MM3Flower_c26199/f1p0/498	18.6318	3.17813	2.5515	0.00041208	0.0036843	i0_LQ_MM3Flower_c26047/f1p0/880	117.297	28.4062	2.0459	8.4483e-11	3.4663e-09	i0_LQ_MM3Flower_c10798/f1p0/883	66.5571
i0_LQ_MM3Seed_c5271/f1p0/840	8.98603	76.1921	-3.0839	7.9783e-16	1.09e-13	i0_LQ_MM3Flower_c29257/f1p2/898	0	39.0295	-6.2865	3.4e-10	1.1635e-08	i0_LQ_MM3Flower_c13362/f1p2/928	0.219006	22.7199	-6.6968	3.6685e-07	7.3378e-06	i0_LQ_MM3Flower_c2481/f2p0/706	27.2773	4.20152	2.6987	3.3991e-05	0.00044586	i0_LQ_MM3Flower_c54710/f1p0/852	0.178649	44.9854	-7.9762	1.7806e-10	8.2976e-09	i0_LQ_MM3Flower_c1768/f2p13/552	3.09246	19.6113	-2.6649	0.00015676	0.0017457	i0_LQ_MM3Flower_c26348/f1p2/685	48.385	1.13403	5.415	3.2011e-13	1.2766e-11	i0_LQ_MM3Flower_c26097/f1p4/848	0	13.4353	-4.748	6.3255e-05	0.00086301	i0_LQ_MM3Flower_c10834/f1p0/639	1.15487
i0_LQ_MM3Seed_c5294/f1p0/829	1.45401	15.9841	-3.4585	0.0001131	0.0027541	i0_LQ_MM3Flower_c29297/f1p0/613	345.449	24.085	3.8423	5.7148e-80	3.0985e-77	i0_LQ_MM3Flower_c13382/f1p0/918	0.219006	10.4822	-5.5808	0.00043689	0.0042869	i0_LQ_MM3Flower_c24881/f1p0/718	50.9291	6.02722	3.0789	1.1801e-09	3.2664e-08	i0_LQ_MM3Flower_c54864/f1p0/877	5.35893	29.8775	-2.479	0.00010734	0.0018102	i0_LQ_MM3Flower_c1851/f11p0/512	0	42.1993	-6.3991	8.6704e-12	3.6565e-10	i0_LQ_MM3Flower_c26386/f1p0/968	0	18.4275	-5.2038	1.0606e-05	0.00014332	i0_LQ_MM3Flower_c26212/f1p2/800	70.1311	2.7305	4.6828	1.2418e-15	8.5889e-14	i0_LQ_MM3Flower_c10888/f1p5/755	39.9245
i0_LQ_MM3Seed_c5300/f1p4/697	79.7926	26.9005	1.5686	1.4989e-06	5.8844e-05	i0_LQ_MM3Flower_c29345/f1p0/805	11.7349	0.246893	5.5708	0.00022138	0.0027032	i0_LQ_MM3Flower_c1349/f5p4/729	0	54.7257	-6.7741	3.4249e-15	1.8078e-13	i0_LQ_MM3Flower_c24923/f2p4/939	61.625	7.29207	3.0791	2.2093e-11	7.5122e-10	i0_LQ_MM3Flower_c54901/f1p35/861	1.32923	30.1709	-4.5045	1.5751e-07	4.8186e-06	i0_LQ_MM3Flower_c18540/f1p4/231	0	54.0573	-6.7564	1.8247e-14	1.0152e-12	i0_LQ_MM3Flower_c2643/f1p3/708	172.114	75.6407	1.1861	1.0974e-10	3.3463e-09	i0_LQ_MM3Flower_c26386/f1p0/968	0	14.6516	-4.873	2.8013e-05	0.00042179	i0_LQ_MM3Flower_c10921/f1p11/942	0
i0_LQ_MM3Seed_c5352/f1p139/541	167.93	81.3517	1.0456	1.1187e-06	4.5097e-05	i0_LQ_MM3Flower_c2941/f1p4/705	9.09925	45.5518	-2.3237	2.5228e-06	4.8909e-05	i0_LQ_MM3Flower_c13597/f1p0/655	1.53742	29.7937	-4.2764	8.0899e-09	2.0899e-07	i0_LQ_MM3Flower_c24950/f1p3/935	61.881	144.519	-1.2237	1.7268e-10	5.3026e-09	i0_LQ_MM3Flower_c54911/f1p0/357	6.97953	376.666	-5.754	4.0209e-83	2.5622e-80	i0_LQ_MM3Flower_c19503/f6p3/767	9.03525	38.3679	-2.0863	3.8206e-06	6.3637e-05	i0_LQ_MM3Flower_c26478/f1p1/434	14.1524	62.7501	-2.1486	1.8506e-08	4.1604e-07	i0_LQ_MM3Flower_c26394/f1p0/896	24.8677	2.45124	3.3427	3.0635e-05	0.00045553	i0_LQ_MM3Flower_c11011/f1p4/944	0
i0_LQ_MM3Seed_c547/f5p0/427	251.06	40.0789	2.6471	3.4839e-35	1.5305e-32	i0_LQ_MM3Flower_c29426/f1p6/947	4.48185	29.4648	-2.7168	2.7922e-05	0.00043457	i0_LQ_MM3Flower_c13640/f1p0/879	1.89805	28.9563	-3.9313	2.4901e-08	5.9905e-07	i0_LQ_MM3Flower_c24989/f1p1/931	0.849879	18.8093	-4.468	7.0085e-06	0.00010759	i0_LQ_MM3Flower_c5505/f1p7/995	25.0071	0	5.6443	4.9039e-08	1.637e-06	i0_LQ_MM3Flower_c19573/f1p0/659	7.82573	26.7988	-1.7759	0.00047195	0.0045397	i0_LQ_MM3Flower_c26579/f1p0/531	23.2053	4.70625	2.3018	0.00019873	0.0019441	i0_LQ_MM3Flower_c26525/f1p3/679	50.5149	14.4592	1.8047	0.00013019	0.0016262	i0_LQ_MM3Flower_c11055/f1p0/832	2.37053
i0_LQ_MM3Seed_c5533/f1p9/504	30.9064	88.3052	-1.5146	5.9219e-09	3.5927e-07	i0_LQ_MM3Flower_c29617/f1p0/797	347.589	114.042	1.6078	6.9631e-36	1.189e-33	i0_LQ_MM3Flower_c13796/f4p0/941	34.43	78.3659	-1.1866	4.6026e-07	9.0395e-06	i0_LQ_MM3Flower_c25131/f1p6/305	0	29.8112	-5.8978	6.9144e-09	1.7329e-07	i0_LQ_MM3Flower_c55111/f1p0/994	10.0001	127.579	-3.6733	1.3318e-23	1.6925e-21	i0_LQ_MM3Flower_c19885/f1p0/602	0	23.6236	-5.5622	2.6818e-07	5.6333e-06	i0_LQ_MM3Flower_c26720/f1p0/925	58.7151	23.986	1.2915	5.8917e-05	0.00066439	i0_LQ_MM3Flower_c26686/f1p0/877	12.7832	41.4338	-1.6966	2.2979e-06	4.4964e-05	i0_LQ_MM3Flower_c11217/f1p11/978	23.2871
i0_LQ_MM3Seed_c5539/f1p8/999	28.2878	4.47432	2.6604	3.0905e-05	0.00089321	i0_LQ_MM3Flower_c29826/f2p0/950	0.0690288	44.6105	-9.336	2.8511e-09	8.7297e-08	i0_LQ_MM3Flower_c13841/f1p0/399	0	13.7828	-4.7848	6.4474e-05	0.00079301	i0_LQ_MM3Flower_c25132/f1p11/432	16.438	0.321709	5.6751	3.5621e-05	0.00046533	i0_LQ_MM3Flower_c55125/f1p0/661	15.8976	1.3883	3.5174	5.7387e-05	0.0010397	i0_LQ_MM3Flower_c19914/f2p0/665	32.9467	86.4378	-1.3915	9.5551e-08	2.1873e-06	i0_LQ_MM3Flower_c26776/f1p1/703	57.0271	12.2601	2.2177	1.1548e-08	2.6716e-07	i0_LQ_MM3Flower_c26768/f1p1/758	0	10.7898	-4.4316	0.00038531	0.0041406	i0_LQ_MM3Flower_c11406/f1p1/806	14.2311
i0_LQ_MM3Seed_c5625/f1p2/913	15.6899	0	4.9718	7.013e-05	0.0018199	i0_LQ_MM3Flower_c30297/f1p0/970	15.1976	0.501193	4.9223	2.9899e-05	0.00046231	i0_LQ_MM3Flower_c13858/f1p0/723	0	14.8862	-4.8959	3.1329e-05	0.00041777	i0_LQ_MM3Flower_c25230/f1p0/653	79.243	2.84176	4.8014	5.5156e-19	3.5022e-17	i0_LQ_MM3Flower_c55270/f1p0/995	1.67058	17.786	-3.4123	0.00030335	0.0044988	i0_LQ_MM3Flower_c19971/f2p0/818	9.8183	69.9537	-2.8329	1.8926e-13	9.6314e-12	i0_LQ_MM3Flower_c26777/f1p6/843	0	112.043	-7.8079	2.271e-25	2.2657e-23	i0_LQ_MM3Flower_c26777/f1p6/843	1.66673	25.4433	-3.9322	1.0509e-07	2.6873e-06	i0_LQ_MM3Flower_c1141/f6p0/930	66.9218
i0_LQ_MM3Seed_c5695/f1p0/993	40.12	0	6.3262	1.2486e-10	9.6796e-09	i0_LQ_MM3Flower_c30373/f1p0/912	0.0627534	14.7426	-7.8761	0.00021984	0.0026888	i0_LQ_MM3Flower_c13998/f1p2/486	0	17.8557	-5.1583	4.6502e-06	7.4789e-05	i0_LQ_MM3Flower_c25267/f1p6/842	2.24956	34.8063	-3.9516	3.001e-09	7.8859e-08	i0_LQ_MM3Flower_c55287/f1p0/785	73.1205	4.87672	3.9063	5.7763e-19	5.5643e-17	i0_LQ_MM3Flower_c1999/f2p4/705	13.8854	67.6199	-2.2839	1.0172e-10	3.7129e-09	i0_LQ_MM3Flower_c26851/f1p24/649	7.17816	99.0041	-3.7858	2.9609e-21	2.311e-19	i0_LQ_MM3Flower_c2684/f1p20/737	0	11.5513	-4.53	0.00022786	0.0026352	i0_LQ_MM3Flower_c11562/f1p0/670	0.547044
i0_LQ_MM3Seed_c5816/f1p0/749	54.4542	356.318	-2.71	1.3466e-60	1.7217e-57	i0_LQ_MM3Flower_c30406/f1p2/638	35.3302	6.54267	2.433	4.7974e-07	1.059e-05	i0_LQ_MM3Flower_c14052/f1p0/398	20.4406	2.89194	2.8213	0.00043753	0.0042918	i0_LQ_MM3Flower_c25415/f1p3/450	77.993	9.00786	3.1141	3.7126e-14	1.6575e-12	i0_LQ_MM3Flower_c55648/f1p0/674	20.9115	74.806	-1.8389	1.1121e-06	2.9194e-05	i0_LQ_MM3Flower_c20039/f2p2/602	0.84329	15.6544	-4.2144	5.5762e-05	0.00070383	i0_LQ_MM3Flower_c26931/f1p0/696	27.8647	2.20116	3.6621	3.6408e-07	6.609e-06	i0_LQ_MM3Flower_c26851/f1p24/649	201.256	549.074	-1.448	8.9397e-56	3.4059e-53	i0_LQ_MM3Flower_c11574/f1p0/607	10.8236
i0_LQ_MM3Seed_c5921/f1p0/641	0	13.5567	-4.7609	0.00010992	0.0026872	i0_LQ_MM3Flower_c30449/f1p0/587	12.9944	0.199366	6.0263	0.00010661	0.0014241	i0_LQ_MM3Flower_c1430/f5p8/979	8.75806	45.8214	-2.3873	7.9317e-09	2.0532e-07	i0_LQ_MM3Flower_c2543/f1p4/927	7.94339	42.9964	-2.4364	7.5229e-08	1.646e-06	i0_LQ_MM3Flower_c55708/f1p12/965	45.9383	4.79595	3.2598	2.665e-11	1.3703e-09	i0_LQ_MM3Flower_c20042/f5p3/849	41.123	13.3043	1.6281	0.00028571	0.0029462	i0_LQ_MM3Flower_c2696/f1p3/958	0	23.7875	-5.5721	4.9042e-07	8.6633e-06	i0_LQ_MM3Flower_c26939/f1p9/647	0.0641052	13.2771	-7.6943	0.00015833	0.0019307	i0_LQ_MM3Flower_c11588/f1p6/466	28.732
i0_LQ_MM3Seed_c5984/f1p10/441	28.167	2.33995	3.5895	1.3145e-06	5.23e-05	i0_LQ_MM3Flower_c3060/f1p0/723	1.22181	2228.99	-10.833	0	0	i0_LQ_MM3Flower_c14440/f1p0/996	63.9973	13.1494	2.283	6.4148e-08	1.4543e-06	i0_LQ_MM3Flower_c25544/f1p0/730	0.419693	15.7637	-5.2311	2.6207e-05	0.00035343	i0_LQ_MM3Flower_c55795/f1p1/585	16.7627	147.809	-3.1404	1.9761e-23	2.4999e-21	i0_LQ_MM3Flower_c20299/f1p2/850	173.185	49.1286	1.8177	5.6042e-16	3.61e-14	i0_LQ_MM3Flower_c27003/f1p1/864	49.1344	129.898	-1.4026	2.8083e-09	7.1345e-08	i0_LQ_MM3Flower_c2696/f1p3/958	0.149365	31.2258	-7.7078	7.0592e-09	2.1944e-07	i0_LQ_MM3Flower_c1166/f4p0/736	55.528
i0_LQ_MM3Seed_c6021/f1p0/648	42.7773	3.50992	3.6073	2.3172e-09	1.5036e-07	i0_LQ_MM3Flower_c30642/f1p1/907	5.2556	29.4358	-2.4856	7.5326e-05	0.0010505	i0_LQ_MM3Flower_c1450/f2p0/1001	0.219006	16.0156	-6.1924	1.5549e-05	0.00022271	i0_LQ_MM3Flower_c25587/f1p0/938	3.84859	23.8596	-2.6322	3.0475e-05	0.00040485	i0_LQ_MM3Flower_c55912/f1p0/975	0.265846	17.1644	-6.0127	3.6592e-05	0.00069718	i0_LQ_MM3Flower_c20323/f1p0/940	15.44	97.3847	-2.657	4.0582e-17	2.9303e-15	i0_LQ_MM3Flower_c2714/f1p11/828	55.3701	2.15353	4.6843	1.8255e-14	8.3104e-13	i0_LQ_MM3Flower_c2714/f1p11/828	69.9535	4.84447	3.852	7.7053e-14	4.5222e-12	i0_LQ_MM3Flower_c11712/f1p0/950	0.557985
i0_LQ_MM3Seed_c6154/f1p0/961	34.1368	116.277	-1.7682	1.616e-13	1.7197e-11	i0_LQ_MM3Flower_c30798/f1p0/868	0.313767	36.6019	-6.8661	1.7077e-09	5.4135e-08	i0_LQ_MM3Flower_c1452/f9p2/888	0	37.7866	-6.2398	3.3338e-11	1.1723e-09	i0_LQ_MM3Flower_c25609/f1p0/519	1.42556	24.5352	-4.1053	4.8439e-07	9.3539e-06	i0_LQ_MM3Flower_c55950/f1p0/679	33.2058	2.21308	3.9073	2.0292e-09	8.2417e-08	i0_LQ_MM3Flower_c20413/f1p27/1080	0	40.7397	-6.3484	1.8898e-11	7.6309e-10	i0_LQ_MM3Flower_c27261/f1p0/1067	18.1437	50.6006	-1.4797	0.00010991	0.0011517	i0_LQ_MM3Flower_c27225/f1p4/959	0	77.4444	-7.2751	1.4448e-20	1.4853e-18	i0_LQ_MM3Flower_c11812/f1p1/1004	6.96752
i0_LQ_MM3Seed_c6213/f1p0/876	15.3134	0	4.9367	8.7383e-05	0.0022004	i0_LQ_MM3Flower_c31770/f2p0/813	2.30431	54.2171	-4.5563	8.6817e-13	3.9226e-11	i0_LQ_MM3Flower_c14638/f1p2/937	22.2861	47.8156	-1.1013	0.00017123	0.0018901	i0_LQ_MM3Flower_c25710/f1p1/668	0.489642	28.1388	-5.8447	1.8019e-08	4.263e-07	i0_LQ_MM3Flower_c55990/f1p11/739	51.6747	5.07487	3.348	9.682e-13	5.7124e-11	i0_LQ_MM3Flower_c20464/f1p0/747	21.7599	60.9596	-1.4862	2.7671e-06	4.7474e-05	i0_LQ_MM3Flower_c27463/f1p0/872	0	15.7676	-4.9789	5.0918e-05	0.00058267	i0_LQ_MM3Flower_c27261/f1p0/1067	8.52086	45.5699	-2.419	2.7026e-09	8.9569e-08	i0_LQ_MM3Flower_c11836/f1p0/614	0
i0_LQ_MM3Seed_c6236/f1p0/582	90.4995	36.7333	1.3008	1.2408e-05	0.00039976	i0_LQ_MM3Flower_c31838/f1p0/824	76.701	2.53065	4.9217	6.7574e-21	5.5317e-19	i0_LQ_MM3Flower_c14651/f1p4/497	2.25357	42.0647	-4.2223	8.2792e-12	3.1171e-10	i0_LQ_MM3Flower_c25892/f1p0/857	36.9001	4.32752	3.092	2.116e-07	4.3143e-06	i0_LQ_MM3Flower_c56079/f1p0/972	23.4269	4.5246	2.3723	3.3045e-05	0.00063736	i0_LQ_MM3Flower_c20471/f1p1/627	0.710773	20.5512	-4.8537	2.0741e-06	3.663e-05	i0_LQ_MM3Flower_c27505/f1p0/919	362.857	151.444	1.2606	1.0313e-22	8.7433e-21	i0_LQ_MM3Flower_c27446/f1p0/570	281.611	103.982	1.4374	3.6981e-13	2.0007e-11	i0_LQ_MM3Flower_c11849/f1p0/626	29.7088
i0_LQ_MM3Seed_c6317/f1p0/603	105.784	23.7895	2.1527	1.988e-12	1.8901e-10	i0_LQ_MM3Flower_c31853/f1p0/1059	2.57289	21.7883	-3.0821	0.00010779	0.0014377	i0_LQ_MM3Flower_c14691/f2p1/791	78.8204	18.9762	2.0544	2.9419e-08	7.0089e-07	i0_LQ_MM3Flower_c25920/f1p4/910	38.6132	0	6.271	2.4981e-10	7.5421e-09	i0_LQ_MM3Flower_c56193/f1p0/795	1.11656	31.0481	-4.7974	6.4794e-08	2.1193e-06	i0_LQ_MM3Flower_c2073/f3p0/659	3.59543	44.5781	-3.6321	7.6667e-11	2.8498e-09	i0_LQ_MM3Flower_c27578/f1p114/870	0	54.1014	-6.7576	6.2718e-14	2.686e-12	i0_LQ_MM3Flower_c27463/f1p0/872	0	11.0461	-4.4655	0.0003227	0.0035554	i0_LQ_MM3Flower_c11856/f1p0/499	46.1462
i0_LQ_MM3Seed_c6401/f1p349/888	22.752	0	5.5079	1.2611e-06	5.0316e-05	i0_LQ_MM3Flower_c31894/f1p7/898	0.225912	238.039	-10.041	4.2941e-39	8.4166e-37	i0_LQ_MM3Flower_c14699/f1p0/810	82.634	15.5742	2.4076	1.7825e-10	5.6955e-09	i0_LQ_MM3Flower_c26081/f2p5/493	3.57019	96.8967	-4.7624	6.0857e-25	5.329e-23	i0_LQ_MM3Flower_c5642/f1p0/763	30.7005	0.857591	5.1618	1.5979e-09	6.577e-08	i0_LQ_MM3Flower_c20758/f1p2/642	0	1362.95	-11.413	8.1246e-183	5.4014e-179	i0_LQ_MM3Flower_c27621/f1p0/745	64.4155	31.292	1.0416	0.00035293	0.0032213	i0_LQ_MM3Flower_c2755/f2p0/931	0	12.2562	-4.6154	0.00014064	0.0017391	i0_LQ_MM3Flower_c11957/f1p0/730	9.96836
i0_LQ_MM3Seed_c6423/f1p0/687	8.99095	30.3079	-1.7531	0.00017954	0.004098	i0_LQ_MM3Flower_c32105/f1p0/858	1.31719	20.9742	-3.9931	1.9604e-05	0.00031612	i0_LQ_MM3Flower_c14827/f1p0/991	14.5544	46.5838	-1.6784	1.5707e-06	2.7769e-05	i0_LQ_MM3Flower_c26197/f1p1/680	15.9805	0.428409	5.2212	5.1258e-05	0.00064543	i0_LQ_MM3Flower_c56606/f1p0/521	29.7078	8.76522	1.761	6.5736e-05	0.001171	i0_LQ_MM3Flower_c21082/f1p3/837	0.851723	40.1945	-5.5605	1.9396e-11	7.8219e-10	i0_LQ_MM3Flower_c2773/f1p6/915	26.8465	6.42091	2.0639	0.00017841	0.0017674	i0_LQ_MM3Flower_c27578/f1p114/870	0	61.8918	-6.9517	3.9172e-17	3.0726e-15	i0_LQ_MM3Flower_c11969/f1p0/977	0
i0_LQ_MM3Seed_c6461/f1p57/901	114.504	38.7106	1.5646	8.8375e-09	5.2391e-07	i0_LQ_MM3Flower_c32111/f1p0/703	57.8235	0.678956	6.4122	4.6787e-16	2.8207e-14	i0_LQ_MM3Flower_c14899/f1p0/684	48.7661	12.1493	2.005	1.8748e-05	0.00026316	i0_LQ_MM3Flower_c26199/f1p0/498	45.6535	3.0053	3.9251	1.6183e-10	4.9888e-09	i0_LQ_MM3Flower_c5667/f2p11/878	3.9877	27.4505	-2.7832	6.1939e-05	0.0011117	i0_LQ_MM3Flower_c21135/f1p0/977	0	23.8672	-5.577	2.3256e-07	4.9419e-06	i0_LQ_MM3Flower_c28145/f1p3/771	0	22.2492	-5.4757	1.172e-06	1.9294e-05	i0_LQ_MM3Flower_c27621/f1p0/745	60.1294	1.7832	5.0755	4.6421e-14	2.7619e-12	i0_LQ_MM3Flower_c1197/f3p0/935	42.802
i0_LQ_MM3Seed_c6621/f1p44/758	27.074	0.220067	6.9428	1.7734e-07	8.421e-06	i0_LQ_MM3Flower_c32213/f1p0/859	0	59.7451	-6.9007	1.4796e-14	7.8543e-13	i0_LQ_MM3Flower_c14973/f1p3/830	0.164985	15.6225	-6.5652	2.3125e-05	0.00031816	i0_LQ_MM3Flower_c26350/f1p1/654	16.6723	0.806418	4.3698	6.4757e-05	0.00079688	i0_LQ_MM3Flower_c56761/f1p0/919	29.5494	10.5328	1.4882	0.00030553	0.0045236	i0_LQ_MM3Flower_c21147/f1p4/583	0.257806	15.6504	-5.9238	2.8611e-05	0.00038827	i0_LQ_MM3Flower_c28218/f1p9/974	0	11.9374	-4.5774	0.00051754	0.0044909	i0_LQ_MM3Flower_c2813/f1p0/966	0.0641052	26.1225	-8.6706	5.1689e-07	1.1616e-05	i0_LQ_MM3Flower_c12392/f1p0/939	0.255287
i0_LQ_MM3Seed_c6735/f1p0/976	37.0343	9.34754	1.9862	8.4145e-05	0.0021301	i0_LQ_MM3Flower_c32225/f1p0/804	48.3427	19.2577	1.3279	3.529e-05	0.00053634	i0_LQ_MM3Flower_c15047/f1p0/729	1.09503	12.2669	-3.4857	0.00046464	0.0045213	i0_LQ_MM3Flower_c26394/f1p0/896	55.4044	0.0536182	10.013	1.8715e-10	5.7141e-09	i0_LQ_MM3Flower_c56974/f1p18/964	18.6023	0.371055	5.6477	2.5438e-06	6.299e-05	i0_LQ_MM3Flower_c21218/f1p2/822	428.989	39.8636	3.4278	8.7573e-78	7.2776e-75	i0_LQ_MM3Flower_c28356/f1p0/875	32.9188	10.8329	1.6035	0.00044132	0.003915	i0_LQ_MM3Flower_c28145/f1p3/771	0	24.3052	-5.6032	5.8206e-08	1.5546e-06	i0_LQ_MM3Flower_c12401/f1p0/800	106.299
i0_LQ_MM3Seed_c6741/f1p0/444	31.037	2.00567	3.9518	1.3784e-07	6.6449e-06	i0_LQ_MM3Flower_c32338/f1p0/711	0.0627534	34.9354	-9.1208	9.945e-08	2.4524e-06	i0_LQ_MM3Flower_c15121/f1p0/846	0	42.6759	-6.4153	2.2018e-12	8.8962e-11	i0_LQ_MM3Flower_c2643/f1p3/708	202.924	71.5272	1.5044	7.5764e-14	3.269e-12	i0_LQ_MM3Flower_c57304/f1p0/922	24.4797	2.21245	3.4679	6.7106e-07	1.8378e-05	i0_LQ_MM3Flower_c2127/f3p0/580	1.48058	19.6984	-3.7338	1.2666e-05	0.00018781	i0_LQ_MM3Flower_c28520/f1p0/706	30.5714	0.333406	6.5188	8.9391e-09	2.0952e-07	i0_LQ_MM3Flower_c28303/f1p0/501	114.303	43.185	1.4043	6.2065e-06	0.00011026	i0_LQ_MM3Flower_c12422/f1p19/561	24.8376
i0_LQ_MM3Seed_c6751/f1p0/769	66.1256	19.7737	1.7416	1.9285e-06	7.4183e-05	i0_LQ_MM3Flower_c32477/f1p0/581	23.5953	0.617233	5.2565	1.7053e-07	4.0485e-06	i0_LQ_MM3Flower_c15243/f1p0/855	97.2308	203.741	-1.0672	2.8434e-14	1.3819e-12	i0_LQ_MM3Flower_c26525/f1p3/679	79.9425	15.7637	2.3424	7.6731e-11	2.4578e-09	i0_LQ_MM3Flower_c57324/f1p0/542	55.2961	3.84938	3.8445	1.3222e-14	9.2249e-13	i0_LQ_MM3Flower_c2132/f1p0/869	40.1791	13.5959	1.5633	0.0005147	0.0048938	i0_LQ_MM3Flower_c28627/f1p0/692	0	26.9742	-5.7535	8.2764e-08	1.6739e-06	i0_LQ_MM3Flower_c28334/f1p0/796	18.5745	50.8019	-1.4516	1.653e-06	3.3517e-05	i0_LQ_MM3Flower_c12745/f1p0/823	12.5212
i0_LQ_MM3Seed_c6833/f1p0/607	73.5621	12.1332	2.6	3.4018e-11	2.7807e-09	i0_LQ_MM3Flower_c32559/f1p0/973	0.125507	16.6844	-7.0546	5.1808e-05	0.00075403	i0_LQ_MM3Flower_c1529/f2p11/723	0	12.7681	-4.6745	0.00012606	0.0014378	i0_LQ_MM3Flower_c26720/f1p0/925	57.2042	22.6816	1.3346	0.00033216	0.0033802	i0_LQ_MM3Flower_c5740/f1p0/389	73.6342	36.4675	1.0138	6.4665e-06	0.00014779	i0_LQ_MM3Flower_c21342/f1p2/883	0.436101	30.3223	-6.1196	6.138e-09	1.7172e-07	i0_LQ_MM3Flower_c28762/f1p0/680	16.855	1.53322	3.4585	0.00010735	0.0011271	i0_LQ_MM3Flower_c28492/f2p0/805	0	21.9759	-5.4578	2.4794e-07	5.9429e-06	i0_LQ_MM3Flower_c12923/f1p0/887	39.2614
i0_LQ_MM3Seed_c6891/f1p3/726	24.8909	1.03961	4.5815	8.373e-07	3.4751e-05	i0_LQ_MM3Flower_c32585/f2p0/800	61.6069	14.3926	2.0978	7.8549e-10	2.5883e-08	i0_LQ_MM3Flower_c1768/f2p13/552	1.16803	18.6804	-3.9994	6.9014e-06	0.0001066	i0_LQ_MM3Flower_c26777/f1p6/843	13.1504	105.95	-3.0102	7.7897e-21	5.5061e-19	i0_LQ_MM3Flower_c58249/f3p20/565	21.2209	313.94	-3.8869	3.242e-58	1.2206e-55	i0_LQ_MM3Flower_c21558/f1p4/676	0	11.4403	-4.5161	0.000468	0.0045078	i0_LQ_MM3Flower_c28814/f1p0/977	0	26.3442	-5.7194	1.1735e-07	2.3208e-06	i0_LQ_MM3Flower_c28520/f1p0/706	0.233984	11.8752	-5.6654	0.00015046	0.0018467	i0_LQ_MM3Flower_c12940/f1p0/890	0.121565
i0_LQ_MM3Seed_c6901/f1p0/451	5.7521	29.9965	-2.3826	8.1771e-06	0.00027373	i0_LQ_MM3Flower_c32634/f1p0/753	16.8324	0	5.0732	1.0543e-05	0.00018061	i0_LQ_MM3Flower_c1851/f11p0/512	0.219006	40.1961	-7.5199	5.3406e-11	1.8259e-09	i0_LQ_MM3Flower_c26805/f1p0/456	18.1867	0.214473	6.4059	1.4585e-05	0.000208	i0_LQ_MM3Flower_c5907/f1p4/878	67.9908	7.98967	3.0891	1.9276e-15	1.4546e-13	i0_LQ_MM3Flower_c21665/f1p9/662	2.33651	199.323	-6.4146	8.9658e-50	3.1138e-47	i0_LQ_MM3Flower_c28835/f1p0/842	1.05312	14.4164	-3.775	0.00030891	0.0028628	i0_LQ_MM3Flower_c28627/f1p0/692	0	35.6054	-6.154	6.8623e-11	2.8452e-09	i0_LQ_MM3Flower_c13020/f1p5/835	46.0101
i0_LQ_MM3Seed_c7090/f1p20/600	9.31406	43.342	-2.2183	2.5314e-07	1.1722e-05	i0_LQ_MM3Flower_c33183/f1p0/729	2.31184	34.8144	-3.9126	4.7768e-08	1.2402e-06	i0_LQ_MM3Flower_c18540/f1p4/231	0	51.4912	-6.6863	1.8866e-14	9.2959e-13	i0_LQ_MM3Flower_c27105/f1p0/344	2.09287	16.7986	-3.0048	0.00019533	0.002121	i0_LQ_MM3Flower_c5962/f1p0/737	29.309	0.819097	5.1612	3.729e-09	1.4522e-07	i0_LQ_MM3Flower_c21694/f1p0/746	4.32306	66.4515	-3.9422	3.4956e-16	2.3124e-14	i0_LQ_MM3Flower_c28856/f1p0/676	198.992	23.2154	3.0996	5.0252e-37	8.3431e-35	i0_LQ_MM3Flower_c28682/f1p0/622	94.0295	17.7737	2.4034	4.483e-11	1.9013e-09	i0_LQ_MM3Flower_c13031/f2p1/987	21.5779
i0_LQ_MM3Seed_c7156/f1p0/570	1692.73	33.4239	5.6623	0	0	i0_LQ_MM3Flower_c33256/f1p0/687	2.68647	35.8279	-3.7373	5.3365e-08	1.3727e-06	i0_LQ_MM3Flower_c18935/f3p0/584	1.66372	20.4721	-3.6212	4.7012e-06	7.5513e-05	i0_LQ_MM3Flower_c2714/f1p11/828	122.332	2.03642	5.9086	1.5422e-29	1.708e-27	i0_LQ_MM3Flower_c61068/f1p4/525	66.963	448.631	-2.7441	5.654e-58	2.1055e-55	i0_LQ_MM3Flower_c21782/f1p0/980	0	14.1611	-4.8239	8.2758e-05	0.00099763	i0_LQ_MM3Flower_c2888/f1p0/760	15.241	0	4.9299	5.0664e-05	0.00058022	i0_LQ_MM3Flower_c28795/f1p0/610	8.41829	33.2724	-1.9827	4.1253e-06	7.6199e-05	i0_LQ_MM3Flower_c13049/f1p3/631	0
i0_LQ_MM3Seed_c7208/f1p26/991	315.393	50.0237	2.6565	6.208e-44	4.0595e-41	i0_LQ_MM3Flower_c33297/f1p0/1059	0.661421	62.1288	-6.5535	2.8786e-15	1.6328e-13	i0_LQ_MM3Flower_c19503/f6p3/767	0.146004	36.5465	-7.9676	9.1684e-10	2.6986e-08	i0_LQ_MM3Flower_c27463/f1p0/872	1.11918	14.9101	-3.7358	0.00013549	0.0015373	i0_LQ_MM3Flower_c6189/f1p3/747	22.6969	5.04269	2.1702	9.3369e-05	0.0015987	i0_LQ_MM3Flower_c2179/f1p0/890	17.2664	110.645	-2.6799	2.1709e-19	1.8919e-17	i0_LQ_MM3Flower_c28937/f1p0/969	12.2616	0	4.6161	0.00032314	0.0029771	i0_LQ_MM3Flower_c28832/f1p12/982	0	20.3258	-5.3452	7.0231e-07	1.5472e-05	i0_LQ_MM3Flower_c13078/f1p0/778	60.6004
i0_LQ_MM3Seed_c7287/f1p3/760	32.9511	180.445	-2.4532	1.1061e-28	3.4965e-26	i0_LQ_MM3Flower_c33340/f1p0/976	20.5298	3.18801	2.687	5.6533e-05	0.00081527	i0_LQ_MM3Flower_c19697/f4p0/711	14.7464	35.0847	-1.2505	0.00048993	0.0047234	i0_LQ_MM3Flower_c27578/f1p114/870	23.798	51.1593	-1.1042	0.00041338	0.0040974	i0_LQ_MM3Flower_c6272/f1p3/931	79.4466	1168.4	-3.8784	4.2804e-211	1.315e-207	i0_LQ_MM3Flower_c21924/f1p0/576	0	34.3976	-6.1042	5.924e-10	1.9165e-08	i0_LQ_MM3Flower_c29060/f1p0/979	0.733401	41.0991	-5.8084	3.6456e-11	1.1688e-09	i0_LQ_MM3Flower_c28842/f1p0/811	0	16.6886	-5.0608	7.3081e-06	0.00012744	i0_LQ_MM3Flower_c13080/f1p0/931	1.43143
i0_LQ_MM3Seed_c7339/f1p0/928	3.58233	20.5024	-2.5168	0.00014733	0.0034597	i0_LQ_MM3Flower_c33341/f1p0/382	41.2441	107.2	-1.3781	2.3412e-06	4.5567e-05	i0_LQ_MM3Flower_c19865/f2p0/729	4.66629	24.1944	-2.3743	2.8984e-05	0.00038984	i0_LQ_MM3Flower_c27621/f1p0/745	121.449	29.5903	2.0372	2.9394e-13	1.2009e-11	i0_LQ_MM3Flower_c64298/f1p0/609	75.4361	19.9524	1.9187	2.5387e-11	1.3075e-09	i0_LQ_MM3Flower_c21937/f1p4/988	2.11244	22.4956	-3.4127	6.2109e-06	9.8732e-05	i0_LQ_MM3Flower_c29068/f1p0/981	17.1392	1.49579	3.5183	8.4401e-05	0.00091102	i0_LQ_MM3Flower_c28856/f1p0/676	409.163	14.1583	4.853	1.2652e-84	9.7221e-82	i0_LQ_MM3Flower_c13148/f1p1/823	0.501457
i0_LQ_MM3Seed_c7378/f1p12/731	43.8463	8.00987	2.4526	7.9512e-07	3.3129e-05	i0_LQ_MM3Flower_c33417/f1p0/805	5.73755	35.5884	-2.6329	6.29e-06	0.00011331	i0_LQ_MM3Flower_c19885/f1p0/602	0	22.5022	-5.492	2.5682e-07	5.2687e-06	i0_LQ_MM3Flower_c28078/f1p0/787	18.1168	51.0445	-1.4944	1.3488e-05	0.00019412	i0_LQ_MM3Flower_c6488/f2p20/743	86.8313	32.4793	1.4187	1.7932e-09	7.3282e-08	i0_LQ_MM3Flower_c21938/f1p0/856	27.0039	4.96647	2.4429	9.1457e-05	0.0010888	i0_LQ_MM3Flower_c29108/f1p0/730	59.1545	6.92215	3.0952	4.3056e-12	1.5166e-10	i0_LQ_MM3Flower_c28937/f1p0/969	11.603	40.0267	-1.7865	1.7732e-06	3.5682e-05	i0_LQ_MM3Flower_c13253/f1p1/619	209.822
i0_LQ_MM3Seed_c7462/f1p0/539	14.7641	0	4.884	0.00012059	0.0029098	i0_LQ_MM3Flower_c33552/f1p4/929	45.6117	14.1464	1.689	3.0539e-06	5.8164e-05	i0_LQ_MM3Flower_c1999/f2p4/705	19.0141	64.4099	-1.7602	6.4456e-09	1.6871e-07	i0_LQ_MM3Flower_c28303/f1p0/501	2.09847	22.5475	-3.4256	5.2834e-06	8.3104e-05	i0_LQ_MM3Flower_c6501/f1p5/882	9.53379	202.358	-4.4077	1.6817e-41	4.0637e-39	i0_LQ_MM3Flower_c21979/f2p0/585	63.4991	12.6124	2.3319	5.668e-09	1.5927e-07	i0_LQ_MM3Flower_c29176/f1p0/896	47.6539	8.95321	2.4121	4.3361e-08	9.215e-07	i0_LQ_MM3Flower_c29057/f1p4/865	0	11.0892	-4.4711	0.00031323	0.0034687	i0_LQ_MM3Flower_c13333/f1p67/435	94.6782
i0_LQ_MM3Seed_c7701/f1p0/440	152.776	42.0634	1.8608	2.7032e-14	3.1167e-12	i0_LQ_MM3Flower_c33560/f1p0/589	14.2388	0.275286	5.6927	4.7542e-05	0.00069962	i0_LQ_MM3Flower_c20042/f5p3/849	47.5944	12.6727	1.9091	4.8029e-05	0.00061069	i0_LQ_MM3Flower_c28530/f1p0/754	26.6002	4.05193	2.7148	4.0058e-05	0.00051701	i0_LQ_MM3Flower_c663/f21p0/543	28.8715	357.202	-3.629	2.3328e-62	9.9836e-60	i0_LQ_MM3Flower_c22006/f1p1/878	61.9872	12.6003	2.2985	1.1748e-08	3.1321e-07	i0_LQ_MM3Flower_c29245/f1p0/755	11.6112	0	4.5374	0.00048751	0.0042672	i0_LQ_MM3Flower_c29058/f1p0/957	154.729	21.7413	2.8312	3.4592e-21	3.7076e-19	i0_LQ_MM3Flower_c13382/f1p0/918	0.121565
i0_LQ_MM3Seed_c7765/f1p4/676	49.5907	0.557131	6.4759	9.4987e-13	9.3421e-11	i0_LQ_MM3Flower_c33658/f1p2/685	0.148726	42.1669	-8.1473	6.7078e-10	2.2234e-08	i0_LQ_MM3Flower_c20299/f1p2/850	212.203	46.7964	2.181	1.7086e-21	1.4089e-19	i0_LQ_MM3Flower_c28659/f1p0/469	31.4084	8.46792	1.8911	0.00043698	0.0043002	i0_LQ_MM3Flower_c66327/f1p0/960	0.10687	26.2931	-7.9427	1.0393e-06	2.739e-05	i0_LQ_MM3Flower_c22056/f1p0/664	14.2203	55.6922	-1.9695	7.556e-08	1.7647e-06	i0_LQ_MM3Flower_c29297/f1p0/613	87.6391	10.7971	3.0209	7.5258e-17	4.2647e-15	i0_LQ_MM3Flower_c29257/f1p2/898	40.5356	0	6.3411	3.1221e-10	1.1879e-08	i0_LQ_MM3Flower_c13407/f1p1/600	0
i0_LQ_MM3Seed_c7938/f1p47/815	42.0819	4.1562	3.3399	1.009e-08	5.9202e-07	i0_LQ_MM3Flower_c35422/f1p0/734	0	14.9852	-4.9055	0.00013254	0.0017271	i0_LQ_MM3Flower_c20323/f1p0/940	39.8175	92.7618	-1.2201	2.3712e-08	5.7076e-07	i0_LQ_MM3Flower_c28682/f1p0/622	0.591068	12.856	-4.443	0.00020673	0.0022299	i0_LQ_MM3Flower_c6683/f1p0/806	98.7067	47.1681	1.0653	7.2401e-08	2.3449e-06	i0_LQ_MM3Flower_c22109/f2p18/646	1.92752	32.9964	-4.0975	6.2907e-09	1.7561e-07	i0_LQ_MM3Flower_c29350/f1p0/831	11.3631	0.125311	6.5027	0.00045392	0.0040137	i0_LQ_MM3Flower_c29304/f1p0/963	0	15.6455	-4.9677	1.4498e-05	0.00023459	i0_LQ_MM3Flower_c13501/f1p0/916	26.015
i0_LQ_MM3Seed_c8021/f1p3/906	19.7976	1.23572	4.0019	2.3817e-05	0.00070868	i0_LQ_MM3Flower_c37408/f1p0/1007	199.356	3.49477	5.834	3.1481e-52	9.0021e-50	i0_LQ_MM3Flower_c20361/f1p0/994	12.13	32.1673	-1.407	0.00033022	0.0033567	i0_LQ_MM3Flower_c28780/f1p0/408	26.7904	5.68353	2.2369	0.00025763	0.0027055	i0_LQ_MM3Flower_c67178/f26p0/893	92.5821	291.66	-1.6555	1.7244e-18	1.6019e-16	i0_LQ_MM3Flower_c22127/f1p0/792	0.214437	11.3762	-5.7293	0.00035626	0.0035605	i0_LQ_MM3Flower_c29526/f1p0/769	19.2518	2.60941	2.8832	0.00013195	0.0013581	i0_LQ_MM3Flower_c29404/f1p2/695	0	11.9096	-4.5741	0.00017821	0.0021361	i0_LQ_MM3Flower_c13597/f1p0/655	73.7665
i0_LQ_MM3Seed_c8340/f1p2/732	235.314	91.8096	1.3579	2.531e-13	2.6122e-11	i0_LQ_MM3Flower_c37653/f1p0/249	0.063381	15.7839	-7.9602	0.00013938	0.0018034	i0_LQ_MM3Flower_c20389/f1p0/894	13.4601	0	4.7506	0.00035943	0.0036098	i0_LQ_MM3Flower_c28795/f1p0/610	99.7282	18.7128	2.414	1.274e-13	5.3891e-12	i0_LQ_MM3Flower_c67218/f1p2/728	16.4293	75.2206	-2.1949	1.8164e-08	6.4485e-07	i0_LQ_MM3Flower_c22375/f1p10/957	47.782	5.51764	3.1143	2.5385e-09	7.4935e-08	i0_LQ_MM3Flower_c29536/f1p0/1002	16.6637	56.9824	-1.7738	2.5938e-06	3.9913e-05	i0_LQ_MM3Flower_c2941/f1p4/705	47.3096	11.8218	2.0007	5.1765e-05	0.00072491	i0_LQ_MM3Flower_c13636/f1p0/837	18.5703
i0_LQ_MM3Seed_c8500/f1p3/367	0.0702418	15.5997	-7.795	7.0507e-05	0.0018268	i0_LQ_MM3Flower_c3831/f1p16/896	1.22369	18.4114	-3.9113	7.1966e-05	0.0010094	i0_LQ_MM3Flower_c20413/f1p27/1080	15.4283	38.8057	-1.3307	0.00013861	0.0015674	i0_LQ_MM3Flower_c28814/f1p0/977	3.39812	24.9116	-2.874	8.7631e-06	0.00013166	i0_LQ_MM3Flower_c67302/f1p1/580	0	27.6196	-5.7876	1.6805e-07	5.1155e-06	i0_LQ_MM3Flower_c22393/f1p3/776	0	44.2262	-6.4668	2.9623e-12	1.3192e-10	i0_LQ_MM3Flower_c29617/f1p0/797	139.332	1163.85	-3.0623	1.7461e-193	3.7263e-190	i0_LQ_MM3Flower_c29526/f1p0/769	15.3211	0.957847	3.9996	0.00038231	0.0041136	i0_LQ_MM3Flower_c13748/f1p5/471	2.28421
i0_LQ_MM3Seed_c8889/f1p439/969	31.0911	95.7457	-1.6227	2.3233e-10	1.7382e-08	i0_LQ_MM3Flower_c38940/f1p0/887	0	15.3068	-4.9361	0.00011017	0.0014662	i0_LQ_MM3Flower_c20471/f1p1/627	2.78649	19.5756	-2.8125	4.6866e-05	0.00059796	i0_LQ_MM3Flower_c28856/f1p0/676	72.3516	21.9529	1.7206	6.6998e-07	1.2577e-05	i0_LQ_MM3Flower_c67620/f10p1/726	38.0623	325.319	-3.0954	8.5873e-49	2.5385e-46	i0_LQ_MM3Flower_c22422/f1p0/449	26.8726	4.26651	2.655	4.0933e-05	0.00053502	i0_LQ_MM3Flower_c29902/f1p0/759	36.0862	78.9107	-1.1288	0.00010611	0.0011155	i0_LQ_MM3Flower_c29575/f1p34/724	0	11.7477	-4.5543	0.00019912	0.0023452	i0_LQ_MM3Flower_c13796/f4p0/941	25.4011
i0_LQ_MM3Seed_c8995/f1p0/660	11.4494	67.805	-2.5661	3.1391e-12	2.9229e-10	i0_LQ_MM3Flower_c40306/f23p0/438	48.0993	19.8206	1.279	5.6308e-05	0.00081272	i0_LQ_MM3Flower_c20640/f1p9/798	2.8208	28.853	-3.3545	1.1687e-07	2.5375e-06	i0_LQ_MM3Flower_c2888/f1p0/760	21.2645	0	5.4104	2.7528e-06	4.6291e-05	i0_LQ_MM3Flower_c68228/f3p0/835	11.6898	362.32	-4.9539	3.8175e-77	2.2189e-74	i0_LQ_MM3Flower_c22524/f2p0/666	16.7809	41.5784	-1.309	0.00039195	0.0038669	i0_LQ_MM3Flower_c30118/f1p5/964	393.99	116.008	1.7639	1.6997e-38	3.0104e-36	i0_LQ_MM3Flower_c29602/f1p2/508	0	21.6864	-5.4387	2.9736e-07	7.0144e-06	i0_LQ_MM3Flower_c13825/f1p1/770	3.60198
i0_LQ_MM3Seed_c9061/f1p0/921	16.0903	0	5.0081	5.5542e-05	0.0014864	i0_LQ_MM3Flower_c40535/f10p0/613	59.5593	449.297	-2.9153	3.2319e-65	1.279e-62	i0_LQ_MM3Flower_c2073/f3p0/659	12.5366	42.462	-1.76	2.4434e-06	4.1545e-05	i0_LQ_MM3Flower_c28904/f1p0/985	22.8733	0.160855	7.1518	1.7661e-06	3.0655e-05	i0_LQ_MM3Flower_c70283/f1p0/962	57.5191	1459.41	-4.6652	1.0336e-296	5.9276e-293	i0_LQ_MM3Flower_c2255/f1p6/892	7.83055	26.9576	-1.7835	0.00043782	0.0042559	i0_LQ_MM3Flower_c30236/f1p2/1046	25.1453	60.5904	-1.2688	0.00018118	0.0017918	i0_LQ_MM3Flower_c29617/f1p0/797	118.443	693.074	-2.5488	7.445e-125	1.2055e-121	i0_LQ_MM3Flower_c1430/f5p8/979	246.368
i0_LQ_MM3Seed_c9096/f1p0/836	44.6464	0	6.4805	1.2707e-11	1.0864e-09	i0_LQ_MM3Flower_c40963/f1p1/565	24.433	82.4302	-1.7543	3.1236e-07	7.1067e-06	i0_LQ_MM3Flower_c20758/f1p2/642	0	1298.25	-11.342	3.8793e-181	1.5674e-177	i0_LQ_MM3Flower_c29058/f1p0/957	3.91084	25.3566	-2.6968	1.3561e-05	0.00019494	i0_LQ_MM3Flower_c7093/f4p5/970	24.1553	127.204	-2.3967	5.8941e-15	4.2429e-13	i0_LQ_MM3Flower_c22610/f1p3/832	125.276	16.7281	2.9048	1.2715e-20	1.2238e-18	i0_LQ_MM3Flower_c30263/f1p0/699	0	11.794	-4.56	0.00056536	0.0048444	i0_LQ_MM3Flower_c29661/f1p1/975	0	16.1835	-5.0165	1.0175e-05	0.00017117	i0_LQ_MM3Flower_c14325/f1p23/591	20.9038
i0_LQ_MM3Seed_c9252/f1p0/725	32.7327	0.389992	6.3911	6.3952e-09	3.8689e-07	i0_LQ_MM3Flower_c4098/f8p5/791	5.5223	171.768	-4.9591	1.9223e-38	3.673e-36	i0_LQ_MM3Flower_c20764/f1p2/361	17.7395	0.127118	7.1246	3.4267e-05	0.0004522	i0_LQ_MM3Flower_c29060/f1p0/979	0	38.8641	-6.2804	4.5819e-11	1.5057e-09	i0_LQ_MM3Flower_c7133/f1p4/855	152.159	35.2414	2.1102	2.053e-23	2.5858e-21	i0_LQ_MM3Flower_c22725/f1p5/864	0	17.8574	-5.1585	8.397e-06	0.00012974	i0_LQ_MM3Flower_c30297/f1p0/970	25.6868	1.99533	3.6863	9.8148e-07	1.6435e-05	i0_LQ_MM3Flower_c29668/f1p0/792	0	34.5743	-6.1116	1.2478e-10	5.0221e-09	i0_LQ_MM3Flower_c14342/f1p4/997	0.282032
i0_LQ_MM3Seed_c9508/f1p0/488	20.2296	2.67423	2.9193	0.0002046	0.0045883	i0_LQ_MM3Flower_c41008/f1p0/548	5.27129	61.04	-3.5335	4.1503e-12	1.7511e-10	i0_LQ_MM3Flower_c2087/f2p3/847	85.9446	29.4651	1.5444	5.3943e-06	8.5382e-05	i0_LQ_MM3Flower_c29108/f1p0/730	51.6782	6.54571	2.9809	1.6767e-09	4.5403e-08	i0_LQ_MM3Flower_c71466/f1p0/583	34.1804	549.413	-4.0066	7.9661e-103	6.9219e-100	i0_LQ_MM3Flower_c22765/f3p5/940	12.774	38.2528	-1.5824	0.00010731	0.0012558	i0_LQ_MM3Flower_c30350/f1p1/957	33.1217	2.03219	4.0267	1.0761e-08	2.498e-07	i0_LQ_MM3Flower_c29826/f2p0/950	46.332	3.13015	3.8877	1.0153e-09	3.5919e-08	i0_LQ_MM3Flower_c14383/f1p1/535	94.6995
i0_LQ_MM3Seed_c9601/f1p0/528	59.5138	10.0356	2.5681	3.2719e-09	2.0564e-07	i0_LQ_MM3Flower_c4108/f1p1/969	0	546.453	-10.094	9.2546e-87	5.8541e-84	i0_LQ_MM3Flower_c21082/f1p3/837	0.510285	38.2865	-6.2294	2.4548e-11	8.7706e-10	i0_LQ_MM3Flower_c29297/f1p0/613	385.059	10.21	5.237	5.2731e-88	2.3788e-85	i0_LQ_MM3Flower_c7220/f1p3/952	0.867723	18.4114	-4.4072	4.6963e-05	0.00087142	i0_LQ_MM3Flower_c22780/f1p4/902	1.62634	22.8576	-3.813	2.1946e-06	3.8533e-05	i0_LQ_MM3Flower_c30397/f1p13/752	180.905	76.35	1.2445	6.9172e-12	2.3865e-10	i0_LQ_MM3Flower_c30251/f1p0/834	0	21.4378	-5.4221	3.4769e-07	8.0755e-06	i0_LQ_MM3Flower_c14440/f1p0/996	96.261
i0_LQ_MM3Seed_c9632/f1p7/805	440.205	117.332	1.9076	1.4265e-39	7.4062e-37	i0_LQ_MM3Flower_c41095/f9p0/663	0	42.8489	-6.4212	5.0372e-11	1.8743e-09	i0_LQ_MM3Flower_c21135/f1p0/977	0.0730021	22.7342	-8.2827	2.0502e-06	3.5449e-05	i0_LQ_MM3Flower_c29536/f1p0/1002	22.0101	53.8836	-1.2917	5.1675e-05	0.00064973	i0_LQ_MM3Flower_c74961/f1p0/758	4.7863	41.5947	-3.1194	1.3524e-07	4.1862e-06	i0_LQ_MM3Flower_c22949/f1p1/874	2.43048	25.5367	-3.3933	1.5524e-06	2.815e-05	i0_LQ_MM3Flower_c30406/f1p2/638	4.35457	86.697	-4.3154	2.8626e-20	2.0959e-18	i0_LQ_MM3Flower_c30594/f1p0/408	0	13.3732	-4.7413	6.5957e-05	0.00089557	i0_LQ_MM3Flower_c14489/f1p0/629	0
i0_LQ_MM3Seed_c9646/f1p239/433	28.4339	2.21682	3.681	9.0873e-07	3.7384e-05	i0_LQ_MM3Flower_c4120/f2p0/734	0	35.1928	-6.1372	2.3879e-09	7.401e-08	i0_LQ_MM3Flower_c21147/f1p4/583	0	14.9075	-4.898	3.0898e-05	0.00041322	i0_LQ_MM3Flower_c29617/f1p0/797	387.445	1100.56	-1.5062	8.4737e-92	4.1485e-89	i0_LQ_MM3Flower_c75180/f1p0/658	83.5571	308.167	-1.8829	6.4216e-24	8.3319e-22	i0_LQ_MM3Flower_c22963/f1p0/674	11.5633	99.4659	-3.1046	6.0077e-20	5.4447e-18	i0_LQ_MM3Flower_c3060/f1p0/723	454.431	124.045	1.8732	1.2345e-47	2.7624e-45	i0_LQ_MM3Flower_c30640/f1p0/771	2.17509	24.9863	-3.522	3.213e-07	7.5321e-06	i0_LQ_MM3Flower_c14595/f1p0/732	133.114
i0_LQ_MM3Seed_c9727/f1p302/836	0.140484	67.4396	-8.907	7.7109e-15	9.3298e-13	i0_LQ_MM3Flower_c4130/f1p0/899	0.439274	41.4552	-6.5603	1.1244e-10	4.0345e-09	i0_LQ_MM3Flower_c21218/f1p2/822	802.31	37.9712	4.4012	1.3321e-160	3.7005e-157	i0_LQ_MM3Flower_c29705/f1p0/758	17.3347	0.842878	4.3622	4.6723e-05	0.00059379	i0_LQ_MM3Flower_c75410/f1p0/950	0.772018	327.18	-8.7272	1.0583e-61	4.4626e-59	i0_LQ_MM3Flower_c2304/f1p0/948	0.382492	15.8479	-5.3727	2.5702e-05	0.00035325	i0_LQ_MM3Flower_c30615/f1p0/456	16.1257	0.347015	5.5382	2.5531e-05	0.00031543	i0_LQ_MM3Flower_c30642/f1p1/907	30.5718	4.41627	2.7913	3.1584e-05	0.00046758	i0_LQ_MM3Flower_c14638/f1p2/937	100.081
i0_LQ_MM3Seed_c9841/f1p0/795	134.943	40.2572	1.745	9.6674e-12	8.4076e-10	i0_LQ_MM3Flower_c41639/f2p8/645	6.4065	53.7091	-3.0676	1.3243e-09	4.2481e-08	i0_LQ_MM3Flower_c2127/f3p0/580	1.51333	18.7633	-3.6321	1.1514e-05	0.00016991	i0_LQ_MM3Flower_c30118/f1p5/964	546.771	109.7	2.3174	4.4172e-64	1.2603e-61	i0_LQ_MM3Flower_c7588/f1p6/654	1.01022	21.4556	-4.4086	1.1113e-05	0.00024093	i0_LQ_MM3Flower_c23144/f1p0/782	0.121675	60.74	-8.9635	2.3896e-13	1.2023e-11	i0_LQ_MM3Flower_c30722/f1p0/587	1.63583	16.706	-3.3523	0.00021132	0.0020528	i0_LQ_MM3Flower_c30798/f1p0/868	38.0144	7.29168	2.3822	3.1652e-05	0.00046828	i0_LQ_MM3Flower_c14685/f2p0/1069	0
i0_LQ_MM3Seed_c9911/f1p20/510	105.058	16.5468	2.6666	8.9242e-16	1.2058e-13	i0_LQ_MM3Flower_c41657/f1p0/958	0	14.8895	-4.8962	0.00014005	0.0018107	i0_LQ_MM3Flower_c21342/f1p2/883	0	28.8829	-5.8521	5.5702e-09	1.4732e-07	i0_LQ_MM3Flower_c30236/f1p2/1046	7.43696	57.2953	-2.9456	9.199e-12	3.2525e-10	i0_LQ_MM3Flower_c7739/f1p9/888	0	22.7536	-5.508	2.2236e-06	5.5507e-05	i0_LQ_MM3Flower_c23262/f1p6/696	204.493	100.045	1.0314	4.4202e-08	1.0731e-06	i0_LQ_MM3Flower_c30969/f1p4/832	0.939097	14.2667	-3.9252	0.00027519	0.002589	i0_LQ_MM3Flower_c30817/f2p0/962	0.717337	14.0509	-4.2919	5.6264e-05	0.00077936	i0_LQ_MM3Flower_c14699/f1p0/810	80.6465
i0_LQ_MM3Stem_c1004/f1p0/397	44.2242	13.0987	1.7554	8.9585e-05	0.0022498	i0_LQ_MM3Flower_c41693/f2p0/795	2.18821	19.9027	-3.1851	0.00016629	0.0020996	i0_LQ_MM3Flower_c21665/f1p9/662	1.16365	189.861	-7.3501	8.7104e-47	2.0538e-44	i0_LQ_MM3Flower_c30297/f1p0/970	16.9402	1.88682	3.1664	0.00037449	0.003753	i0_LQ_MM3Flower_c77773/f1p1/568	4.49334	26.0925	-2.5378	0.00023509	0.0036138	i0_LQ_MM3Flower_c23267/f1p16/405	28.3104	1.20108	4.5589	1.2828e-07	2.864e-06	i0_LQ_MM3Flower_c31178/f1p0/967	491.121	29.604	4.0522	7.525e-108	5.5328e-105	i0_LQ_MM3Flower_c31181/f1p0/477	0.782724	16.0938	-4.3619	1.5344e-05	0.00024672	i0_LQ_MM3Flower_c14722/f1p0/958	0
i0_LQ_MM3Stem_c1008/f2p0/873	0	41.0143	-6.3581	1.3112e-11	1.1187e-09	i0_LQ_MM3Flower_c4177/f1p0/811	46.757	15.7703	1.568	6.2986e-06	0.00011344	i0_LQ_MM3Flower_c21694/f1p0/746	1.34762	63.297	-5.5537	5.5187e-18	3.5637e-16	i0_LQ_MM3Flower_c30316/f2p0/577	25.6482	0.750655	5.0946	3.1479e-07	6.2426e-06	i0_LQ_MM3Flower_c7832/f1p0/871	0.27967	23.8415	-6.4136	1.2039e-06	3.1401e-05	i0_LQ_MM3Flower_c23372/f1p0/842	8.84912	31.7773	-1.8444	9.6293e-05	0.0011406	i0_LQ_MM3Flower_c31283/f1p0/938	0	26.1945	-5.7112	1.2752e-07	2.5056e-06	i0_LQ_MM3Flower_c31335/f1p0/662	0	10.7942	-4.4322	0.00038415	0.0041301	i0_LQ_MM3Flower_c14807/f1p8/984	0
i0_LQ_MM3Stem_c1543/f1p0/422	117.444	22.7309	2.3692	2.7192e-15	3.4976e-13	i0_LQ_MM3Flower_c41892/f5p1/692	7.98914	39.0721	-2.29	1.5977e-05	0.00026343	i0_LQ_MM3Flower_c2179/f1p0/890	606.136	105.392	2.5239	3.3582e-71	1.6136e-68	i0_LQ_MM3Flower_c30350/f1p1/957	19.2359	1.92168	3.3234	0.00010494	0.0012247	i0_LQ_MM3Flower_c7853/f2p163/986	42.8757	15.7017	1.4492	1.8595e-05	0.00038132	i0_LQ_MM3Flower_c23403/f1p1/852	0.12047	22.3868	-7.5378	1.6068e-06	2.9035e-05	i0_LQ_MM3Flower_c31305/f1p0/568	16.5823	0	5.0516	2.234e-05	0.00027983	i0_LQ_MM3Flower_c31398/f1p0/912	0.67054	16.9527	-4.66	7.3531e-06	0.00012815	i0_LQ_MM3Flower_c14899/f1p0/684	35.9311
i0_LQ_MM3Stem_c1580/f1p0/569	17.8463	53.9369	-1.5956	2.5307e-06	9.4923e-05	i0_LQ_MM3Flower_c41971/f1p4/932	36.9568	1.64616	4.4887	1.3358e-10	4.7482e-09	i0_LQ_MM3Flower_c21924/f1p0/576	0	32.7648	-6.0341	5.8073e-10	1.7546e-08	i0_LQ_MM3Flower_c30397/f1p13/752	152.761	72.198	1.0812	1.2037e-06	2.1531e-05	i0_LQ_MM3Flower_c80574/f1p37/756	43.4845	369.411	-3.0867	5.3839e-55	1.8751e-52	i0_LQ_MM3Flower_c23509/f1p0/996	5.80725	27.7527	-2.2567	3.8992e-05	0.00051282	i0_LQ_MM3Flower_c31733/f1p0/599	2.29188	21.6601	-3.2404	3.2405e-05	0.00039043	i0_LQ_MM3Flower_c31734/f1p8/600	1.94367	17.1811	-3.144	4.5424e-05	0.00064538	i0_LQ_MM3Flower_c14937/f1p3/906	55.9863
i0_LQ_MM3Stem_c1668/f1p0/655	1.21097	14.9361	-3.6246	0.00014825	0.0034747	i0_LQ_MM3Flower_c4198/f1p0/862	27.6881	3.15653	3.1329	5.8012e-07	1.2598e-05	i0_LQ_MM3Flower_c21937/f1p4/988	3.12668	21.4277	-2.7768	2.2835e-05	0.00031456	i0_LQ_MM3Flower_c30406/f1p2/638	39.3812	81.9822	-1.0578	1.4566e-05	0.00020779	i0_LQ_MM3Flower_c8207/f2p1/620	33.5498	6.24735	2.425	5.1318e-07	1.4351e-05	i0_LQ_MM3Flower_c23603/f1p1/709	25.1879	2.08254	3.5963	3.9176e-06	6.5124e-05	i0_LQ_MM3Flower_c31818/f1p0/502	0	50.0552	-6.6454	4.6574e-13	1.8331e-11	i0_LQ_MM3Flower_c31894/f1p7/898	247.225	25.8895	3.2554	2.0348e-38	4.6474e-36	i0_LQ_MM3Flower_c14938/f1p0/703	0
i0_LQ_MM3Stem_c1902/f1p0/914	4.62542	23.0407	-2.3165	0.00011805	0.0028549	i0_LQ_MM3Flower_c4199/f1p0/869	7.5392	63.9083	-3.0835	3.275e-11	1.2492e-09	i0_LQ_MM3Flower_c21979/f2p0/585	155.417	12.0136	3.6934	7.0956e-29	8.2448e-27	i0_LQ_MM3Flower_c30449/f1p0/587	14.4843	0.289002	5.6473	0.00010446	0.0012198	i0_LQ_MM3Flower_c8252/f1p1/939	23.0138	501.228	-4.4449	1.3532e-100	1.1087e-97	i0_LQ_MM3Flower_c23644/f1p1/862	1.69561	20.0908	-3.5667	1.4207e-05	0.000208	i0_LQ_MM3Flower_c31838/f1p0/824	11.5281	49.614	-2.1056	7.9576e-07	1.3538e-05	i0_LQ_MM3Flower_c32020/f1p0/924	0	36.6824	-6.197	3.6868e-11	1.5784e-09	i0_LQ_MM3Flower_c1499/f3p8/876	6.74627
i0_LQ_MM3Stem_c2024/f1p24/430	31.4241	3.9729	2.9836	2.8389e-06	0.00010537	i0_LQ_MM3Flower_c42067/f1p0/834	14.9265	183.542	-3.6202	5.8058e-34	9.1466e-32	i0_LQ_MM3Flower_c22006/f1p1/878	65.734	12.0022	2.4533	8.2365e-09	2.1253e-07	i0_LQ_MM3Flower_c3060/f1p0/723	1.3619	117.299	-6.4284	3.8744e-30	4.4159e-28	i0_LQ_MM3Flower_c8456/f1p0/975	0	19.0317	-5.2503	1.6848e-05	0.00034924	i0_LQ_MM3Flower_c23738/f1p1/575	0.421645	12.945	-4.9402	0.00015967	0.0017744	i0_LQ_MM3Flower_c31884/f2p0/817	6.55076	33.4036	-2.3503	1.4018e-05	0.00018375	i0_LQ_MM3Flower_c32213/f1p0/859	62.0506	0	6.9554	1.2396e-14	7.8058e-13	i0_LQ_MM3Flower_c15121/f1p0/846	2.68781
i0_LQ_MM3Stem_c2092/f1p0/518	378.367	90.5778	2.0626	3.7413e-38	1.8419e-35	i0_LQ_MM3Flower_c42203/f1p0/797	4.32999	231.828	-5.7425	6.1346e-53	1.7663e-50	i0_LQ_MM3Flower_c22024/f1p0/770	0	13.4672	-4.7514	7.9365e-05	0.00095374	i0_LQ_MM3Flower_c30817/f2p0/962	4.33893	20.2639	-2.2235	0.00044596	0.004378	i0_LQ_MM3Flower_c84754/f13p0/853	8.40979	46.6463	-2.4716	1.3667e-06	3.5316e-05	i0_LQ_MM3Flower_c23861/f1p3/991	0	11.9915	-4.5839	0.00032827	0.0033178	i0_LQ_MM3Flower_c32020/f1p0/924	0	12.1104	-4.5982	0.00046531	0.0041007	i0_LQ_MM3Flower_c32427/f1p0/710	1.70199	30.3017	-4.1541	4.1873e-09	1.3493e-07	i0_LQ_MM3Flower_c15129/f1p0/780	22.4288
i0_LQ_MM3Stem_c2203/f1p0/687	107.49	40.4109	1.4114	3.1757e-07	1.4371e-05	i0_LQ_MM3Flower_c42491/f1p23/668	41.9927	141.535	-1.7529	2.0948e-11	8.1773e-10	i0_LQ_MM3Flower_c22109/f2p18/646	0.438013	31.43	-6.165	1.3975e-09	4.0137e-08	i0_LQ_MM3Flower_c31178/f1p0/967	664.653	27.9941	4.5694	1.5286e-143	1.568e-140	i0_LQ_MM3Flower_c84907/f1p0/1004	8.32206	61.5503	-2.8868	8.6297e-10	3.6841e-08	i0_LQ_MM3Flower_c23943/f1p0/981	23.4808	0.297268	6.3036	7.6076e-07	1.4633e-05	i0_LQ_MM3Flower_c3267/f1p0/889	1.07317	33.5243	-4.9653	3.5253e-09	8.8128e-08	i0_LQ_MM3Flower_c32440/f2p0/776	1.92315	26.8132	-3.8014	6.238e-08	1.653e-06	i0_LQ_MM3Flower_c15243/f1p0/855	15.7707
i0_LQ_MM3Stem_c2669/f1p16/491	40.0378	83.5139	-1.0607	9.4551e-06	0.00031285	i0_LQ_MM3Flower_c42644/f1p0/753	31.2104	0.259855	6.9082	3.9878e-09	1.1965e-07	i0_LQ_MM3Flower_c22127/f1p0/792	0	10.8362	-4.4378	0.0004606	0.0044869	i0_LQ_MM3Flower_c31283/f1p0/938	1.12758	24.77	-4.4573	2.5498e-07	5.1369e-06	i0_LQ_MM3Flower_c85971/f1p0/857	61.5653	30.4221	1.017	3.5888e-05	0.00068497	i0_LQ_MM3Flower_c24349/f1p0/637	0.48188	14.5197	-4.9132	6.4473e-05	0.00080054	i0_LQ_MM3Flower_c32973/f1p0/647	0.343782	15.9332	-5.5344	3.8653e-05	0.00045634	i0_LQ_MM3Flower_c32532/f1p0/470	0	27.7624	-5.7951	7.054e-09	2.1935e-07	i0_LQ_MM3Flower_c15278/f1p7/769	1.24118
i0_LQ_MM3Stem_c2709/f1p29/485	86.0055	29.397	1.5488	7.6789e-07	3.2072e-05	i0_LQ_MM3Flower_c42808/f1p1/976	1.43141	50.6143	-5.144	1.4337e-12	6.3274e-11	i0_LQ_MM3Flower_c22229/f1p0/969	21.5217	0	5.4277	3.9399e-06	6.4438e-05	i0_LQ_MM3Flower_c31305/f1p0/568	12.9748	0	4.6976	0.0003358	0.0034128	i0_LQ_MM3Flower_c8781/f1p0/614	0.77893	24.7957	-4.9925	1.1129e-06	2.9205e-05	i0_LQ_MM3Flower_c24470/f1p0/794	0	321.312	-9.3278	8.0393e-61	4.1802e-58	i0_LQ_MM3Flower_c33015/f1p0/991	0	27.2906	-5.7703	6.9485e-08	1.4265e-06	i0_LQ_MM3Flower_c32634/f1p0/753	0	51.5667	-6.6884	9.3077e-15	5.9226e-13	i0_LQ_MM3Flower_c17190/f1p0/327	84.9523
i0_LQ_MM3Stem_c2772/f1p40/453	23.165	1.1956	4.2761	3.0511e-06	0.00011261	i0_LQ_MM3Flower_c42830/f1p0/769	2.52834	19.1682	-2.9225	0.0004199	0.004722	i0_LQ_MM3Flower_c22393/f1p3/776	0	42.1267	-6.3967	2.9788e-12	1.181e-10	i0_LQ_MM3Flower_c31731/f1p0/814	16.8472	56.5736	-1.7476	3.8789e-07	7.5907e-06	i0_LQ_MM3Flower_c8807/f1p0/456	2.17356	50.2899	-4.5321	1.191e-11	6.4074e-10	i0_LQ_MM3Flower_c24686/f1p4/862	0	28.077	-5.8113	2.0471e-08	5.262e-07	i0_LQ_MM3Flower_c33297/f1p0/1059	4.37692	22.552	-2.3653	0.00033983	0.0031131	i0_LQ_MM3Flower_c3267/f1p0/889	1.48468	57.1602	-5.2668	9.1135e-17	6.9677e-15	i0_LQ_MM3Flower_c18427/f1p5/254	12.3188
i0_LQ_MM3Stem_c2803/f1p0/895	0.421451	120.109	-8.1548	2.4114e-27	7.0024e-25	i0_LQ_MM3Flower_c43029/f1p0/836	0	14.4969	-4.8577	0.00017564	0.0022024	i0_LQ_MM3Flower_c22484/f2p0/871	98.2243	24.852	1.9827	1.7447e-09	4.936e-08	i0_LQ_MM3Flower_c31818/f1p0/502	0	47.3331	-6.5648	5.0434e-13	2.0184e-11	i0_LQ_MM3Flower_c8900/f3p0/622	25.7339	0.69415	5.2123	3.25e-08	1.1134e-06	i0_LQ_MM3Flower_c2481/f2p0/706	67.171	2.47423	4.7628	2.1841e-16	1.4731e-14	i0_LQ_MM3Flower_c33340/f1p0/976	4.61928	29.0443	-2.6525	1.3752e-05	0.00018067	i0_LQ_MM3Flower_c32686/f1p0/922	1.218	43.8742	-5.1708	3.3342e-13	1.8223e-11	i0_LQ_MM3Flower_c1851/f11p0/512	88.1349
i0_LQ_MM3Stem_c2810/f1p2/840	159.4	29.7536	2.4215	9.9117e-21	1.9341e-18	i0_LQ_MM3Flower_c4310/f1p2/659	0.376521	14.7519	-5.292	0.00012437	0.0016323	i0_LQ_MM3Flower_c2255/f1p6/892	0.657019	25.6779	-5.2884	3.8123e-08	8.9131e-07	i0_LQ_MM3Flower_c32111/f1p0/703	64.4537	7.02398	3.1979	3.1119e-12	1.1582e-10	i0_LQ_MM3Flower_c9120/f1p0/609	14.092	155.208	-3.4613	6.2069e-27	9.4003e-25	i0_LQ_MM3Flower_c24923/f2p4/939	27.2864	3.53652	2.9478	1.1922e-05	0.00017777	i0_LQ_MM3Flower_c33341/f1p0/382	37.2969	0	6.221	1.728e-10	5.1164e-09	i0_LQ_MM3Flower_c32687/f1p0/922	5.61625	27.9569	-2.3155	5.0279e-06	9.109e-05	i0_LQ_MM3Flower_c18935/f3p0/584	160.556
i0_LQ_MM3Stem_c2966/f1p11/925	35.8718	86.7246	-1.2736	2.8982e-07	1.3199e-05	i0_LQ_MM3Flower_c43194/f1p1/636	114.504	588.168	-2.3608	1.5248e-65	6.1209e-63	i0_LQ_MM3Flower_c22610/f1p3/832	100.68	15.934	2.6596	5.3368e-14	2.5274e-12	i0_LQ_MM3Flower_c32133/f1p0/929	5.71063	110.466	-4.2738	4.0511e-27	3.9045e-25	i0_LQ_MM3Flower_c9481/f1p2/977	36.2375	2.97917	3.6045	9.287e-10	3.951e-08	i0_LQ_MM3Flower_c24958/f1p0/1061	0	14.7733	-4.8849	5.6375e-05	0.00071064	i0_LQ_MM3Flower_c33560/f1p0/589	1.03364	903.399	-9.7715	4.9198e-153	6.3302e-150	i0_LQ_MM3Flower_c32688/f1p0/892	4.13542	26.3183	-2.67	2.2811e-06	4.4673e-05	i0_LQ_MM3Flower_c19573/f1p0/659	33.1089
i0_LQ_MM3Stem_c3145/f1p95/919	42.1071	12.5393	1.7476	0.00013947	0.0032978	i0_LQ_MM3Flower_c43296/f1p0/796	1.55252	16.5492	-3.4141	0.00038097	0.0043344	i0_LQ_MM3Flower_c22725/f1p5/864	0	17.0097	-5.0883	7.9684e-06	0.00012154	i0_LQ_MM3Flower_c32250/f1p0/623	32.2031	7.95158	2.0179	0.0001898	0.0020696	i0_LQ_MM3Flower_c9561/f1p1/781	57.3484	13.6356	2.0724	1.3373e-09	5.5626e-08	i0_LQ_MM3Flower_c24989/f1p1/931	0.060235	14.7429	-7.9352	0.00013169	0.001499	i0_LQ_MM3Flower_c33666/f1p1/866	55.8135	3.05396	4.1919	6.0909e-14	2.6175e-12	i0_LQ_MM3Flower_c33015/f1p0/991	0	15.7894	-4.9809	1.3185e-05	0.00021565	i0_LQ_MM3Flower_c19697/f4p0/711	116.338
i0_LQ_MM3Stem_c3147/f1p0/801	69.5822	22.7309	1.6141	4.2598e-06	0.00015129	i0_LQ_MM3Flower_c43701/f2p6/454	165.61	81.0951	1.0301	8.6666e-11	3.149e-09	i0_LQ_MM3Flower_c22765/f3p5/940	13.4769	36.4369	-1.4349	0.00011006	0.0012762	i0_LQ_MM3Flower_c32427/f1p0/710	1.60812	27.1694	-4.0785	1.2464e-07	2.6419e-06	i0_LQ_MM3Flower_c9594/f1p0/787	5.74228	36.2851	-2.6597	7.6738e-06	0.00017272	i0_LQ_MM3Flower_c25029/f1p3/622	0	57.4494	-6.8442	3.2858e-15	1.9795e-13	i0_LQ_MM3Flower_c33695/f1p0/537	2.39673	22.1262	-3.2066	2.9113e-05	0.00035486	i0_LQ_MM3Flower_c33297/f1p0/1059	64.5263	10.5701	2.6099	7.3093e-09	2.269e-07	i0_LQ_MM3Flower_c19865/f2p0/729	127.14
i0_LQ_MM3Stem_c3169/f1p17/479	49.3097	3.50992	3.8124	5.5798e-11	4.4672e-09	i0_LQ_MM3Flower_c43875/f1p0/898	88.6543	21.6735	2.0323	4.2818e-13	1.972e-11	i0_LQ_MM3Flower_c22780/f1p4/902	5.32915	21.7725	-2.0305	0.00025617	0.0026834	i0_LQ_MM3Flower_c32477/f1p0/581	26.3008	1.01875	4.6902	3.328e-07	6.5784e-06	i0_LQ_MM3Flower_c9766/f1p0/803	5.25951	48.4902	-3.2047	7.6635e-09	2.8675e-07	i0_LQ_MM3Flower_c25131/f1p6/305	0	19.6477	-5.2963	2.8391e-06	4.862e-05	i0_LQ_MM3Flower_c33956/f1p0/700	194.708	52.6147	1.8878	1.4593e-21	1.1607e-19	i0_LQ_MM3Flower_c33341/f1p0/382	111.337	1.3969	6.3166	1.7972e-25	2.4036e-23	i0_LQ_MM3Flower_c19914/f2p0/665	46.4362
i0_LQ_MM3Stem_c3258/f1p2/1001	9.57747	75.626	-2.9812	2.6289e-15	3.3866e-13	i0_LQ_MM3Flower_c43952/f1p0/865	6.39395	120.337	-4.2342	1.7872e-25	1.9132e-23	i0_LQ_MM3Flower_c22949/f1p1/874	0.70301	24.3244	-5.1127	9.168e-08	2.0222e-06	i0_LQ_MM3Flower_c32585/f2p0/800	68.6709	3.27822	4.3887	4.7855e-16	2.4573e-14	i0_LQ_MM3Flower_c9913/f1p0/836	80.2771	609.401	-2.9243	2.9904e-84	1.9197e-81	i0_LQ_MM3Flower_c25137/f3p0/799	0	33.3293	-6.0587	1.0693e-09	3.3354e-08	i0_LQ_MM3Flower_c33968/f1p0/913	0	37.5292	-6.2299	2.8188e-10	8.0968e-09	i0_LQ_MM3Flower_c33410/f1p0/984	0	24.4706	-5.613	5.2561e-08	1.4163e-06	i0_LQ_MM3Flower_c19983/f2p2/471	0.911741
i0_LQ_MM3Stem_c3358/f1p87/899	3.89982	83.9145	-4.4274	2.112e-21	4.237e-19	i0_LQ_MM3Flower_c43971/f1p0/877	29.7401	3.26393	3.1877	1.8371e-07	4.3405e-06	i0_LQ_MM3Flower_c22963/f1p0/674	28.3978	94.7442	-1.7383	2.7595e-12	1.0995e-10	i0_LQ_MM3Flower_c32634/f1p0/753	18.7624	0.107236	7.4509	1.8364e-05	0.00025579	i0_LQ_MM3Flower_c9916/f1p0/527	0	19.6217	-5.2944	1.2183e-05	0.00026182	i0_LQ_MM3Flower_c25160/f1p3/854	0	19.8649	-5.3121	2.4916e-06	4.3136e-05	i0_LQ_MM3Flower_c3425/f1p0/892	0	23.2075	-5.5365	6.8048e-07	1.1706e-05	i0_LQ_MM3Flower_c33666/f1p1/866	3.39757	41.2728	-3.6026	3.7551e-11	1.6046e-09	i0_LQ_MM3Flower_c1999/f2p4/705	163.451
i0_LQ_MM3Stem_c3450/f1p18/834	48.6108	12.1594	1.9992	5.998e-06	0.00020668	i0_LQ_MM3Flower_c43976/f1p0/700	34.6186	251.882	-2.8631	1.3089e-36	2.3353e-34	i0_LQ_MM3Flower_c23042/f2p4/949	6.89505	24.5965	-1.8348	0.00023955	0.0025317	i0_LQ_MM3Flower_c3267/f1p0/889	6.74937	31.7012	-2.2317	1.0778e-05	0.0001591	i0_LQ_MM3Leaf_c1029/f1p21/659	0	88.9774	-7.4754	5.7089e-20	5.8744e-18	i0_LQ_MM3Flower_c25266/f1p2/991	0	18.1714	-5.1836	6.9355e-06	0.000109	i0_LQ_MM3Flower_c34370/f1p1/592	48.9694	6.80421	2.8474	1.3624e-09	3.6123e-08	i0_LQ_MM3Flower_c33937/f1p0/973	0	88.1458	-7.4618	7.6294e-23	8.8692e-21	i0_LQ_MM3Flower_c2015/f1p0/975	0
i0_LQ_MM3Stem_c3468/f1p0/664	32.5662	6.82151	2.2552	5.607e-05	0.0014982	i0_LQ_MM3Flower_c4406/f1p2/687	11.4211	0.123447	6.5317	0.00032006	0.0037231	i0_LQ_MM3Flower_c23144/f1p0/782	2.65509	57.8567	-4.4457	5.6721e-16	3.179e-14	i0_LQ_MM3Flower_c33015/f1p0/991	5.8848	25.8064	-2.1327	0.00010928	0.0012677	i0_LQ_MM3Leaf_c1033/f1p0/407	41.8777	8.88449	2.2368	7.0424e-08	2.2869e-06	i0_LQ_MM3Flower_c25327/f1p0/746	2.49975	16.6006	-2.7314	0.00043029	0.0041954	i0_LQ_MM3Flower_c37408/f1p0/1007	79.7201	0	7.3169	1.2064e-19	8.5261e-18	i0_LQ_MM3Flower_c33956/f1p0/700	334.177	53.2876	2.6487	2.4747e-40	5.9363e-38	i0_LQ_MM3Flower_c20257/f1p1/766	15.953
i0_LQ_MM3Stem_c3604/f1p0/741	4.61137	26.4164	-2.5182	1.6364e-05	0.0005107	i0_LQ_MM3Flower_c4415/f1p0/980	0	46.8387	-6.5496	7.0641e-12	2.907e-10	i0_LQ_MM3Flower_c23239/f1p13/686	23.7257	3.36864	2.8162	0.00015418	0.0017256	i0_LQ_MM3Flower_c33297/f1p0/1059	0.737261	21.3256	-4.8543	1.2227e-06	2.1849e-05	i0_LQ_MM3Leaf_c1067/f1p0/637	16.323	1.76693	3.2076	7.848e-05	0.001369	i0_LQ_MM3Flower_c2543/f1p4/927	0.75113	23.7657	-4.9837	3.0377e-07	6.318e-06	i0_LQ_MM3Flower_c3936/f1p0/992	7.97001	29.663	-1.896	0.00037758	0.0034181	i0_LQ_MM3Flower_c33968/f1p0/913	9.55552	36.961	-1.9516	1.4835e-06	3.0426e-05	i0_LQ_MM3Flower_c20299/f1p2/850	188.979
i0_LQ_MM3Stem_c3618/f1p2/757	232.313	60.7824	1.9343	4.421e-22	9.2598e-20	i0_LQ_MM3Flower_c44531/f1p0/633	24.2887	240.329	-3.3067	1.4773e-40	3.0158e-38	i0_LQ_MM3Flower_c23267/f1p16/405	34.968	1.14407	4.9338	6.7217e-09	1.7574e-07	i0_LQ_MM3Flower_c33341/f1p0/382	45.9732	0	6.5227	6.0104e-12	2.1705e-10	i0_LQ_MM3Leaf_c1152/f1p0/852	3.13699	60.0755	-4.2593	3.4867e-13	2.1485e-11	i0_LQ_MM3Flower_c25544/f1p0/730	0.96376	22.5536	-4.5485	8.7043e-07	1.6601e-05	i0_LQ_MM3Flower_c4035/f1p0/837	0	17.3264	-5.1149	2.0228e-05	0.0002562	i0_LQ_MM3Flower_c3415/f1p5/936	24.1561	3.11836	2.9535	0.00012725	0.0015958	i0_LQ_MM3Flower_c20359/f1p37/929	95.8671
i0_LQ_MM3Stem_c3625/f1p0/537	27.6366	1.56721	4.1403	4.4527e-07	1.9491e-05	i0_LQ_MM3Flower_c4475/f1p1/902	0	15.216	-4.9275	0.00011606	0.0015355	i0_LQ_MM3Flower_c23403/f1p1/852	3.6501	21.3241	-2.5465	4.8838e-05	0.00061985	i0_LQ_MM3Flower_c33560/f1p0/589	15.8714	854.271	-5.7502	1.8268e-211	3.9352e-208	i0_LQ_MM3Leaf_c1161/f1p0/612	12.5256	73.8488	-2.5597	4.8592e-10	2.1491e-08	i0_LQ_MM3Flower_c25580/f1p3/998	4.23211	22.6881	-2.4225	0.00010961	0.0012778	i0_LQ_MM3Flower_c4051/f1p2/654	0	60.2263	-6.9123	3.1753e-15	1.5538e-13	i0_LQ_MM3Flower_c3425/f1p0/892	0	18.8885	-5.2394	1.7578e-06	3.542e-05	i0_LQ_MM3Flower_c20361/f1p0/994	102.982
i0_LQ_MM3Stem_c3789/f1p30/993	101	47.1455	1.0992	7.5074e-05	0.0019307	i0_LQ_MM3Flower_c4485/f1p5/820	38.9247	0	6.2826	2.3969e-11	9.2743e-10	i0_LQ_MM3Flower_c23509/f1p0/996	6.44316	26.4352	-2.0366	5.4586e-05	0.00068418	i0_LQ_MM3Flower_c33695/f1p0/537	2.43422	20.9229	-3.1036	2.4866e-05	0.00033752	i0_LQ_MM3Leaf_c1183/f1p0/878	69.2599	756.821	-3.4499	4.2366e-124	5.0618e-121	i0_LQ_MM3Flower_c25632/f1p11/796	7.06978	450.502	-5.9937	1.7115e-111	2.95e-108	i0_LQ_MM3Flower_c40605/f21p0/993	67.5021	147.577	-1.1285	1.1597e-07	2.2961e-06	i0_LQ_MM3Flower_c36476/f1p2/850	0	14.6206	-4.8699	2.8597e-05	0.00042896	i0_LQ_MM3Flower_c20389/f1p0/894	12.179
i0_LQ_MM3Stem_c3910/f1p0/647	5.83007	38.9401	-2.7397	4.8467e-08	2.527e-06	i0_LQ_MM3Flower_c44906/f1p0/843	7.04721	151.992	-4.4308	1.4613e-32	2.1828e-30	i0_LQ_MM3Flower_c23644/f1p1/862	3.95598	19.137	-2.2743	0.00027389	0.0028448	i0_LQ_MM3Flower_c33956/f1p0/700	408.473	49.7534	3.0374	1.2635e-65	3.7029e-63	i0_LQ_MM3Leaf_c1218/f1p0/894	97.9681	23.9778	2.0306	4.5376e-15	3.3024e-13	i0_LQ_MM3Flower_c25886/f1p10/750	0	16.9202	-5.0807	1.4902e-05	0.00021715	i0_LQ_MM3Flower_c40963/f1p1/565	10.1416	165.395	-4.0276	8.5658e-36	1.3676e-33	i0_LQ_MM3Flower_c36557/f1p0/434	2.53664	19.3183	-2.929	2.5677e-05	0.0003911	i0_LQ_MM3Flower_c20393/f1p2/940	5.22731
i0_LQ_MM3Stem_c4114/f1p128/669	12.3647	39.11	-1.6613	3.9114e-05	0.0010978	i0_LQ_MM3Flower_c45100/f1p0/590	53.9799	4.35211	3.6326	1.8471e-13	8.8233e-12	i0_LQ_MM3Flower_c23738/f1p1/575	0.584017	12.3305	-4.4001	0.00019106	0.0020795	i0_LQ_MM3Flower_c33968/f1p0/913	0	35.4883	-6.1493	2.8984e-10	8.6686e-09	i0_LQ_MM3Leaf_c1220/f1p0/802	18.2599	70.1862	-1.9425	7.8736e-07	2.1232e-05	i0_LQ_MM3Flower_c26199/f1p0/498	19.5872	1.42362	3.7823	3.3137e-05	0.00044295	i0_LQ_MM3Flower_c4130/f1p0/899	4.17236	52.2784	-3.6473	1.1743e-11	3.9624e-10	i0_LQ_MM3Flower_c3658/f1p0/988	2.16034	21.5719	-3.3198	3.1902e-06	6.0505e-05	i0_LQ_MM3Flower_c20413/f1p27/1080	0
i0_LQ_MM3Stem_c4230/f1p0/826	22.9304	0	5.5192	1.1421e-06	4.5914e-05	i0_LQ_MM3Flower_c45259/f1p2/753	103.794	34.8737	1.5735	1.5472e-11	6.1226e-10	i0_LQ_MM3Flower_c23861/f1p3/991	0	11.4222	-4.5138	0.00031002	0.0031716	i0_LQ_MM3Flower_c3415/f1p5/936	46.0921	0.308841	7.2215	1.3036e-11	4.5531e-10	i0_LQ_MM3Leaf_c1226/f1p0/913	2.39474	26.952	-3.4924	6.8886e-06	0.0001566	i0_LQ_MM3Flower_c26386/f1p0/968	0	15.7542	-4.9777	3.0605e-05	0.00041242	i0_LQ_MM3Flower_c42203/f1p0/797	24.695	66.0711	-1.4198	1.8771e-05	0.00023924	i0_LQ_MM3Flower_c3673/f1p15/598	0	10.7541	-4.4268	0.00039496	0.0042297	i0_LQ_MM3Flower_c20464/f1p0/747	10.5616
i0_LQ_MM3Stem_c4294/f1p24/852	31.5133	69.6803	-1.1448	1.9574e-05	0.00059672	i0_LQ_MM3Flower_c45339/f1p0/523	246.328	0.122829	10.97	8.3001e-38	1.5367e-35	i0_LQ_MM3Flower_c23976/f1p0/632	119.069	10.125	3.5558	8.1883e-22	6.8666e-20	i0_LQ_MM3Flower_c3425/f1p0/892	4.35921	21.9454	-2.3318	0.00017531	0.0019314	i0_LQ_MM3Leaf_c1268/f1p0/925	72.1954	24.4076	1.5646	6.1576e-09	2.3283e-07	i0_LQ_MM3Flower_c26686/f1p0/877	17.8326	44.5518	-1.321	0.00022115	0.0023618	i0_LQ_MM3Flower_c42259/f1p0/863	0	41.8935	-6.3887	2.9156e-11	9.4586e-10	i0_LQ_MM3Flower_c37653/f1p0/249	16.393	0.848007	4.2729	0.0001675	0.0020234	i0_LQ_MM3Flower_c20615/f1p7/692	77.4943
i0_LQ_MM3Stem_c4330/f1p55/900	6.12017	44.3888	-2.8586	2.7813e-09	1.7807e-07	i0_LQ_MM3Flower_c45516/f1p0/988	63.2203	7.11237	3.152	3.7282e-14	1.9047e-12	i0_LQ_MM3Flower_c24036/f1p21/945	30.2229	5.72033	2.4015	0.00011764	0.0013539	i0_LQ_MM3Flower_c3465/f1p13/713	33.3859	6.78485	2.2989	3.2669e-05	0.00043028	i0_LQ_MM3Leaf_c1277/f1p0/555	3.49535	29.2616	-3.0655	1.1933e-05	0.00025688	i0_LQ_MM3Flower_c26768/f1p1/758	0	11.6018	-4.5363	0.00042173	0.0041236	i0_LQ_MM3Flower_c42298/f1p0/960	18.7361	2.55158	2.8764	0.00016529	0.001653	i0_LQ_MM3Flower_c3936/f1p0/992	0	32.048	-6.0022	5.4747e-10	2.0229e-08	i0_LQ_MM3Flower_c2073/f3p0/659	4.06454
i0_LQ_MM3Stem_c4379/f1p0/918	282.327	61.2309	2.205	1.5328e-31	5.5172e-29	i0_LQ_MM3Flower_c45715/f1p0/892	12.3022	0.720311	4.0942	0.00027905	0.0033078	i0_LQ_MM3Flower_c24470/f1p0/794	0	306.059	-9.2577	1.979e-60	6.9259e-58	i0_LQ_MM3Flower_c37408/f1p0/1007	222.215	0	8.7958	1.957e-43	3.5131e-41	i0_LQ_MM3Leaf_c1278/f1p0/930	51.9086	21.424	1.2767	1.2756e-05	0.00027241	i0_LQ_MM3Flower_c26776/f1p1/703	59.9513	15.3849	1.9623	4.7295e-07	9.4565e-06	i0_LQ_MM3Flower_c42349/f1p30/525	52.8249	11.5275	2.1961	4.7588e-08	1.0062e-06	i0_LQ_MM3Flower_c4035/f1p0/837	0	20.44	-5.3533	6.5322e-07	1.4443e-05	i0_LQ_MM3Flower_c20758/f1p2/642	42.5218
i0_LQ_MM3Stem_c4382/f1p0/895	18.7075	1.61066	3.5379	8.9078e-05	0.0022378	i0_LQ_MM3Flower_c45775/f1p0/927	0.125507	16.1098	-7.004	6.8217e-05	0.00096346	i0_LQ_MM3Flower_c24686/f1p4/862	2.80766	26.7441	-3.2518	4.5553e-07	8.9605e-06	i0_LQ_MM3Flower_c3936/f1p0/992	2.14953	28.0498	-3.7059	1.7825e-07	3.6735e-06	i0_LQ_MM3Leaf_c1439/f1p0/773	34.7972	13.1617	1.4026	0.0001555	0.0025035	i0_LQ_MM3Flower_c26777/f1p6/843	0	27.358	-5.7739	3.0869e-08	7.6946e-07	i0_LQ_MM3Flower_c42654/f1p0/446	12.0897	0.396912	4.9288	0.0003071	0.0028482	i0_LQ_MM3Flower_c4051/f1p2/654	0	30.1255	-5.9129	1.7099e-09	5.8597e-08	i0_LQ_MM3Flower_c20943/f1p3/977	69.9615
i0_LQ_MM3Stem_c4460/f1p18/770	15.7342	44.1248	-1.4877	4.8081e-05	0.0013142	i0_LQ_MM3Flower_c45976/f1p0/818	15.0012	0	4.907	3.3869e-05	0.00051719	i0_LQ_MM3Flower_c2481/f2p0/706	28.4679	2.35677	3.5945	2.4077e-06	4.1017e-05	i0_LQ_MM3Flower_c4051/f1p2/654	3.80522	56.9511	-3.9037	4.0163e-14	1.7857e-12	i0_LQ_MM3Leaf_c1470/f1p0/314	5.79545	67.3326	-3.5383	8.5563e-13	5.0866e-11	i0_LQ_MM3Flower_c26787/f1p58/781	0	40.9916	-6.3573	1.6515e-11	6.7093e-10	i0_LQ_MM3Flower_c43542/f1p0/754	2.77776	23.2778	-3.067	2.6854e-05	0.00033009	i0_LQ_MM3Flower_c40528/f1p13/427	0	15.9213	-4.9929	1.2089e-05	0.00019973	i0_LQ_MM3Flower_c20982/f1p4/767	89.4296
i0_LQ_MM3Stem_c4545/f1p0/726	52.5444	16.4582	1.6747	3.8654e-05	0.0010874	i0_LQ_MM3Flower_c46248/f1p0/881	34.2006	7.58826	2.1722	3.0345e-06	5.7822e-05	i0_LQ_MM3Flower_c24846/f1p0/919	0.440933	11.7543	-4.7365	0.00022843	0.0024274	i0_LQ_MM3Flower_c40535/f10p0/613	66.3885	11.4469	2.536	4.5919e-10	1.3403e-08	i0_LQ_MM3Leaf_c1593/f1p0/776	45.6724	9.27637	2.2997	1.1425e-08	4.1643e-07	i0_LQ_MM3Flower_c2684/f1p20/737	0	12.4205	-4.6347	0.00024941	0.0026239	i0_LQ_MM3Flower_c43580/f1p0/581	18.3264	77.5232	-2.0807	9.219e-10	2.4873e-08	i0_LQ_MM3Flower_c40535/f10p0/613	466.636	162.123	1.5252	3.1228e-23	3.6918e-21	i0_LQ_MM3Flower_c21000/f1p1/583	22.7181
i0_LQ_MM3Stem_c734/f4p0/888	25.9192	150.927	-2.5418	4.1608e-25	1.0545e-22	i0_LQ_MM3Flower_c46433/f1p0/416	12.4396	0	4.6369	0.00017909	0.0022416	i0_LQ_MM3Flower_c24923/f2p4/939	64.3148	3.36864	4.2549	3.8579e-14	1.8487e-12	i0_LQ_MM3Flower_c40963/f1p1/565	27.2346	156.401	-2.5217	1.5411e-25	1.3949e-23	i0_LQ_MM3Leaf_c1801/f1p0/521	4.04087	26.9236	-2.7361	8.6913e-05	0.0015001	i0_LQ_MM3Flower_c26851/f1p24/649	7.54624	590.393	-6.2898	2.1277e-144	7.0728e-141	i0_LQ_MM3Flower_c43701/f2p6/454	82.1106	15.1371	2.4395	4.6708e-13	1.8372e-11	i0_LQ_MM3Flower_c4098/f8p5/791	178.397	62.0879	1.5227	8.8703e-10	3.1653e-08	i0_LQ_MM3Flower_c21108/f2p7/789	0
i0_LQ_MM3Stem_c804/f3p0/936	0.351209	250.216	-9.4766	3.9301e-47	2.9533e-44	i0_LQ_MM3Flower_c47068/f1p0/963	67.8434	9.49366	2.8372	6.2132e-14	3.1084e-12	i0_LQ_MM3Flower_c24950/f1p3/935	64.582	11.5179	2.4873	8.1029e-09	2.092e-07	i0_LQ_MM3Flower_c4130/f1p0/899	0.489642	49.4354	-6.6577	1.7588e-13	7.346e-12	i0_LQ_MM3Leaf_c1888/f1p6/992	75.5089	28.3478	1.4134	2.18e-08	7.6417e-07	i0_LQ_MM3Flower_c26859/f1p0/838	33.1642	9.11054	1.864	0.00030646	0.0031272	i0_LQ_MM3Flower_c43875/f1p0/898	30.2591	8.21268	1.8814	0.00017571	0.0017446	i0_LQ_MM3Flower_c4108/f1p1/969	567.54	26.9649	4.3956	1.1808e-110	1.3905e-107	i0_LQ_MM3Flower_c21135/f1p0/977	59.5081
i0_LQ_MM3Stem_c844/f3p0/651	12.862	45.3894	-1.8192	2.7107e-06	0.00010114	i0_LQ_MM3Flower_c47720/f1p0/693	172.445	20.6446	3.0623	4.3695e-35	7.1123e-33	i0_LQ_MM3Flower_c24989/f1p1/931	0.886975	14.0431	-3.9848	9.8101e-05	0.0011503	i0_LQ_MM3Flower_c41971/f1p4/932	41.1943	6.85455	2.5873	6.726e-07	1.2618e-05	i0_LQ_MM3Leaf_c191/f4p0/554	14.1893	79.0643	-2.4782	2.9841e-10	1.3546e-08	i0_LQ_MM3Flower_c26931/f1p0/696	29.2935	4.70223	2.6392	1.9715e-05	0.00027908	i0_LQ_MM3Flower_c44052/f1p6/500	17.7621	1.67327	3.4081	7.7062e-05	0.00084134	i0_LQ_MM3Flower_c41095/f9p0/663	44.5024	153.591	-1.7871	7.887e-21	8.2471e-19	i0_LQ_MM3Flower_c21147/f1p4/583	44.2881
i0_LQ_MM3Stem_c857/f3p0/876	54.5821	115.828	-1.0855	1.1422e-07	5.5938e-06	i0_LQ_MM3Flower_c4779/f2p0/975	9.08356	38.0901	-2.0681	7.5728e-05	0.0010551	i0_LQ_MM3Flower_c25029/f1p3/622	0	54.7222	-6.7741	3.4312e-15	1.8101e-13	i0_LQ_MM3Flower_c4198/f1p0/862	30.8628	5.10016	2.5973	1.6256e-05	0.00022939	i0_LQ_MM3Leaf_c1935/f1p0/583	2.23311	20.8876	-3.2255	0.0001425	0.0023245	i0_LQ_MM3Flower_c26939/f1p9/647	0.060235	14.2762	-7.8888	0.00016277	0.0018057	i0_LQ_MM3Flower_c44095/f1p0/784	5.16246	26.6498	-2.368	9.7169e-05	0.0010318	i0_LQ_MM3Flower_c41553/f3p2/739	9.06575	53.515	-2.5614	3.6438e-11	1.5607e-09	i0_LQ_MM3Flower_c21200/f1p3/745	17.6039
i0_LQ_MM3Stem_c902/f2p0/840	254.834	37.4726	2.7657	1.8482e-37	8.7957e-35	i0_LQ_MM3Flower_c47849/f1p0/935	24.7449	1.33384	4.2135	2.1165e-07	4.953e-06	i0_LQ_MM3Flower_c25131/f1p6/305	0	18.715	-5.2261	2.7009e-06	4.5513e-05	i0_LQ_MM3Flower_c42203/f1p0/797	4.82647	62.4781	-3.6943	7.0474e-15	3.3365e-13	i0_LQ_MM3Leaf_c1980/f1p1/704	0.106339	16.1257	-7.2446	8.6949e-05	0.0015004	i0_LQ_MM3Flower_c2696/f1p3/958	0	33.5756	-6.0693	9.3298e-10	2.9377e-08	i0_LQ_MM3Flower_c4415/f1p0/980	68.0132	1.41187	5.5901	5.22e-18	3.2437e-16	i0_LQ_MM3Flower_c41639/f2p8/645	55.7818	15.1347	1.8819	3.0225e-05	0.00044988	i0_LQ_MM3Flower_c2121/f1p0/504	18.154
i0_LQ_MM3Stem_c906/f2p0/440	66.2324	25.2068	1.3937	7.1819e-05	0.0018581	i0_LQ_MM3Flower_c47872/f1p0/827	0.397857	282.131	-9.4699	1.2776e-49	3.3975e-47	i0_LQ_MM3Flower_c25132/f1p11/432	17.1555	0.986756	4.1198	0.00011088	0.0012839	i0_LQ_MM3Flower_c42259/f1p0/863	6.0149	39.6153	-2.7194	4.7454e-08	1.067e-06	i0_LQ_MM3Leaf_c1988/f1p11/728	314.574	993.295	-1.6588	3.3849e-59	1.3235e-56	i0_LQ_MM3Flower_c2714/f1p11/828	58.2093	5.20902	3.4822	4.4068e-12	1.9158e-10	i0_LQ_MM3Flower_c44528/f1p0/994	0.229188	17.3819	-6.2449	1.7669e-05	0.00022621	i0_LQ_MM3Flower_c41644/f2p0/705	0.192315	56.4097	-8.1963	3.309e-14	2.0003e-12	i0_LQ_MM3Flower_c21218/f1p2/822	246.019
i0_LQ_MM3Stem_c941/f2p0/487	85.4534	23.8268	1.8426	1.5985e-08	9.0507e-07	i0_LQ_MM3Flower_c47933/f1p14/529	31.602	4.80824	2.7164	5.1301e-07	1.1272e-05	i0_LQ_MM3Flower_c25137/f3p0/799	0	31.7472	-5.9886	1.0456e-09	3.0543e-08	i0_LQ_MM3Flower_c42349/f1p30/525	97.4758	10.9006	3.1606	1.5154e-17	8.6994e-16	i0_LQ_MM3Leaf_c2013/f1p0/931	1.3824	70.1723	-5.6657	8.1502e-17	6.8134e-15	i0_LQ_MM3Flower_c27225/f1p4/959	0	83.2723	-7.3798	1.2455e-20	1.2038e-18	i0_LQ_MM3Flower_c44531/f1p0/633	53.8397	7.58443	2.8276	2.4162e-10	7.0025e-09	i0_LQ_MM3Flower_c41669/f2p35/648	0.756441	32.7927	-5.438	2.9328e-10	1.1225e-08	i0_LQ_MM3Flower_c21264/f1p6/1000	0
i0_LQ_MM3Stem_c948/f2p0/613	39.3895	202.822	-2.3643	7.2926e-31	2.5395e-28	i0_LQ_MM3Flower_c48002/f1p0/806	94.7458	27.8588	1.7659	4.9069e-12	2.0589e-10	i0_LQ_MM3Flower_c25266/f1p2/991	0	17.3088	-5.1134	6.5842e-06	0.00010216	i0_LQ_MM3Flower_c42644/f1p0/753	34.7891	4.30608	3.0142	6.5877e-07	1.2399e-05	i0_LQ_MM3Leaf_c2097/f1p1/702	22.8639	2.06667	3.4677	1.5657e-06	4.0002e-05	i0_LQ_MM3Flower_c27261/f1p0/1067	19.074	48.9991	-1.3611	7.6356e-05	0.00092948	i0_LQ_MM3Flower_c4485/f1p5/820	0.128345	63.845	-8.9584	1.4583e-13	6.0156e-12	i0_LQ_MM3Flower_c41749/f1p9/652	0.192315	26.1467	-7.087	5.2528e-08	1.4159e-06	i0_LQ_MM3Flower_c2127/f3p0/580	60.4253
[truncated: 10,098 more rows]
[truncated: 10 more columns]
