# Supplementary material for: Full-length transcriptome analysis of multiple organs and identification of adaptive genes and pathways in Mikania micrantha
Source: Sci Rep. 2022 Feb 28;12:3272. doi: 10.1038/s41598-022-07198-0 (PMC8885683; doi:10.1038/s41598-022-07198-0)
Supplement: Supplementary file 4 — Supplementary Table S8. [file 41598_2022_7198_MOESM4_ESM.xlsx]

## Sheet: Sheet1
Table S8. Kyoto Encyclopedia of Genes and Genomes (KEGG) enrichment analysis of unigenes with higher expression in each organ.
Root							Stem							Leaf							Flower							Seed
#Term	Database	ID	Input number	Background number	P-Value	Corrected P-Value	#Term	Database	ID	Input number	Background number	P-Value	Corrected P-Value	#Term	Database	ID	Input number	Background number	P-Value	Corrected P-Value	#Term	Database	ID	Input number	Background number	P-Value	Corrected P-Value	#Term	Database	ID	Input number	Background number	P-Value	Corrected P-Value
Stilbenoid, diarylheptanoid and gingerol biosynthesis	KEGG PATHWAY	ko00945	9	163	2.55869e-07	1.84226e-05	Phenylpropanoid biosynthesis	KEGG PATHWAY	ko00940	16	964	6.42107e-09	3.72422e-07	Photosynthesis - antenna proteins	KEGG PATHWAY	ko00196	65	275	4.45359e-54	4.31998e-52	Cutin, suberine and wax biosynthesis	KEGG PATHWAY	ko00073	22	132	5.02358e-21	4.32028e-19	Biosynthesis of unsaturated fatty acids	KEGG PATHWAY	ko01040	57	411	1.32012e-43	1.1221e-41
Flavonoid biosynthesis	KEGG PATHWAY	ko00941	9	241	5.63994e-06	0.000203038	Diterpenoid biosynthesis	KEGG PATHWAY	ko00904	6	76	8.00802e-08	2.32233e-06	Photosynthesis	KEGG PATHWAY	ko00195	64	716	1.68716e-30	8.18274e-29	Cyanoamino acid metabolism	KEGG PATHWAY	ko00460	16	310	1.36697e-08	5.87796e-07	Valine, leucine and isoleucine degradation	KEGG PATHWAY	ko00280	16	326	4.50069e-07	1.91279e-05
Plant-pathogen interaction	KEGG PATHWAY	ko04626	20	1270	1.03526e-05	0.000248463	Starch and sucrose metabolism	KEGG PATHWAY	ko00500	14	1682	0.000138957	0.00268651	Porphyrin and chlorophyll metabolism	KEGG PATHWAY	ko00860	42	468	1.84245e-20	5.95724e-19	Phenylpropanoid biosynthesis	KEGG PATHWAY	ko00940	27	964	5.83419e-08	1.67247e-06	Fatty acid degradation	KEGG PATHWAY	ko00071	17	400	1.32432e-06	3.75224e-05
Phenylalanine metabolism	KEGG PATHWAY	ko00360	11	571	0.000199626	0.00359326	Stilbenoid, diarylheptanoid and gingerol biosynthesis	KEGG PATHWAY	ko00945	4	163	0.00096517	0.013995	Carbon fixation in photosynthetic organisms	KEGG PATHWAY	ko00710	37	898	9.95791e-09	2.41479e-07	Flavone and flavonol biosynthesis	KEGG PATHWAY	ko00944	5	20	1.55609e-06	3.23509e-05	Galactose metabolism	KEGG PATHWAY	ko00052	20	586	4.03559e-06	8.57562e-05
Sulfur metabolism	KEGG PATHWAY	ko00920	6	174	0.00031712	0.00456653	alpha-Linolenic acid metabolism	KEGG PATHWAY	ko00592	6	455	0.00132634	0.0153856	Ribosome	KEGG PATHWAY	ko03010	48	1501	1.36617e-07	2.60857e-06	Fatty acid degradation	KEGG PATHWAY	ko00071	15	400	1.88086e-06	3.23509e-05	Tropane, piperidine and pyridine alkaloid biosynthesis	KEGG PATHWAY	ko00960	9	170	8.54064e-05	0.00145191
Linoleic acid metabolism	KEGG PATHWAY	ko00591	7	267	0.000508136	0.00609763	Flavonoid biosynthesis	KEGG PATHWAY	ko00941	4	241	0.0038746	0.0374545	Glyoxylate and dicarboxylate metabolism	KEGG PATHWAY	ko00630	35	921	1.61355e-07	2.60857e-06	Valine, leucine and isoleucine degradation	KEGG PATHWAY	ko00280	13	326	4.80707e-06	6.89014e-05	alpha-Linolenic acid metabolism	KEGG PATHWAY	ko00592	14	455	0.000306603	0.00434354
Diterpenoid biosynthesis	KEGG PATHWAY	ko00904	4	76	0.000727429	0.0071048	Phenylalanine, tyrosine and tryptophan biosynthesis	KEGG PATHWAY	ko00400	4	268	0.00559423	0.0463522	Flavonoid biosynthesis	KEGG PATHWAY	ko00941	9	241	0.00738227	0.0997633	beta-Alanine metabolism	KEGG PATHWAY	ko00410	12	326	2.37162e-05	0.00029137	Zeatin biosynthesis	KEGG PATHWAY	ko00908	5	58	0.00041883	0.00508579
Brassinosteroid biosynthesis	KEGG PATHWAY	ko00905	3	33	0.000789422	0.0071048	Plant hormone signal transduction	KEGG PATHWAY	ko04075	10	1610	0.00969254	0.0702709	Glycine, serine and threonine metabolism	KEGG PATHWAY	ko00260	17	634	0.0082279	0.0997633	Isoquinoline alkaloid biosynthesis	KEGG PATHWAY	ko00950	14	449	3.01104e-05	0.000321052	Cutin, suberine and wax biosynthesis	KEGG PATHWAY	ko00073	7	132	0.000513149	0.00545221
Arachidonic acid metabolism	KEGG PATHWAY	ko00590	4	94	0.00154841	0.0123873	Indole alkaloid biosynthesis	KEGG PATHWAY	ko00901	1	13	0.0355722	0.229243	Fatty acid biosynthesis	KEGG PATHWAY	ko00061	11	352	0.0112187	0.120912	Limonene and pinene degradation	KEGG PATHWAY	ko00903	6	69	3.35984e-05	0.000321052	Arginine and proline metabolism	KEGG PATHWAY	ko00330	11	361	0.00141423	0.0133566
Protein processing in endoplasmic reticulum	KEGG PATHWAY	ko04141	22	2269	0.00300983	0.0216707	Pentose and glucuronate interconversions	KEGG PATHWAY	ko00040	3	333	0.0569502	0.3193	Pentose phosphate pathway	KEGG PATHWAY	ko00030	12	428	0.0177277	0.171959	Pentose and glucuronate interconversions	KEGG PATHWAY	ko00040	11	333	0.000129748	0.00111583	Glycerolipid metabolism	KEGG PATHWAY	ko00561	13	488	0.00175755	0.0149392
Zeatin biosynthesis	KEGG PATHWAY	ko00908	3	58	0.00362845	0.0237498	Thiamine metabolism	KEGG PATHWAY	ko00730	2	152	0.0605569	0.3193	Fatty acid degradation	KEGG PATHWAY	ko00071	11	400	0.0254207	0.214557	Histidine metabolism	KEGG PATHWAY	ko00340	7	149	0.000295068	0.00221945	beta-Alanine metabolism	KEGG PATHWAY	ko00410	10	326	0.00218748	0.0163913
Phenylpropanoid biosynthesis	KEGG PATHWAY	ko00940	12	964	0.00418311	0.0250986	Monoterpenoid biosynthesis	KEGG PATHWAY	ko00902	1	28	0.0722914	0.336969	alpha-Linolenic acid metabolism	KEGG PATHWAY	ko00592	12	455	0.0265432	0.214557	Tyrosine metabolism	KEGG PATHWAY	ko00350	14	566	0.000314993	0.00221945	Tyrosine metabolism	KEGG PATHWAY	ko00350	14	566	0.00231406	0.0163913
Monobactam biosynthesis	KEGG PATHWAY	ko00261	3	71	0.0062307	0.0345085	Amino sugar and nucleotide sugar metabolism	KEGG PATHWAY	ko00520	5	889	0.0830803	0.336969	Linoleic acid metabolism	KEGG PATHWAY	ko00591	8	267	0.0345309	0.257654	Sesquiterpenoid and triterpenoid biosynthesis	KEGG PATHWAY	ko00909	10	313	0.000335498	0.00221945	Monoterpenoid biosynthesis	KEGG PATHWAY	ko00902	3	28	0.00358075	0.0234126
alpha-Linolenic acid metabolism	KEGG PATHWAY	ko00592	6	455	0.0297251	0.140017	Brassinosteroid biosynthesis	KEGG PATHWAY	ko00905	1	33	0.0842198	0.336969	Nitrogen metabolism	KEGG PATHWAY	ko00910	9	327	0.0405006	0.264837	Starch and sucrose metabolism	KEGG PATHWAY	ko00500	28	1682	0.000385665	0.00236909	Amino sugar and nucleotide sugar metabolism	KEGG PATHWAY	ko00520	18	889	0.00488317	0.0296478
Glutathione metabolism	KEGG PATHWAY	ko00480	7	584	0.0306605	0.140017	Fatty acid degradation	KEGG PATHWAY	ko00071	3	400	0.0871473	0.336969	Valine, leucine and isoleucine biosynthesis	KEGG PATHWAY	ko00290	5	134	0.0409542	0.264837	Fatty acid biosynthesis	KEGG PATHWAY	ko00061	10	352	0.000808472	0.00463524	Alanine, aspartate and glutamate metabolism	KEGG PATHWAY	ko00250	10	409	0.00995651	0.0564202
Inositol phosphate metabolism	KEGG PATHWAY	ko00562	8	717	0.0311148	0.140017	Terpenoid backbone biosynthesis	KEGG PATHWAY	ko00900	3	456	0.116532	0.422428	Peroxisome	KEGG PATHWAY	ko04146	17	781	0.0459178	0.272016	Peroxisome	KEGG PATHWAY	ko04146	16	781	0.000895042	0.00481085	Peroxisome	KEGG PATHWAY	ko04146	15	781	0.0148245	0.078755
Carotenoid biosynthesis	KEGG PATHWAY	ko00906	3	156	0.0464239	0.196619	Taurine and hypotaurine metabolism	KEGG PATHWAY	ko00430	1	56	0.137158	0.453991	C5-Branched dibasic acid metabolism	KEGG PATHWAY	ko00660	3	57	0.0476729	0.272016	Flavonoid biosynthesis	KEGG PATHWAY	ko00941	8	241	0.00102283	0.00517434	Proteasome	KEGG PATHWAY	ko03050	11	522	0.0190123	0.0950614
Tropane, piperidine and pyridine alkaloid biosynthesis	KEGG PATHWAY	ko00960	3	170	0.056965	0.226259	Cysteine and methionine metabolism	KEGG PATHWAY	ko00270	4	769	0.140894	0.453991	Pantothenate and CoA biosynthesis	KEGG PATHWAY	ko00770	5	149	0.0586745	0.31619	Fatty acid elongation	KEGG PATHWAY	ko00062	7	202	0.00164705	0.00786922	Phenylalanine, tyrosine and tryptophan biosynthesis	KEGG PATHWAY	ko00400	7	268	0.0210123	0.0992246
Biosynthesis of unsaturated fatty acids	KEGG PATHWAY	ko01040	5	411	0.0597073	0.226259	Linoleic acid metabolism	KEGG PATHWAY	ko00591	2	267	0.153672	0.469105	Arginine biosynthesis	KEGG PATHWAY	ko00220	6	209	0.0728773	0.358735	Ascorbate and aldarate metabolism	KEGG PATHWAY	ko00053	8	338	0.00752599	0.0332488	Starch and sucrose metabolism	KEGG PATHWAY	ko00500	26	1682	0.0227914	0.101961
Selenocompound metabolism	KEGG PATHWAY	ko00450	3	215	0.0975195	0.35107	Glycolysis / Gluconeogenesis	KEGG PATHWAY	ko00010	4	987	0.254428	0.734804	Limonene and pinene degradation	KEGG PATHWAY	ko00903	3	69	0.073966	0.358735	Tryptophan metabolism	KEGG PATHWAY	ko00380	9	412	0.00773228	0.0332488	Tryptophan metabolism	KEGG PATHWAY	ko00380	9	412	0.0263792	0.110404
Monoterpenoid biosynthesis	KEGG PATHWAY	ko00902	1	28	0.135751	0.465433	Butanoate metabolism	KEGG PATHWAY	ko00650	1	128	0.284001	0.734804	Pentose and glucuronate interconversions	KEGG PATHWAY	ko00040	8	333	0.0935836	0.432267	Propanoate metabolism	KEGG PATHWAY	ko00640	7	277	0.00870113	0.0356332	Glyoxylate and dicarboxylate metabolism	KEGG PATHWAY	ko00630	16	921	0.0272764	0.110404
Endocytosis	KEGG PATHWAY	ko04144	13	1859	0.150508	0.492571	Tryptophan metabolism	KEGG PATHWAY	ko00380	2	412	0.289939	0.734804	Cell cycle - Caulobacter	KEGG PATHWAY	ko04112	4	126	0.100223	0.440616	Lysine degradation	KEGG PATHWAY	ko00310	8	378	0.0138566	0.0541667	Phenylalanine metabolism	KEGG PATHWAY	ko00360	11	571	0.0330888	0.127843
Tyrosine metabolism	KEGG PATHWAY	ko00350	5	566	0.161179	0.504561	Cutin, suberine and wax biosynthesis	KEGG PATHWAY	ko00073	1	132	0.291388	0.734804	Butanoate metabolism	KEGG PATHWAY	ko00650	4	128	0.104476	0.440616	Arginine and proline metabolism	KEGG PATHWAY	ko00330	7	361	0.0309051	0.115558	Isoquinoline alkaloid biosynthesis	KEGG PATHWAY	ko00950	9	449	0.0414846	0.153313
Pyruvate metabolism	KEGG PATHWAY	ko00620	7	915	0.183443	0.550329	Pentose phosphate pathway	KEGG PATHWAY	ko00030	2	428	0.305166	0.737484	Alanine, aspartate and glutamate metabolism	KEGG PATHWAY	ko00250	9	409	0.116285	0.469987	Synthesis and degradation of ketone bodies	KEGG PATHWAY	ko00072	2	36	0.0377192	0.135161	Pentose and glucuronate interconversions	KEGG PATHWAY	ko00040	7	333	0.0551857	0.192013
Ubiquinone and other terpenoid-quinone biosynthesis	KEGG PATHWAY	ko00130	3	304	0.200706	0.578034	Histidine metabolism	KEGG PATHWAY	ko00340	1	149	0.321948	0.746919	Glycolysis / Gluconeogenesis	KEGG PATHWAY	ko00010	18	987	0.140572	0.54542	Glycosphingolipid biosynthesis - globo series	KEGG PATHWAY	ko00603	2	37	0.0395503	0.136053	Fatty acid elongation	KEGG PATHWAY	ko00062	5	202	0.0569414	0.192013
Sesquiterpenoid and triterpenoid biosynthesis	KEGG PATHWAY	ko00909	3	313	0.212304	0.587918	Glycerophospholipid metabolism	KEGG PATHWAY	ko00564	3	803	0.345771	0.771335	Thiamine metabolism	KEGG PATHWAY	ko00730	4	152	0.161362	0.579986	Glycosphingolipid biosynthesis - ganglio series	KEGG PATHWAY	ko00604	2	42	0.0491891	0.158454	Ascorbate and aldarate metabolism	KEGG PATHWAY	ko00053	7	338	0.0587334	0.192013
Steroid biosynthesis	KEGG PATHWAY	ko00100	2	177	0.226647	0.59302	Sulfur metabolism	KEGG PATHWAY	ko00920	1	174	0.364526	0.783056	Phenylalanine, tyrosine and tryptophan biosynthesis	KEGG PATHWAY	ko00400	6	268	0.168401	0.579986	Glycerolipid metabolism	KEGG PATHWAY	ko00561	8	488	0.0497472	0.158454	Lysine biosynthesis	KEGG PATHWAY	ko00300	3	87	0.0610722	0.192264
Nitrogen metabolism	KEGG PATHWAY	ko00910	3	327	0.230619	0.59302	Fatty acid elongation	KEGG PATHWAY	ko00062	1	202	0.409067	0.790296	Carotenoid biosynthesis	KEGG PATHWAY	ko00906	4	156	0.171771	0.579986	Pyruvate metabolism	KEGG PATHWAY	ko00620	12	915	0.0755508	0.232049	Histidine metabolism	KEGG PATHWAY	ko00340	4	149	0.0672824	0.20425
Fatty acid elongation	KEGG PATHWAY	ko00062	2	202	0.272907	0.677562	Plant-pathogen interaction	KEGG PATHWAY	ko04626	4	1270	0.418554	0.790296	Indole alkaloid biosynthesis	KEGG PATHWAY	ko00901	1	13	0.173398	0.579986	Indole alkaloid biosynthesis	KEGG PATHWAY	ko00901	1	13	0.107223	0.317201	Glutathione metabolism	KEGG PATHWAY	ko00480	10	584	0.0758415	0.222294
Folate biosynthesis	KEGG PATHWAY	ko00790	1	84	0.348077	0.773698	Tyrosine metabolism	KEGG PATHWAY	ko00350	2	566	0.432199	0.790296	Propanoate metabolism	KEGG PATHWAY	ko00640	6	277	0.18622	0.596142	Galactose metabolism	KEGG PATHWAY	ko00052	8	586	0.110652	0.317201	Taurine and hypotaurine metabolism	KEGG PATHWAY	ko00430	2	56	0.11366	0.322037
Cysteine and methionine metabolism	KEGG PATHWAY	ko00270	5	769	0.34813	0.773698	Phenylalanine metabolism	KEGG PATHWAY	ko00360	2	571	0.43659	0.790296	Stilbenoid, diarylheptanoid and gingerol biosynthesis	KEGG PATHWAY	ko00945	4	163	0.19052	0.596142	Steroid biosynthesis	KEGG PATHWAY	ko00100	3	177	0.178487	0.495157	Butanoate metabolism	KEGG PATHWAY	ko00650	3	128	0.142694	0.391258
Citrate cycle (TCA cycle)	KEGG PATHWAY	ko00020	4	595	0.353931	0.773698	Glutathione metabolism	KEGG PATHWAY	ko00480	2	584	0.44792	0.790296	Protein export	KEGG PATHWAY	ko03060	6	285	0.202648	0.614276	Phenylalanine metabolism	KEGG PATHWAY	ko00360	7	571	0.188762	0.507299	Propanoate metabolism	KEGG PATHWAY	ko00640	5	277	0.151857	0.40337
Biotin metabolism	KEGG PATHWAY	ko00780	1	86	0.354612	0.773698	Galactose metabolism	KEGG PATHWAY	ko00052	2	586	0.449651	0.790296	Pyruvate metabolism	KEGG PATHWAY	ko00620	15	915	0.279014	0.820133	Glycosaminoglycan degradation	KEGG PATHWAY	ko00531	2	111	0.231615	0.603602	Diterpenoid biosynthesis	KEGG PATHWAY	ko00904	2	76	0.182185	0.465166
Isoquinoline alkaloid biosynthesis	KEGG PATHWAY	ko00950	3	449	0.395827	0.833595	Protein export	KEGG PATHWAY	ko03060	1	285	0.523683	0.89201	Ascorbate and aldarate metabolism	KEGG PATHWAY	ko00053	6	338	0.321754	0.899452	Circadian rhythm - plant	KEGG PATHWAY	ko04712	7	616	0.240292	0.607798	Lysine degradation	KEGG PATHWAY	ko00310	6	378	0.186066	0.465166
Terpenoid backbone biosynthesis	KEGG PATHWAY	ko00900	3	456	0.40522	0.833595	Ether lipid metabolism	KEGG PATHWAY	ko00565	1	306	0.548994	0.89201	Monoterpenoid biosynthesis	KEGG PATHWAY	ko00902	1	28	0.325994	0.899452	Nitrogen metabolism	KEGG PATHWAY	ko00910	4	327	0.278887	0.652853	Ubiquinone and other terpenoid-quinone biosynthesis	KEGG PATHWAY	ko00130	5	304	0.196192	0.470898
Ether lipid metabolism	KEGG PATHWAY	ko00565	2	306	0.458125	0.876332	Cyanoamino acid metabolism	KEGG PATHWAY	ko00460	1	310	0.553661	0.89201	Biotin metabolism	KEGG PATHWAY	ko00780	2	86	0.333817	0.899452	Butanoate metabolism	KEGG PATHWAY	ko00650	2	128	0.282274	0.652853	Plant hormone signal transduction	KEGG PATHWAY	ko04075	20	1610	0.199439	0.470898
Regulation of autophagy	KEGG PATHWAY	ko04140	2	309	0.463097	0.876332	beta-Alanine metabolism	KEGG PATHWAY	ko00410	1	326	0.571856	0.896423	Glycerolipid metabolism	KEGG PATHWAY	ko00561	8	488	0.356224	0.918408	Glycolysis / Gluconeogenesis	KEGG PATHWAY	ko00010	10	987	0.287254	0.652853	Pyruvate metabolism	KEGG PATHWAY	ko00620	12	915	0.216855	0.498181
Amino sugar and nucleotide sugar metabolism	KEGG PATHWAY	ko00520	5	889	0.466026	0.876332	Peroxisome	KEGG PATHWAY	ko04146	2	781	0.602369	0.919405	DNA replication	KEGG PATHWAY	ko03030	6	354	0.359789	0.918408	Sulfur relay system	KEGG PATHWAY	ko04122	1	41	0.28847	0.652853	Glycolysis / Gluconeogenesis	KEGG PATHWAY	ko00010	12	987	0.294781	0.652014
Carbon fixation in photosynthetic organisms	KEGG PATHWAY	ko00710	5	898	0.47468	0.876332	Alanine, aspartate and glutamate metabolism	KEGG PATHWAY	ko00250	1	409	0.655058	0.952433	Glutathione metabolism	KEGG PATHWAY	ko00480	9	584	0.408944	1	Vitamin B6 metabolism	KEGG PATHWAY	ko00750	1	55	0.364814	0.804462	Caffeine metabolism	KEGG PATHWAY	ko00232	2	108	0.299159	0.652014
Ascorbate and aldarate metabolism	KEGG PATHWAY	ko00053	2	338	0.509736	0.917525	Biosynthesis of unsaturated fatty acids	KEGG PATHWAY	ko01040	1	411	0.65685	0.952433	Sulfur metabolism	KEGG PATHWAY	ko00920	3	174	0.428792	1	Other glycan degradation	KEGG PATHWAY	ko00511	3	273	0.384816	0.821091	Glycine, serine and threonine metabolism	KEGG PATHWAY	ko00260	8	634	0.309985	0.655576
Glycolysis / Gluconeogenesis	KEGG PATHWAY	ko00010	5	987	0.55735	0.951669	Glyoxylate and dicarboxylate metabolism	KEGG PATHWAY	ko00630	2	921	0.691018	0.977538	Fructose and mannose metabolism	KEGG PATHWAY	ko00051	6	389	0.443355	1	ABC transporters	KEGG PATHWAY	ko02010	7	735	0.391451	0.821091	Glycosphingolipid biosynthesis - globo series	KEGG PATHWAY	ko00603	1	37	0.316219	0.655576
Plant hormone signal transduction	KEGG PATHWAY	ko04075	8	1610	0.565871	0.951669	Glycerolipid metabolism	KEGG PATHWAY	ko00561	1	488	0.719263	0.993268	Biosynthesis of unsaturated fatty acids	KEGG PATHWAY	ko01040	6	411	0.494854	1	Tropane, piperidine and pyridine alkaloid biosynthesis	KEGG PATHWAY	ko00960	2	170	0.404632	0.828532	Arginine biosynthesis	KEGG PATHWAY	ko00220	3	209	0.353105	0.714618
Glycerophospholipid metabolism	KEGG PATHWAY	ko00564	4	803	0.57791	0.951669	Citrate cycle (TCA cycle)	KEGG PATHWAY	ko00020	1	595	0.787698	0.996459	One carbon pool by folate	KEGG PATHWAY	ko00670	3	199	0.5149	1	Pyrimidine metabolism	KEGG PATHWAY	ko00240	8	922	0.476676	0.89512	Cysteine and methionine metabolism	KEGG PATHWAY	ko00270	9	769	0.370938	0.732416
Circadian rhythm - plant	KEGG PATHWAY	ko04712	3	616	0.601908	0.951669	Glycine, serine and threonine metabolism	KEGG PATHWAY	ko00260	1	634	0.808279	0.996459	Vitamin B6 metabolism	KEGG PATHWAY	ko00750	1	55	0.533269	1	One carbon pool by folate	KEGG PATHWAY	ko00670	2	199	0.483167	0.89512	Phenylpropanoid biosynthesis	KEGG PATHWAY	ko00940	11	964	0.379133	0.732416
SNARE interactions in vesicular transport	KEGG PATHWAY	ko04130	1	182	0.602225	0.951669	Ribosome biogenesis in eukaryotes	KEGG PATHWAY	ko03008	1	649	0.815656	0.996459	Cutin, suberine and wax biosynthesis	KEGG PATHWAY	ko00073	2	132	0.542084	1	Folate biosynthesis	KEGG PATHWAY	ko00790	1	84	0.497939	0.89512	Citrate cycle (TCA cycle)	KEGG PATHWAY	ko00020	7	595	0.392055	0.740548
Starch and sucrose metabolism	KEGG PATHWAY	ko00500	8	1682	0.614964	0.951669	mRNA surveillance pathway	KEGG PATHWAY	ko03015	3	1691	0.816631	0.996459	Arginine and proline metabolism	KEGG PATHWAY	ko00330	5	361	0.551317	1	Biotin metabolism	KEGG PATHWAY	ko00780	1	86	0.506019	0.89512	Glycerophospholipid metabolism	KEGG PATHWAY	ko00564	9	803	0.418664	0.773618
Glycine, serine and threonine metabolism	KEGG PATHWAY	ko00260	3	634	0.621228	0.951669	Inositol phosphate metabolism	KEGG PATHWAY	ko00562	1	717	0.845716	0.996459	Zeatin biosynthesis	KEGG PATHWAY	ko00908	1	58	0.551947	1	Arginine biosynthesis	KEGG PATHWAY	ko00220	2	209	0.508738	0.89512	Stilbenoid, diarylheptanoid and gingerol biosynthesis	KEGG PATHWAY	ko00945	2	163	0.489759	0.885734
Sphingolipid metabolism	KEGG PATHWAY	ko00600	1	208	0.651139	0.976709	Purine metabolism	KEGG PATHWAY	ko00230	2	1373	0.872968	0.996459	Aminoacyl-tRNA biosynthesis	KEGG PATHWAY	ko00970	7	518	0.565723	1	Terpenoid backbone biosynthesis	KEGG PATHWAY	ko00900	4	456	0.509351	0.89512	Limonene and pinene degradation	KEGG PATHWAY	ko00903	1	69	0.503618	0.891823
Glycerolipid metabolism	KEGG PATHWAY	ko00561	2	488	0.70611	0.999845	Phagosome	KEGG PATHWAY	ko04145	1	839	0.887955	0.996459	Histidine metabolism	KEGG PATHWAY	ko00340	2	149	0.606891	1	Lysine biosynthesis	KEGG PATHWAY	ko00300	1	87	0.51001	0.89512	Carbon fixation in photosynthetic organisms	KEGG PATHWAY	ko00710	9	898	0.549322	0.952905
ABC transporters	KEGG PATHWAY	ko02010	3	735	0.717555	0.999845	Carbon fixation in photosynthetic organisms	KEGG PATHWAY	ko00710	1	898	0.904038	0.996459	Diterpenoid biosynthesis	KEGG PATHWAY	ko00904	1	76	0.649341	1	Glycine, serine and threonine metabolism	KEGG PATHWAY	ko00260	5	634	0.588185	1	Biotin metabolism	KEGG PATHWAY	ko00780	1	86	0.581315	0.988235
Phenylalanine, tyrosine and tryptophan biosynthesis	KEGG PATHWAY	ko00400	1	268	0.742338	0.999845	Pyruvate metabolism	KEGG PATHWAY	ko00620	1	915	0.90823	0.996459	Folate biosynthesis	KEGG PATHWAY	ko00790	1	84	0.68554	1	Glyoxylate and dicarboxylate metabolism	KEGG PATHWAY	ko00630	7	921	0.622499	1	Ether lipid metabolism	KEGG PATHWAY	ko00565	3	306	0.595101	0.991835
Propanoate metabolism	KEGG PATHWAY	ko00640	1	277	0.753794	0.999845	Pyrimidine metabolism	KEGG PATHWAY	ko00240	1	922	0.909904	0.996459	Phenylalanine metabolism	KEGG PATHWAY	ko00360	6	571	0.792441	1	Alanine, aspartate and glutamate metabolism	KEGG PATHWAY	ko00250	3	409	0.647346	1	Sesquiterpenoid and triterpenoid biosynthesis	KEGG PATHWAY	ko00909	3	313	0.610211	0.997461
beta-Alanine metabolism	KEGG PATHWAY	ko00410	1	326	0.807821	0.999845	Oxidative phosphorylation	KEGG PATHWAY	ko00190	2	1717	0.938781	0.996459	Mismatch repair	KEGG PATHWAY	ko03430	3	308	0.792665	1	Ubiquinone and other terpenoid-quinone biosynthesis	KEGG PATHWAY	ko00130	2	304	0.708269	1	Cell cycle - Caulobacter	KEGG PATHWAY	ko04112	1	126	0.719552	1
Valine, leucine and isoleucine degradation	KEGG PATHWAY	ko00280	1	326	0.807821	0.999845	Ribosome	KEGG PATHWAY	ko03010	1	1501	0.980487	0.996459	Cyanoamino acid metabolism	KEGG PATHWAY	ko00460	3	310	0.796211	1	Thiamine metabolism	KEGG PATHWAY	ko00730	1	152	0.710901	1	Nicotinate and nicotinamide metabolism	KEGG PATHWAY	ko00760	1	139	0.753813	1
Basal transcription factors	KEGG PATHWAY	ko03022	1	340	0.82096	0.999845	Protein processing in endoplasmic reticulum	KEGG PATHWAY	ko04141	2	2269	0.982219	0.996459	Tryptophan metabolism	KEGG PATHWAY	ko00380	4	412	0.814392	1	Carotenoid biosynthesis	KEGG PATHWAY	ko00906	1	156	0.720142	1	Carotenoid biosynthesis	KEGG PATHWAY	ko00906	1	156	0.79239	1
Purine metabolism	KEGG PATHWAY	ko00230	5	1373	0.822947	0.999845	RNA transport	KEGG PATHWAY	ko03013	1	1794	0.991056	0.996459	Valine, leucine and isoleucine degradation	KEGG PATHWAY	ko00280	3	326	0.822782	1	Stilbenoid, diarylheptanoid and gingerol biosynthesis	KEGG PATHWAY	ko00945	1	163	0.735611	1	Cyanoamino acid metabolism	KEGG PATHWAY	ko00460	2	310	0.818158	1
N-Glycan biosynthesis	KEGG PATHWAY	ko00510	1	349	0.828931	0.999845	Endocytosis	KEGG PATHWAY	ko04144	1	1859	0.992482	0.996459	beta-Alanine metabolism	KEGG PATHWAY	ko00410	3	326	0.822782	1	Cysteine and methionine metabolism	KEGG PATHWAY	ko00270	5	769	0.749282	1	Sulfur metabolism	KEGG PATHWAY	ko00920	1	174	0.826678	1
Fatty acid biosynthesis	KEGG PATHWAY	ko00061	1	352	0.831508	0.999845	Spliceosome	KEGG PATHWAY	ko03040	1	2140	0.996459	0.996459	Cysteine and methionine metabolism	KEGG PATHWAY	ko00270	8	769	0.824814	1	Phagosome	KEGG PATHWAY	ko04145	5	839	0.812012	1	Steroid biosynthesis	KEGG PATHWAY	ko00100	1	177	0.831816	1
Arginine and proline metabolism	KEGG PATHWAY	ko00330	1	361	0.83901	0.999845								Terpenoid backbone biosynthesis	KEGG PATHWAY	ko00900	4	456	0.869643	1	Sphingolipid metabolism	KEGG PATHWAY	ko00600	1	208	0.816588	1	Nitrogen metabolism	KEGG PATHWAY	ko00910	2	327	0.840353	1
Fructose and mannose metabolism	KEGG PATHWAY	ko00051	1	389	0.860286	0.999845								Other glycan degradation	KEGG PATHWAY	ko00511	2	273	0.887389	1	Plant hormone signal transduction	KEGG PATHWAY	ko04075	10	1610	0.843487	1	Fatty acid biosynthesis	KEGG PATHWAY	ko00061	2	352	0.868552	1
Tryptophan metabolism	KEGG PATHWAY	ko00380	1	412	0.875649	0.999845								Lysine degradation	KEGG PATHWAY	ko00310	3	378	0.889606	1	Carbon fixation in photosynthetic organisms	KEGG PATHWAY	ko00710	5	898	0.854586	1	Sphingolipid metabolism	KEGG PATHWAY	ko00600	1	208	0.876773	1
Pentose phosphate pathway	KEGG PATHWAY	ko00030	1	428	0.885331	0.999845								Tropane, piperidine and pyridine alkaloid biosynthesis	KEGG PATHWAY	ko00960	1	170	0.902619	1	alpha-Linolenic acid metabolism	KEGG PATHWAY	ko00592	2	455	0.88457	1	Ubiquitin mediated proteolysis	KEGG PATHWAY	ko04120	8	1178	0.904866	1
Spliceosome	KEGG PATHWAY	ko03040	7	2140	0.916061	0.999845								Citrate cycle (TCA cycle)	KEGG PATHWAY	ko00020	5	595	0.908877	1	Photosynthesis - antenna proteins	KEGG PATHWAY	ko00196	1	275	0.89365	1	Flavonoid biosynthesis	KEGG PATHWAY	ko00941	1	241	0.911522	1
Glyoxylate and dicarboxylate metabolism	KEGG PATHWAY	ko00630	2	921	0.946817	0.999845								Phenylpropanoid biosynthesis	KEGG PATHWAY	ko00940	9	964	0.909988	1	Protein export	KEGG PATHWAY	ko03060	1	285	0.901963	1	Linoleic acid metabolism	KEGG PATHWAY	ko00591	1	267	0.931857	1
Galactose metabolism	KEGG PATHWAY	ko00052	1	586	0.948563	0.999845								Steroid biosynthesis	KEGG PATHWAY	ko00100	1	177	0.911488	1	Ether lipid metabolism	KEGG PATHWAY	ko00565	1	306	0.917371	1	Purine metabolism	KEGG PATHWAY	ko00230	9	1373	0.933207	1
Photosynthesis	KEGG PATHWAY	ko00195	1	716	0.973449	0.999845								Amino sugar and nucleotide sugar metabolism	KEGG PATHWAY	ko00520	8	889	0.918552	1	Regulation of autophagy	KEGG PATHWAY	ko04140	1	309	0.919365	1	Base excision repair	KEGG PATHWAY	ko03410	1	288	0.94482	1
Peroxisome	KEGG PATHWAY	ko04146	1	781	0.980934	0.999845								Ubiquinone and other terpenoid-quinone biosynthesis	KEGG PATHWAY	ko00130	2	304	0.919677	1	DNA replication	KEGG PATHWAY	ko03030	1	354	0.944114	1	Porphyrin and chlorophyll metabolism	KEGG PATHWAY	ko00860	2	468	0.948578	1
RNA degradation	KEGG PATHWAY	ko03018	2	1206	0.984437	0.999845								Ether lipid metabolism	KEGG PATHWAY	ko00565	2	306	0.921429	1	Citrate cycle (TCA cycle)	KEGG PATHWAY	ko00020	2	595	0.954266	1	Regulation of autophagy	KEGG PATHWAY	ko04140	1	309	0.95532	1
Pyrimidine metabolism	KEGG PATHWAY	ko00240	1	922	0.990717	0.999845								Circadian rhythm - plant	KEGG PATHWAY	ko04712	5	616	0.923046	1	Fructose and mannose metabolism	KEGG PATHWAY	ko00051	1	389	0.957987	1	Inositol phosphate metabolism	KEGG PATHWAY	ko00562	3	717	0.974952	1
Ribosome	KEGG PATHWAY	ko03010	1	1501	0.999526	0.999845								Sesquiterpenoid and triterpenoid biosynthesis	KEGG PATHWAY	ko00909	2	313	0.927281	1	Pentose phosphate pathway	KEGG PATHWAY	ko00030	1	428	0.969436	1	Fructose and mannose metabolism	KEGG PATHWAY	ko00051	1	389	0.980021	1
mRNA surveillance pathway	KEGG PATHWAY	ko03015	1	1691	0.999823	0.999845								Pyrimidine metabolism	KEGG PATHWAY	ko00240	8	922	0.935156	1	Amino sugar and nucleotide sugar metabolism	KEGG PATHWAY	ko00520	3	889	0.975622	1	Pyrimidine metabolism	KEGG PATHWAY	ko00240	4	922	0.982787	1
Oxidative phosphorylation	KEGG PATHWAY	ko00190	1	1717	0.999845	0.999845								Fatty acid elongation	KEGG PATHWAY	ko00062	1	202	0.937071	1	Porphyrin and chlorophyll metabolism	KEGG PATHWAY	ko00860	1	468	0.977951	1	Circadian rhythm - plant	KEGG PATHWAY	ko04712	2	616	0.98542	1
														Selenocompound metabolism	KEGG PATHWAY	ko00450	1	215	0.947303	1	Photosynthesis	KEGG PATHWAY	ko00195	2	716	0.980136	1	RNA polymerase	KEGG PATHWAY	ko03020	1	422	0.98567	1
														Glycerophospholipid metabolism	KEGG PATHWAY	ko00564	6	803	0.962716	1	Homologous recombination	KEGG PATHWAY	ko03440	1	531	0.986822	1	Pentose phosphate pathway	KEGG PATHWAY	ko00030	1	428	0.98651	1
														Plant-pathogen interaction	KEGG PATHWAY	ko04626	10	1270	0.97925	1	Glycerophospholipid metabolism	KEGG PATHWAY	ko00564	2	803	0.989252	1	Phagosome	KEGG PATHWAY	ko04145	3	839	0.990392	1
														Nucleotide excision repair	KEGG PATHWAY	ko03420	3	551	0.980469	1	Endocytosis	KEGG PATHWAY	ko04144	4	1859	0.999831	1	Aminoacyl-tRNA biosynthesis	KEGG PATHWAY	ko00970	1	518	0.994556	1
														Base excision repair	KEGG PATHWAY	ko03410	1	288	0.980559	1	mRNA surveillance pathway	KEGG PATHWAY	ko03015	3	1691	0.999896	1	Protein processing in endoplasmic reticulum	KEGG PATHWAY	ko04141	11	2269	0.998029	1
														Tyrosine metabolism	KEGG PATHWAY	ko00350	3	566	0.983337	1	Ubiquitin mediated proteolysis	KEGG PATHWAY	ko04120	1	1178	0.999935	1	Ribosome biogenesis in eukaryotes	KEGG PATHWAY	ko03008	1	649	0.99855	1
														Purine metabolism	KEGG PATHWAY	ko00230	10	1373	0.99045	1	RNA degradation	KEGG PATHWAY	ko03018	1	1206	0.999949	1	RNA degradation	KEGG PATHWAY	ko03018	3	1206	0.999554	1
														Starch and sucrose metabolism	KEGG PATHWAY	ko00500	13	1682	0.991485	1	Protein processing in endoplasmic reticulum	KEGG PATHWAY	ko04141	5	2269	0.999951	1	Plant-pathogen interaction	KEGG PATHWAY	ko04626	3	1270	0.999744	1
														RNA degradation	KEGG PATHWAY	ko03018	8	1206	0.992889	1	Plant-pathogen interaction	KEGG PATHWAY	ko04626	1	1270	0.99997	1	mRNA surveillance pathway	KEGG PATHWAY	ko03015	4	1691	0.999964	1
														Homologous recombination	KEGG PATHWAY	ko03440	2	531	0.994248	1	Purine metabolism	KEGG PATHWAY	ko00230	1	1373	0.999987	1	Ribosome	KEGG PATHWAY	ko03010	3	1501	0.999967	1
														Protein processing in endoplasmic reticulum	KEGG PATHWAY	ko04141	18	2269	0.996034	1	RNA transport	KEGG PATHWAY	ko03013	2	1794	0.999994	1	Oxidative phosphorylation	KEGG PATHWAY	ko00190	3	1717	0.999995	1
														Inositol phosphate metabolism	KEGG PATHWAY	ko00562	3	717	0.99681	1	Ribosome	KEGG PATHWAY	ko03010	1	1501	0.999996	1	Endocytosis	KEGG PATHWAY	ko04144	2	1859	1	1
														RNA polymerase	KEGG PATHWAY	ko03020	1	422	0.996893	1	Oxidative phosphorylation	KEGG PATHWAY	ko00190	1	1717	0.999999	1	RNA transport	KEGG PATHWAY	ko03013	1	1794	1	1
														Galactose metabolism	KEGG PATHWAY	ko00052	2	586	0.997049	1	Spliceosome	KEGG PATHWAY	ko03040	2	2140	1	1
														Isoquinoline alkaloid biosynthesis	KEGG PATHWAY	ko00950	1	449	0.997854	1
														Proteasome	KEGG PATHWAY	ko03050	1	522	0.999211	1
														Oxidative phosphorylation	KEGG PATHWAY	ko00190	10	1717	0.999465	1
														Plant hormone signal transduction	KEGG PATHWAY	ko04075	9	1610	0.999482	1
														Phagosome	KEGG PATHWAY	ko04145	2	839	0.999874	1
														Endocytosis	KEGG PATHWAY	ko04144	9	1859	0.999952	1
														ABC transporters	KEGG PATHWAY	ko02010	1	735	0.999958	1
														mRNA surveillance pathway	KEGG PATHWAY	ko03015	6	1691	0.999995	1
														Spliceosome	KEGG PATHWAY	ko03040	8	2140	0.999999	1
														Ubiquitin mediated proteolysis	KEGG PATHWAY	ko04120	1	1178	1	1
														RNA transport	KEGG PATHWAY	ko03013	3	1794	1	1
