# Supplementary material for: Full-length transcriptome analysis of multiple organs and identification of adaptive genes and pathways in Mikania micrantha
Source: Sci Rep. 2022 Feb 28;12:3272. doi: 10.1038/s41598-022-07198-0 (PMC8885683; doi:10.1038/s41598-022-07198-0)
Supplement: Supplementary file 5 — Supplementary Table S10. [file 41598_2022_7198_MOESM5_ESM.xlsx]

## Sheet: TPS
Table S10. Identification of the terpene synthase (TPS) gene family.
Root
Gene_id	{nr}	{SwissProt}	{KOG}	{pfam}
i0_LQ_MM3Root_c2558/f1p0/835	{AMP42987.1; germacrene D [Xanthium strumarium]}	{sp|I6QPS5|TPS5_MATCR; (-)-germacrene D synthase OS=Matricaria chamomilla var. recutita PE=1 SV=1}	{NA}	{PF03936:Terpene synthase family, metal binding domain}
i0_LQ_MM3Root_c3021/f1p3/805	{ACN67535.1; beta-caryophyllene synthase [Mikania micrantha]}	{sp|Q8SA63|CARS_ARTAN; Beta-caryophyllene synthase OS=Artemisia annua GN=QHS1 PE=1 SV=1}	{NA}	{PF03936:Terpene synthase family, metal binding domain}
i0_LQ_MM3Root_c3548/f1p0/873	{KVI07744.1; Thioredoxin-like fold [Cynara cardunculus var. scolymus]}	{NA}	{NA}	{PF01323:DSBA-like thioredoxin domain PF01397:Terpene synthase, N-terminal domain}
i0_LQ_MM3Root_c8476/f1p3/854	{AMP42990.1; putative monoterpene synthase [Xanthium strumarium]}	{sp|Q9SPN0|LLOS1_ARTAN; R-linalool synthase QH1, chloroplastic (Fragment) OS=Artemisia annua GN=QH1 PE=1 SV=1}	{NA}	{PF01397:Terpene synthase, N-terminal domain}
i1_HQ_MM3Root_c17386/f3p0/1931	{AMP42987.1; germacrene D [Xanthium strumarium]}	{sp|I6QPS5|TPS5_MATCR; (-)-germacrene D synthase OS=Matricaria chamomilla var. recutita PE=1 SV=1}	{NA}	{PF01397:Terpene synthase, N-terminal domain PF03936:Terpene synthase family, metal binding domain}
i1_HQ_MM3Root_c1906/f10p0/1838	{ACN67535.1; beta-caryophyllene synthase [Mikania micrantha]}	{sp|Q8SA63|CARS_ARTAN; Beta-caryophyllene synthase OS=Artemisia annua GN=QHS1 PE=1 SV=1}	{NA}	{PF03936:Terpene synthase family, metal binding domain PF02123:Viral RNA-directed RNA-polymerase PF01397:Terpene synthase, N-terminal domain}
i1_HQ_MM3Root_c21028/f3p0/1846	{I6R4V5.1; RecName: Full=Alpha-isocomene synthase; AltName: Full=Terpene synthase 2}	{sp|I6R4V5|TPS2_MATCR; Alpha-isocomene synthase OS=Matricaria chamomilla var. recutita PE=1 SV=1}	{NA}	{PF10440:Ubiquitin-binding WIYLD domain PF03936:Terpene synthase family, metal binding domain}
i1_HQ_MM3Root_c35812/f2p0/1726	{AMP42987.1; germacrene D [Xanthium strumarium]}	{sp|I6QPS5|TPS5_MATCR; (-)-germacrene D synthase OS=Matricaria chamomilla var. recutita PE=1 SV=1}	{NA}	{PF03936:Terpene synthase family, metal binding domain PF01397:Terpene synthase, N-terminal domain}
i1_HQ_MM3Root_c48123/f7p0/1919	{AMP42987.1; germacrene D [Xanthium strumarium]}	{sp|I6QPS5|TPS5_MATCR; (-)-germacrene D synthase OS=Matricaria chamomilla var. recutita PE=1 SV=1}	{NA}	{PF01397:Terpene synthase, N-terminal domain PF03936:Terpene synthase family, metal binding domain}
i1_HQ_MM3Root_c4841/f2p17/1827	{AMP42989.1; putative monoterpene synthase [Xanthium strumarium]}	{sp|Q94G53|QH6_ARTAN; (-)-beta-pinene synthase, chloroplastic OS=Artemisia annua GN=QH6 PE=1 SV=1}	{NA}	{PF01397:Terpene synthase, N-terminal domain PF00332:Glycosyl hydrolases family 17 PF03936:Terpene synthase family, metal binding domain}
i1_LQ_MM3Root_c10133/f2p0/1800	{AMP42989.1; putative monoterpene synthase [Xanthium strumarium]}	{sp|Q94G53|QH6_ARTAN; (-)-beta-pinene synthase, chloroplastic OS=Artemisia annua GN=QH6 PE=1 SV=1}	{NA}	{PF03936:Terpene synthase family, metal binding domain PF01397:Terpene synthase, N-terminal domain PF00332:Glycosyl hydrolases family 17}
i1_LQ_MM3Root_c10455/f1p9/1708	{AIE41600.1; camphene synthase [Artemisia annua]}	{sp|Q9SPN1|LLOS5_ARTAN; R-linalool synthase QH5, chloroplastic OS=Artemisia annua GN=QH5 PE=2 SV=1}	{NA}	{PF03936:Terpene synthase family, metal binding domain PF01397:Terpene synthase, N-terminal domain}
i1_LQ_MM3Root_c17215/f2p0/1817	{NA}	{NA}	{NA}	{PF03936:Terpene synthase family, metal binding domain}
i1_LQ_MM3Root_c19076/f1p21/1805	{AIE41599.1; beta-myrcene synthase [Artemisia annua]}	{sp|Q9SPN0|LLOS1_ARTAN; R-linalool synthase QH1, chloroplastic (Fragment) OS=Artemisia annua GN=QH1 PE=1 SV=1}	{NA}	{PF01397:Terpene synthase, N-terminal domain PF03936:Terpene synthase family, metal binding domain}
i1_LQ_MM3Root_c19683/f1p1/1809	{I6R4V5.1; RecName: Full=Alpha-isocomene synthase; AltName: Full=Terpene synthase 2}	{sp|I6R4V5|TPS2_MATCR; Alpha-isocomene synthase OS=Matricaria chamomilla var. recutita PE=1 SV=1}	{NA}	{PF10440:Ubiquitin-binding WIYLD domain PF03936:Terpene synthase family, metal binding domain}
i1_LQ_MM3Root_c23889/f1p0/1762	{AIE41600.1; camphene synthase [Artemisia annua]}	{sp|Q9SPN1|LLOS5_ARTAN; R-linalool synthase QH5, chloroplastic OS=Artemisia annua GN=QH5 PE=2 SV=1}	{NA}	{PF03936:Terpene synthase family, metal binding domain PF01397:Terpene synthase, N-terminal domain}
i1_LQ_MM3Root_c26181/f1p0/1871	{AIE41600.1; camphene synthase [Artemisia annua]}	{sp|Q9SPN1|LLOS5_ARTAN; R-linalool synthase QH5, chloroplastic OS=Artemisia annua GN=QH5 PE=2 SV=1}	{NA}	{PF01397:Terpene synthase, N-terminal domain PF03936:Terpene synthase family, metal binding domain}
i1_LQ_MM3Root_c26700/f1p5/1986	{I6R4V5.1; RecName: Full=Alpha-isocomene synthase; AltName: Full=Terpene synthase 2}	{sp|I6R4V5|TPS2_MATCR; Alpha-isocomene synthase OS=Matricaria chamomilla var. recutita PE=1 SV=1}	{NA}	{PF10440:Ubiquitin-binding WIYLD domain PF03936:Terpene synthase family, metal binding domain PF01397:Terpene synthase, N-terminal domain}
i1_LQ_MM3Root_c33959/f1p13/1589	{Q9LLR9.1; RecName: Full=Epi-cedrol synthase; AltName: Full=8-epicedrol synthase}	{sp|Q9LLR9|ECS1_ARTAN; Epi-cedrol synthase OS=Artemisia annua GN=ECS1 PE=1 SV=1}	{NA}	{PF01397:Terpene synthase, N-terminal domain}
i1_LQ_MM3Root_c34642/f1p31/1780	{KVH96607.1; hypothetical protein Ccrd_001304 [Cynara cardunculus var. scolymus]}	{sp|Q6USK1|GERS_OCIBA; Geraniol synthase, chloroplastic OS=Ocimum basilicum GN=GES PE=1 SV=1}	{NA}	{PF01397:Terpene synthase, N-terminal domain PF07487:SopE GEF domain PF03936:Terpene synthase family, metal binding domain}
i1_LQ_MM3Root_c35122/f1p0/1720	{ACN67535.1; beta-caryophyllene synthase [Mikania micrantha]}	{sp|Q8SA63|CARS_ARTAN; Beta-caryophyllene synthase OS=Artemisia annua GN=QHS1 PE=1 SV=1}	{NA}	{PF01397:Terpene synthase, N-terminal domain PF02123:Viral RNA-directed RNA-polymerase PF03936:Terpene synthase family, metal binding domain}
i1_LQ_MM3Root_c35374/f1p9/2000	{KVH96607.1; hypothetical protein Ccrd_001304 [Cynara cardunculus var. scolymus]}	{sp|B9RHP7|TPS11_RICCO; Probable terpene synthase 11 OS=Ricinus communis GN=TPS11 PE=3 SV=1}	{NA}	{PF01397:Terpene synthase, N-terminal domain PF03936:Terpene synthase family, metal binding domain PF06436:Pneumovirus matrix protein 2 (M2)}
i1_LQ_MM3Root_c35711/f1p0/1824	{AIE41599.1; beta-myrcene synthase [Artemisia annua]}	{sp|Q9SPN0|LLOS1_ARTAN; R-linalool synthase QH1, chloroplastic (Fragment) OS=Artemisia annua GN=QH1 PE=1 SV=1}	{NA}	{PF03936:Terpene synthase family, metal binding domain PF01397:Terpene synthase, N-terminal domain}
i1_LQ_MM3Root_c37437/f1p0/1965	{AME16498.1; (Z)-gamma-bisabolene synthase K11 [Helianthus annuus]}	{sp|Q9FXY7|FARS_ARTAN; (E)-beta-farnesene synthase OS=Artemisia annua GN=CASC125 PE=1 SV=1}	{NA}	{PF03936:Terpene synthase family, metal binding domain PF01397:Terpene synthase, N-terminal domain}
i1_LQ_MM3Root_c37594/f3p0/1864	{Q4U3F6.2; RecName: Full=Alpha-copaene synthase; AltName: Full=Alpha-humulene synthase; AltName: Full=Alpha-muurolene synthase; AltName: Full=Delta-cadinene synthase; Short=HaCS; AltName: Full=Terpene synthase 2; Short=HaTPS2}	{sp|Q4U3F6|CS_HELAN; Alpha-copaene synthase OS=Helianthus annuus GN=CS PE=1 SV=2}	{NA}	{PF03936:Terpene synthase family, metal binding domain PF01397:Terpene synthase, N-terminal domain}
i1_LQ_MM3Root_c37794/f1p0/1670	{ACN67535.1; beta-caryophyllene synthase [Mikania micrantha]}	{sp|Q8SA63|CARS_ARTAN; Beta-caryophyllene synthase OS=Artemisia annua GN=QHS1 PE=1 SV=1}	{NA}	{PF03936:Terpene synthase family, metal binding domain}
i1_LQ_MM3Root_c38236/f1p0/1799	{KVI09529.1; cytochrome P450 [Cynara cardunculus var. scolymus]}	{sp|Q94G53|QH6_ARTAN; (-)-beta-pinene synthase, chloroplastic OS=Artemisia annua GN=QH6 PE=1 SV=1}	{NA}	{PF01397:Terpene synthase, N-terminal domain PF03936:Terpene synthase family, metal binding domain PF03039:Interleukin-12 alpha subunit}
i1_LQ_MM3Root_c38502/f1p0/1635	{AMX74290.1; terpene synthase 8 [Artemisia annua]}	{sp|Q4U3F6|CS_HELAN; Alpha-copaene synthase OS=Helianthus annuus GN=CS PE=1 SV=2}	{NA}	{PF03936:Terpene synthase family, metal binding domain PF01397:Terpene synthase, N-terminal domain}
i1_LQ_MM3Root_c39376/f1p24/1838	{AIE41599.1; beta-myrcene synthase [Artemisia annua]}	{sp|Q9SPN1|LLOS5_ARTAN; R-linalool synthase QH5, chloroplastic OS=Artemisia annua GN=QH5 PE=2 SV=1}	{NA}	{PF03936:Terpene synthase family, metal binding domain PF01397:Terpene synthase, N-terminal domain}
i1_LQ_MM3Root_c40090/f1p0/1788	{AIE41599.1; beta-myrcene synthase [Artemisia annua]}	{sp|Q9SPN0|LLOS1_ARTAN; R-linalool synthase QH1, chloroplastic (Fragment) OS=Artemisia annua GN=QH1 PE=1 SV=1}	{NA}	{PF01397:Terpene synthase, N-terminal domain PF03936:Terpene synthase family, metal binding domain}
i1_LQ_MM3Root_c41401/f1p0/1855	{AMP42990.1; putative monoterpene synthase [Xanthium strumarium]}	{sp|Q9SPN0|LLOS1_ARTAN; R-linalool synthase QH1, chloroplastic (Fragment) OS=Artemisia annua GN=QH1 PE=1 SV=1}	{NA}	{PF01397:Terpene synthase, N-terminal domain PF03936:Terpene synthase family, metal binding domain}
i1_LQ_MM3Root_c41717/f1p0/1983	{ACN67535.1; beta-caryophyllene synthase [Mikania micrantha]}	{sp|Q8SA63|CARS_ARTAN; Beta-caryophyllene synthase OS=Artemisia annua GN=QHS1 PE=1 SV=1}	{NA}	{PF01397:Terpene synthase, N-terminal domain PF02123:Viral RNA-directed RNA-polymerase PF03936:Terpene synthase family, metal binding domain}
i1_LQ_MM3Root_c4213/f1p0/1812	{I6R4V5.1; RecName: Full=Alpha-isocomene synthase; AltName: Full=Terpene synthase 2}	{sp|I6R4V5|TPS2_MATCR; Alpha-isocomene synthase OS=Matricaria chamomilla var. recutita PE=1 SV=1}	{NA}	{PF01397:Terpene synthase, N-terminal domain PF03936:Terpene synthase family, metal binding domain}
i1_LQ_MM3Root_c42321/f1p0/1654	{KVH96607.1; hypothetical protein Ccrd_001304 [Cynara cardunculus var. scolymus]}	{sp|B9RHP7|TPS11_RICCO; Probable terpene synthase 11 OS=Ricinus communis GN=TPS11 PE=3 SV=1}	{NA}	{PF07487:SopE GEF domain PF01397:Terpene synthase, N-terminal domain PF03936:Terpene synthase family, metal binding domain}
i1_LQ_MM3Root_c47326/f1p0/1057	{KVI09529.1; cytochrome P450 [Cynara cardunculus var. scolymus]}	{sp|B9T536|TPS10_RICCO; Terpene synthase 10 OS=Ricinus communis GN=TPS10 PE=2 SV=1}	{NA}	{PF03936:Terpene synthase family, metal binding domain}
i1_LQ_MM3Root_c5138/f1p0/1678	{KVG47623.1; Terpene synthase, metal-binding domain-containing protein [Cynara cardunculus var. scolymus]}	{sp|Q9SPN0|LLOS1_ARTAN; R-linalool synthase QH1, chloroplastic (Fragment) OS=Artemisia annua GN=QH1 PE=1 SV=1}	{NA}	{PF03936:Terpene synthase family, metal binding domain}
i1_LQ_MM3Root_c55421/f1p0/1343	{ACN67535.1; beta-caryophyllene synthase [Mikania micrantha]}	{sp|Q8SA63|CARS_ARTAN; Beta-caryophyllene synthase OS=Artemisia annua GN=QHS1 PE=1 SV=1}	{NA}	{PF03936:Terpene synthase family, metal binding domain}
i1_LQ_MM3Root_c56251/f1p0/1377	{AMP42989.1; putative monoterpene synthase [Xanthium strumarium]}	{sp|Q94G53|QH6_ARTAN; (-)-beta-pinene synthase, chloroplastic OS=Artemisia annua GN=QH6 PE=1 SV=1}	{NA}	{PF03936:Terpene synthase family, metal binding domain}
i1_LQ_MM3Root_c64287/f86p0/1954	{AIE41599.1; beta-myrcene synthase [Artemisia annua]}	{sp|Q9SPN1|LLOS5_ARTAN; R-linalool synthase QH5, chloroplastic OS=Artemisia annua GN=QH5 PE=2 SV=1}	{NA}	{PF03936:Terpene synthase family, metal binding domain PF01397:Terpene synthase, N-terminal domain}
i1_LQ_MM3Root_c7286/f1p0/1727	{KVI09529.1; cytochrome P450 [Cynara cardunculus var. scolymus]}	{sp|Q94G53|QH6_ARTAN; (-)-beta-pinene synthase, chloroplastic OS=Artemisia annua GN=QH6 PE=1 SV=1}	{NA}	{PF01397:Terpene synthase, N-terminal domain PF03039:Interleukin-12 alpha subunit PF03936:Terpene synthase family, metal binding domain}
i1_LQ_MM3Root_c7342/f1p26/1865	{AMP42989.1; putative monoterpene synthase [Xanthium strumarium]}	{sp|Q94G53|QH6_ARTAN; (-)-beta-pinene synthase, chloroplastic OS=Artemisia annua GN=QH6 PE=1 SV=1}	{NA}	{PF03936:Terpene synthase family, metal binding domain PF00332:Glycosyl hydrolases family 17 PF01397:Terpene synthase, N-terminal domain}
i1_LQ_MM3Root_c7992/f1p3/1859	{KVH96607.1; hypothetical protein Ccrd_001304 [Cynara cardunculus var. scolymus]}	{sp|Q6USK1|GERS_OCIBA; Geraniol synthase, chloroplastic OS=Ocimum basilicum GN=GES PE=1 SV=1}	{NA}	{PF01397:Terpene synthase, N-terminal domain PF03936:Terpene synthase family, metal binding domain}
i2_LQ_MM3Root_c10117/f1p27/2110	{ACN67535.1; beta-caryophyllene synthase [Mikania micrantha]}	{sp|Q8SA63|CARS_ARTAN; Beta-caryophyllene synthase OS=Artemisia annua GN=QHS1 PE=1 SV=1}	{NA}	{PF03936:Terpene synthase family, metal binding domain}
i2_LQ_MM3Root_c11425/f1p8/2312	{KVH96607.1; hypothetical protein Ccrd_001304 [Cynara cardunculus var. scolymus]}	{sp|B9RHP7|TPS11_RICCO; Probable terpene synthase 11 OS=Ricinus communis GN=TPS11 PE=3 SV=1}	{NA}	{PF07487:SopE GEF domain PF03936:Terpene synthase family, metal binding domain}
i2_LQ_MM3Root_c12055/f1p37/2034	{I6R4V5.1; RecName: Full=Alpha-isocomene synthase; AltName: Full=Terpene synthase 2}	{sp|I6R4V5|TPS2_MATCR; Alpha-isocomene synthase OS=Matricaria chamomilla var. recutita PE=1 SV=1}	{NA}	{PF03936:Terpene synthase family, metal binding domain PF01397:Terpene synthase, N-terminal domain}
i2_LQ_MM3Root_c15160/f1p0/2377	{ACN67535.1; beta-caryophyllene synthase [Mikania micrantha]}	{sp|Q8SA63|CARS_ARTAN; Beta-caryophyllene synthase OS=Artemisia annua GN=QHS1 PE=1 SV=1}	{NA}	{PF03936:Terpene synthase family, metal binding domain}
i2_LQ_MM3Root_c15169/f1p0/2690	{AIE41599.1; beta-myrcene synthase [Artemisia annua]}	{sp|Q9SPN0|LLOS1_ARTAN; R-linalool synthase QH1, chloroplastic (Fragment) OS=Artemisia annua GN=QH1 PE=1 SV=1}	{NA}	{PF03936:Terpene synthase family, metal binding domain}
i2_LQ_MM3Root_c15371/f1p0/2089	{AIE41599.1; beta-myrcene synthase [Artemisia annua]}	{sp|Q9SPN1|LLOS5_ARTAN; R-linalool synthase QH5, chloroplastic OS=Artemisia annua GN=QH5 PE=2 SV=1}	{NA}	{PF01397:Terpene synthase, N-terminal domain PF03936:Terpene synthase family, metal binding domain}
i2_LQ_MM3Root_c15954/f1p0/2257	{AMP42987.1; germacrene D [Xanthium strumarium]}	{sp|I6QPS5|TPS5_MATCR; (-)-germacrene D synthase OS=Matricaria chamomilla var. recutita PE=1 SV=1}	{NA}	{PF03936:Terpene synthase family, metal binding domain}
i2_LQ_MM3Root_c16019/f1p3/2913	{ACN67535.1; beta-caryophyllene synthase [Mikania micrantha]}	{sp|Q8SA63|CARS_ARTAN; Beta-caryophyllene synthase OS=Artemisia annua GN=QHS1 PE=1 SV=1}	{NA}	{PF03936:Terpene synthase family, metal binding domain}
i2_LQ_MM3Root_c19411/f1p32/2013	{AIE41599.1; beta-myrcene synthase [Artemisia annua]}	{sp|Q9SPN1|LLOS5_ARTAN; R-linalool synthase QH5, chloroplastic OS=Artemisia annua GN=QH5 PE=2 SV=1}	{NA}	{PF01397:Terpene synthase, N-terminal domain PF03936:Terpene synthase family, metal binding domain}
i2_LQ_MM3Root_c4627/f1p63/2395	{KVH96607.1; hypothetical protein Ccrd_001304 [Cynara cardunculus var. scolymus]}	{sp|Q6USK1|GERS_OCIBA; Geraniol synthase, chloroplastic OS=Ocimum basilicum GN=GES PE=1 SV=1}	{NA}	{PF01397:Terpene synthase, N-terminal domain PF03936:Terpene synthase family, metal binding domain PF06436:Pneumovirus matrix protein 2 (M2)}
i2_LQ_MM3Root_c5334/f1p0/2164	{ACN67535.1; beta-caryophyllene synthase [Mikania micrantha]}	{sp|Q8SA63|CARS_ARTAN; Beta-caryophyllene synthase OS=Artemisia annua GN=QHS1 PE=1 SV=1}	{NA}	{PF03936:Terpene synthase family, metal binding domain}
i2_LQ_MM3Root_c5670/f1p0/2402	{ACN67535.1; beta-caryophyllene synthase [Mikania micrantha]}	{sp|Q8SA63|CARS_ARTAN; Beta-caryophyllene synthase OS=Artemisia annua GN=QHS1 PE=1 SV=1}	{NA}	{PF03936:Terpene synthase family, metal binding domain}
i2_LQ_MM3Root_c5700/f1p0/2101	{KVH96607.1; hypothetical protein Ccrd_001304 [Cynara cardunculus var. scolymus]}	{sp|B9RHP7|TPS11_RICCO; Probable terpene synthase 11 OS=Ricinus communis GN=TPS11 PE=3 SV=1}	{NA}	{PF01397:Terpene synthase, N-terminal domain}
i2_LQ_MM3Root_c8575/f1p0/2065	{AMP42987.1; germacrene D [Xanthium strumarium]}	{sp|I6QPS5|TPS5_MATCR; (-)-germacrene D synthase OS=Matricaria chamomilla var. recutita PE=1 SV=1}	{NA}	{PF01397:Terpene synthase, N-terminal domain PF03936:Terpene synthase family, metal binding domain}
i2_LQ_MM3Root_c9716/f1p0/2487	{AMP42989.1; putative monoterpene synthase [Xanthium strumarium]}	{sp|Q94G53|QH6_ARTAN; (-)-beta-pinene synthase, chloroplastic OS=Artemisia annua GN=QH6 PE=1 SV=1}	{NA}	{PF01397:Terpene synthase, N-terminal domain PF03936:Terpene synthase family, metal binding domain}
i3_LQ_MM3Root_c34472/f1p1/3353	{AAD34295.1; kaurene synthase [Stevia rebaudiana]}	{sp|Q9SAK2|KSB_ARATH; Ent-kaur-16-ene synthase, chloroplastic OS=Arabidopsis thaliana GN=GA2 PE=1 SV=1}	{NA}	{PF01397:Terpene synthase, N-terminal domain PF03936:Terpene synthase family, metal binding domain}
i3_LQ_MM3Root_c52924/f1p16/3702	{AMP42987.1; germacrene D [Xanthium strumarium]}	{sp|I6QPS5|TPS5_MATCR; (-)-germacrene D synthase OS=Matricaria chamomilla var. recutita PE=1 SV=1}	{NA}	{PF03936:Terpene synthase family, metal binding domain}
i3_LQ_MM3Root_c69630/f1p3/3758	{AAB87091.1; copalyl pyrophosphate synthase [Stevia rebaudiana]}	{sp|O04408|KSA_PEA; Ent-copalyl diphosphate synthase, chloroplastic OS=Pisum sativum PE=2 SV=1}	{NA}	{PF03936:Terpene synthase family, metal binding domain PF05464:Phi-29-like late genes activator (early protein GP4) PF01397:Terpene synthase, N-terminal domain}
i3_LQ_MM3Root_c75223/f1p31/3851	{AIE41599.1; beta-myrcene synthase [Artemisia annua]}	{sp|Q9SPN1|LLOS5_ARTAN; R-linalool synthase QH5, chloroplastic OS=Artemisia annua GN=QH5 PE=2 SV=1}	{At2g21310; KOG0017 FOG: Transposon-encoded proteins with TYA, reverse transcriptase, integrase domains in various combinations R General function prediction only ;}	{PF01397:Terpene synthase, N-terminal domain PF03936:Terpene synthase family, metal binding domain}
i4_LQ_MM3Root_c5774/f1p15/4639	{AMP42987.1; germacrene D [Xanthium strumarium]}	{sp|I6QPS5|TPS5_MATCR; (-)-germacrene D synthase OS=Matricaria chamomilla var. recutita PE=1 SV=1}	{NA}	{PF03936:Terpene synthase family, metal binding domain PF01397:Terpene synthase, N-terminal domain}
Stem
Gene_id	{nr}	{SwissProt}	{KOG}	{pfam}
i1_HQ_MM3Stem_c14951/f33p165/2003	{AMP42989.1; putative monoterpene synthase [Xanthium strumarium]}	{sp|Q94G53|QH6_ARTAN; (-)-beta-pinene synthase, chloroplastic OS=Artemisia annua GN=QH6 PE=1 SV=1}	{NA}	{PF01397:Terpene synthase, N-terminal domain PF03936:Terpene synthase family, metal binding domain}
i1_LQ_MM3Stem_c10120/f1p0/1669	{AMP42987.1; germacrene D [Xanthium strumarium]}	{sp|I6QPS5|TPS5_MATCR; (-)-germacrene D synthase OS=Matricaria chamomilla var. recutita PE=1 SV=1}	{NA}	{PF01397:Terpene synthase, N-terminal domain PF03936:Terpene synthase family, metal binding domain}
i1_LQ_MM3Stem_c3581/f1p6/1773	{AMP42987.1; germacrene D [Xanthium strumarium]}	{sp|I6QPS5|TPS5_MATCR; (-)-germacrene D synthase OS=Matricaria chamomilla var. recutita PE=1 SV=1}	{NA}	{PF01397:Terpene synthase, N-terminal domain PF03936:Terpene synthase family, metal binding domain}
i1_LQ_MM3Stem_c6757/f1p0/1842	{KVG47623.1; Terpene synthase, metal-binding domain-containing protein [Cynara cardunculus var. scolymus]}	{sp|Q9SPN1|LLOS5_ARTAN; R-linalool synthase QH5, chloroplastic OS=Artemisia annua GN=QH5 PE=2 SV=1}	{NA}	{PF03936:Terpene synthase family, metal binding domain}
i1_LQ_MM3Stem_c7346/f1p24/1329	{AMP42989.1; putative monoterpene synthase [Xanthium strumarium]}	{sp|Q94G53|QH6_ARTAN; (-)-beta-pinene synthase, chloroplastic OS=Artemisia annua GN=QH6 PE=1 SV=1}	{NA}	{PF01397:Terpene synthase, N-terminal domain PF03936:Terpene synthase family, metal binding domain}
i1_LQ_MM3Stem_c7896/f1p0/1867	{AMP42989.1; putative monoterpene synthase [Xanthium strumarium]}	{sp|Q94G53|QH6_ARTAN; (-)-beta-pinene synthase, chloroplastic OS=Artemisia annua GN=QH6 PE=1 SV=1}	{NA}	{PF01397:Terpene synthase, N-terminal domain}
i1_LQ_MM3Stem_c8629/f1p29/1773	{AME16497.1; (Z)-gamma-bisabolene synthase K7 [Helianthus annuus]}	{sp|Q9FXY7|FARS_ARTAN; (E)-beta-farnesene synthase OS=Artemisia annua GN=CASC125 PE=1 SV=1}	{NA}	{PF10440:Ubiquitin-binding WIYLD domain PF03861:ANTAR domain PF03936:Terpene synthase family, metal binding domain}
i2_HQ_MM3Stem_c13915/f2p0/2395	{AAD34294.1; kaurene synthase [Stevia rebaudiana]}	{sp|Q9SAK2|KSB_ARATH; Ent-kaur-16-ene synthase, chloroplastic OS=Arabidopsis thaliana GN=GA2 PE=1 SV=1}	{NA}	{PF01397:Terpene synthase, N-terminal domain PF00432:Prenyltransferase and squalene oxidase repeat PF03936:Terpene synthase family, metal binding domain}
i2_LQ_MM3Stem_c2499/f2p0/2875	{AAD34294.1; kaurene synthase [Stevia rebaudiana]}	{sp|Q9SAK2|KSB_ARATH; Ent-kaur-16-ene synthase, chloroplastic OS=Arabidopsis thaliana GN=GA2 PE=1 SV=1}	{NA}	{PF03936:Terpene synthase family, metal binding domain}
i2_LQ_MM3Stem_c5172/f1p0/2977	{AAB87091.1; copalyl pyrophosphate synthase [Stevia rebaudiana]}	{sp|O04408|KSA_PEA; Ent-copalyl diphosphate synthase, chloroplastic OS=Pisum sativum PE=2 SV=1}	{NA}	{PF01397:Terpene synthase, N-terminal domain PF03936:Terpene synthase family, metal binding domain PF05464:Phi-29-like late genes activator (early protein GP4)}
i2_LQ_MM3Stem_c7097/f1p62/3060	{AIE41599.1; beta-myrcene synthase [Artemisia annua]}	{sp|Q9SPN1|LLOS5_ARTAN; R-linalool synthase QH5, chloroplastic OS=Artemisia annua GN=QH5 PE=2 SV=1}	{NA}	{PF03936:Terpene synthase family, metal binding domain PF01397:Terpene synthase, N-terminal domain}
i3_HQ_MM3Stem_c41837/f2p4/3390	{AAD34294.1; kaurene synthase [Stevia rebaudiana]}	{sp|Q9SAK2|KSB_ARATH; Ent-kaur-16-ene synthase, chloroplastic OS=Arabidopsis thaliana GN=GA2 PE=1 SV=1}	{NA}	{PF03936:Terpene synthase family, metal binding domain}
i3_HQ_MM3Stem_c4587/f3p4/3209	{AAD34294.1; kaurene synthase [Stevia rebaudiana]}	{sp|Q9SAK2|KSB_ARATH; Ent-kaur-16-ene synthase, chloroplastic OS=Arabidopsis thaliana GN=GA2 PE=1 SV=1}	{NA}	{PF03936:Terpene synthase family, metal binding domain}
i3_LQ_MM3Stem_c100389/f1p3/4025	{AAB87091.1; copalyl pyrophosphate synthase [Stevia rebaudiana]}	{sp|O04408|KSA_PEA; Ent-copalyl diphosphate synthase, chloroplastic OS=Pisum sativum PE=2 SV=1}	{NA}	{PF01397:Terpene synthase, N-terminal domain PF05464:Phi-29-like late genes activator (early protein GP4) PF00432:Prenyltransferase and squalene oxidas...
i3_LQ_MM3Stem_c100838/f1p3/3995	{AAB87091.1; copalyl pyrophosphate synthase [Stevia rebaudiana]}	{sp|O04408|KSA_PEA; Ent-copalyl diphosphate synthase, chloroplastic OS=Pisum sativum PE=2 SV=1}	{NA}	{PF01397:Terpene synthase, N-terminal domain PF00432:Prenyltransferase and squalene oxidase repeat PF03936:Terpene synthase family, metal binding domai...
i3_LQ_MM3Stem_c105599/f1p4/3095	{AAD34294.1; kaurene synthase [Stevia rebaudiana]}	{sp|Q9SAK2|KSB_ARATH; Ent-kaur-16-ene synthase, chloroplastic OS=Arabidopsis thaliana GN=GA2 PE=1 SV=1}	{NA}	{PF00432:Prenyltransferase and squalene oxidase repeat PF03936:Terpene synthase family, metal binding domain PF01397:Terpene synthase, N-terminal domain}
i3_LQ_MM3Stem_c11701/f1p4/3206	{AAD34294.1; kaurene synthase [Stevia rebaudiana]}	{sp|Q9SAK2|KSB_ARATH; Ent-kaur-16-ene synthase, chloroplastic OS=Arabidopsis thaliana GN=GA2 PE=1 SV=1}	{NA}	{PF03936:Terpene synthase family, metal binding domain}
i3_LQ_MM3Stem_c18726/f1p0/3477	{CAC36896.1; germacrene A synthase [Solidago canadensis]}	{sp|I6QPS5|TPS5_MATCR; (-)-germacrene D synthase OS=Matricaria chamomilla var. recutita PE=1 SV=1}	{NA}	{PF01397:Terpene synthase, N-terminal domain PF03936:Terpene synthase family, metal binding domain}
i3_LQ_MM3Stem_c18912/f1p1/3420	{KVH96607.1; hypothetical protein Ccrd_001304 [Cynara cardunculus var. scolymus]}	{sp|Q6USK1|GERS_OCIBA; Geraniol synthase, chloroplastic OS=Ocimum basilicum GN=GES PE=1 SV=1}	{NA}	{PF07487:SopE GEF domain PF03936:Terpene synthase family, metal binding domain}
i3_LQ_MM3Stem_c30183/f1p1/3737	{KVH96607.1; hypothetical protein Ccrd_001304 [Cynara cardunculus var. scolymus]}	{sp|Q6USK1|GERS_OCIBA; Geraniol synthase, chloroplastic OS=Ocimum basilicum GN=GES PE=1 SV=1}	{NA}	{PF07487:SopE GEF domain PF03936:Terpene synthase family, metal binding domain}
i3_LQ_MM3Stem_c41565/f1p3/3580	{I6R4V5.1; RecName: Full=Alpha-isocomene synthase; AltName: Full=Terpene synthase 2}	{sp|I6R4V5|TPS2_MATCR; Alpha-isocomene synthase OS=Matricaria chamomilla var. recutita PE=1 SV=1}	{NA}	{PF03936:Terpene synthase family, metal binding domain PF01397:Terpene synthase, N-terminal domain}
i3_LQ_MM3Stem_c46071/f1p18/3904	{AMP42989.1; putative monoterpene synthase [Xanthium strumarium]}	{sp|Q94G53|QH6_ARTAN; (-)-beta-pinene synthase, chloroplastic OS=Artemisia annua GN=QH6 PE=1 SV=1}	{NA}	{PF03936:Terpene synthase family, metal binding domain PF01397:Terpene synthase, N-terminal domain}
i3_LQ_MM3Stem_c57179/f1p4/3336	{AIE41599.1; beta-myrcene synthase [Artemisia annua]}	{sp|Q9SPN0|LLOS1_ARTAN; R-linalool synthase QH1, chloroplastic (Fragment) OS=Artemisia annua GN=QH1 PE=1 SV=1}	{NA}	{PF01397:Terpene synthase, N-terminal domain}
i4_HQ_MM3Stem_c1948/f2p0/4976	{KYP64673.1; Retrovirus-related Pol polyprotein from transposon TNT 1-94 [Cajanus cajan]}	{sp|Q9SPN1|LLOS5_ARTAN; R-linalool synthase QH5, chloroplastic OS=Artemisia annua GN=QH5 PE=2 SV=1}	{At3g45520; KOG0017 FOG: Transposon-encoded proteins with TYA, reverse transcriptase, integrase domains in various combinations R General function prediction only ;}	{PF03936:Terpene synthase family, metal binding domain PF01397:Terpene synthase, N-terminal domain}
i4_LQ_MM3Stem_c4481/f1p0/4177	{XP_013897352.1; xenobiotic-transporting ATPase [Monoraphidium neglectum]}	{sp|O15439|MRP4_HUMAN; Multidrug resistance-associated protein 4 OS=Homo sapiens GN=ABCC4 PE=1 SV=3}	{Hs5031915; KOG0054 Multidrug resistance-associated protein/mitoxantrone resistance protein, ABC superfamily Q Secondary metabolites biosynthesis, transport and catabolism ;}	{PF00664:ABC transporter transmembrane region PF03936:Terpene synthase family, metal binding domain}
i2_LQ_MM3Stem_c17432/f1p0/2297	{AMP42987.1; germacrene D [Xanthium strumarium]}	{sp|I6RAQ6|TPS1_MATCR; (-)-beta-caryophyllene synthase OS=Matricaria chamomilla var. recutita PE=1 SV=1}	{NA}	{NA}
Leaf
Gene_id	{nr}	{SwissProt}	{KOG}	{pfam}
i1_HQ_MM3Leaf_c2004/f3p0/1931	{I6QPS5.1; RecName: Full=(-)-germacrene D synthase; AltName: Full=Terpene synthase 5 [Matricaria chamomilla var. recutita]}	{sp|I6QPS5|TPS5_MATCR; (-)-germacrene D synthase OS=Matricaria chamomilla var. recutita PE=1 SV=1}	{NA}	{PF01397:Terpene synthase, N-terminal domain PF03936:Terpene synthase family, metal binding domain}
i1_HQ_MM3Leaf_c2762/f2p7/1872	{I6RE61.1; RecName: Full=(E)-beta-ocimene synthase, chloroplastic; AltName: Full=Terpene synthase 4; Flags: Precursor [Matricaria chamomilla var. recutita]}	{sp|I6RE61|TPS4_MATCR; (E)-beta-ocimene synthase, chloroplastic OS=Matricaria chamomilla var. recutita PE=1 SV=1}	{NA}	{PF01397:Terpene synthase, N-terminal domain PF03936:Terpene synthase family, metal binding domain}
i1_HQ_MM3Leaf_c788/f10p27/1894	{Q4U3F7.2; RecName: Full=Germacrene A synthase 1; AltName: Full=Terpene synthase 1A; Short=HaTPS1A}	{sp|Q4U3F7|GAS1_HELAN; Germacrene A synthase 1 OS=Helianthus annuus GN=GAS1 PE=1 SV=2}	{NA}	{PF01397:Terpene synthase, N-terminal domain PF03936:Terpene synthase family, metal binding domain}
i1_LQ_MM3Leaf_c10795/f1p7/1814	{AER36088.1; nerolidol synthase [Actinidia chinensis]}	{sp|B9RXW4|TPS13_RICCO; Probable terpene synthase 13 OS=Ricinus communis GN=TPS13 PE=3 SV=1}	{NA}	{PF03936:Terpene synthase family, metal binding domain PF01397:Terpene synthase, N-terminal domain PF05497:Destabilase}
i1_LQ_MM3Leaf_c11051/f1p3/1960	{AIE41599.1; beta-myrcene synthase [Artemisia annua]}	{sp|Q9SPN1|LLOS5_ARTAN; R-linalool synthase QH5, chloroplastic OS=Artemisia annua GN=QH5 PE=2 SV=1}	{NA}	{PF01397:Terpene synthase, N-terminal domain PF03936:Terpene synthase family, metal binding domain}
i1_LQ_MM3Leaf_c11639/f1p3/1966	{AMP42987.1; germacrene D [Xanthium strumarium]}	{sp|I6QPS5|TPS5_MATCR; (-)-germacrene D synthase OS=Matricaria chamomilla var. recutita PE=1 SV=1}	{NA}	{PF03936:Terpene synthase family, metal binding domain}
i1_LQ_MM3Leaf_c11644/f1p0/2010	{ACN67535.1; beta-caryophyllene synthase [Mikania micrantha]}	{sp|Q8SA63|CARS_ARTAN; Beta-caryophyllene synthase OS=Artemisia annua GN=QHS1 PE=1 SV=1}	{NA}	{PF01397:Terpene synthase, N-terminal domain PF03936:Terpene synthase family, metal binding domain PF02123:Viral RNA-directed RNA-polymerase}
i1_LQ_MM3Leaf_c13105/f1p0/1040	{AIE41599.1; beta-myrcene synthase [Artemisia annua]}	{sp|Q9SPN1|LLOS5_ARTAN; R-linalool synthase QH5, chloroplastic OS=Artemisia annua GN=QH5 PE=2 SV=1}	{NA}	{PF01397:Terpene synthase, N-terminal domain PF03936:Terpene synthase family, metal binding domain}
i1_LQ_MM3Leaf_c14434/f1p0/1002	{ACN67535.1; beta-caryophyllene synthase [Mikania micrantha]}	{sp|Q8SA63|CARS_ARTAN; Beta-caryophyllene synthase OS=Artemisia annua GN=QHS1 PE=1 SV=1}	{NA}	{PF03936:Terpene synthase family, metal binding domain}
i1_LQ_MM3Leaf_c3444/f1p0/1996	{AMP42989.1; putative monoterpene synthase [Xanthium strumarium]}	{sp|Q94G53|QH6_ARTAN; (-)-beta-pinene synthase, chloroplastic OS=Artemisia annua GN=QH6 PE=1 SV=1}	{NA}	{PF03936:Terpene synthase family, metal binding domain PF01397:Terpene synthase, N-terminal domain}
i1_LQ_MM3Leaf_c3514/f1p10/1940	{AMP42989.1; putative monoterpene synthase [Xanthium strumarium]}	{sp|Q94G53|QH6_ARTAN; (-)-beta-pinene synthase, chloroplastic OS=Artemisia annua GN=QH6 PE=1 SV=1}	{NA}	{PF03936:Terpene synthase family, metal binding domain}
i1_LQ_MM3Leaf_c3535/f1p0/1981	{I6RE61.1; RecName: Full=(E)-beta-ocimene synthase, chloroplastic; AltName: Full=Terpene synthase 4; Flags: Precursor [Matricaria chamomilla var. recutita]}	{sp|I6RE61|TPS4_MATCR; (E)-beta-ocimene synthase, chloroplastic OS=Matricaria chamomilla var. recutita PE=1 SV=1}	{NA}	{PF03936:Terpene synthase family, metal binding domain PF01397:Terpene synthase, N-terminal domain PF03936:Terpene synthase family, metal binding domain}
i1_LQ_MM3Leaf_c3586/f1p0/1975	{AMP42989.1; putative monoterpene synthase [Xanthium strumarium]}	{sp|Q94G53|QH6_ARTAN; (-)-beta-pinene synthase, chloroplastic OS=Artemisia annua GN=QH6 PE=1 SV=1}	{NA}	{PF01397:Terpene synthase, N-terminal domain PF03936:Terpene synthase family, metal binding domain}
i1_LQ_MM3Leaf_c3753/f1p1/1286	{KVH96607.1; hypothetical protein Ccrd_001304 [Cynara cardunculus var. scolymus]}	{sp|Q5SBP3|LLOS_OCIBA; R-linalool synthase, chloroplastic OS=Ocimum basilicum GN=LIS PE=1 SV=1}	{NA}	{PF01397:Terpene synthase, N-terminal domain PF03936:Terpene synthase family, metal binding domain}
i1_LQ_MM3Leaf_c3972/f1p5/1779	{AME16497.1; (Z)-gamma-bisabolene synthase K7 [Helianthus annuus]}	{sp|Q9FXY7|FARS_ARTAN; (E)-beta-farnesene synthase OS=Artemisia annua GN=CASC125 PE=1 SV=1}	{NA}	{PF03936:Terpene synthase family, metal binding domain PF01397:Terpene synthase, N-terminal domain PF03861:ANTAR domain PF10440:Ubiquitin-binding WIYLD domain}
i1_LQ_MM3Leaf_c4003/f1p0/1942	{I6R4V5.1; RecName: Full=Alpha-isocomene synthase; AltName: Full=Terpene synthase 2}	{sp|I6R4V5|TPS2_MATCR; Alpha-isocomene synthase OS=Matricaria chamomilla var. recutita PE=1 SV=1}	{NA}	{PF03936:Terpene synthase family, metal binding domain PF01397:Terpene synthase, N-terminal domain PF03449:Transcription elongation factor, N-terminal}
i1_LQ_MM3Leaf_c4349/f1p11/1443	{KVH96280.1; Terpene synthase, metal-binding domain-containing protein [Cynara cardunculus var. scolymus]}	{sp|P0CV96|NES1_FRAVE; (3S,6E)-nerolidol synthase 1, chloroplastic OS=Fragaria vesca PE=1 SV=1}	{NA}	{PF01397:Terpene synthase, N-terminal domain PF03936:Terpene synthase family, metal binding domain}
i1_LQ_MM3Leaf_c4849/f1p0/1816	{AME16498.1; (Z)-gamma-bisabolene synthase K11 [Helianthus annuus]}	{sp|Q9FXY7|FARS_ARTAN; (E)-beta-farnesene synthase OS=Artemisia annua GN=CASC125 PE=1 SV=1}	{NA}	{PF03936:Terpene synthase family, metal binding domain PF01397:Terpene synthase, N-terminal domain}
i1_LQ_MM3Leaf_c4936/f1p0/1946	{AME16497.1; (Z)-gamma-bisabolene synthase K7 [Helianthus annuus]}	{sp|Q9FXY7|FARS_ARTAN; (E)-beta-farnesene synthase OS=Artemisia annua GN=CASC125 PE=1 SV=1}	{NA}	{PF10440:Ubiquitin-binding WIYLD domain PF03861:ANTAR domain PF03936:Terpene synthase family, metal binding domain}
i1_LQ_MM3Leaf_c6664/f1p0/1241	{KVH88130.1; Protein phosphatase 2C [Cynara cardunculus var. scolymus]}	{sp|Q67UX7|P2C10_ORYSJ; Probable protein phosphatase 2C 10 OS=Oryza sativa subsp. japonica GN=Os02g0149800 PE=2 SV=1}	{At5g24940; KOG0698 Serine/threonine protein phosphatase T Signal transduction mechanisms ;}	{PF01397:Terpene synthase, N-terminal domain}
i1_LQ_MM3Leaf_c6680/f1p21/1730	{AMP42987.1; germacrene D [Xanthium strumarium]}	{sp|I6QPS5|TPS5_MATCR; (-)-germacrene D synthase OS=Matricaria chamomilla var. recutita PE=1 SV=1}	{NA}	{PF03936:Terpene synthase family, metal binding domain}
i1_LQ_MM3Leaf_c6736/f1p0/1764	{I6RE61.1; RecName: Full=(E)-beta-ocimene synthase, chloroplastic; AltName: Full=Terpene synthase 4; Flags: Precursor [Matricaria chamomilla var. recutita]}	{sp|I6RE61|TPS4_MATCR; (E)-beta-ocimene synthase, chloroplastic OS=Matricaria chamomilla var. recutita PE=1 SV=1}	{NA}	{PF03936:Terpene synthase family, metal binding domain PF01397:Terpene synthase, N-terminal domain}
i1_LQ_MM3Leaf_c7081/f1p0/1706	{AIE41599.1; beta-myrcene synthase [Artemisia annua]}	{sp|Q9SPN1|LLOS5_ARTAN; R-linalool synthase QH5, chloroplastic OS=Artemisia annua GN=QH5 PE=2 SV=1}	{NA}	{PF03936:Terpene synthase family, metal binding domain PF01397:Terpene synthase, N-terminal domain PF03936:Terpene synthase family, metal binding domain PF06209:Cofactor of BRCA1 (COBRA1)}
i1_LQ_MM3Leaf_c8331/f1p2/1929	{ACN67535.1; beta-caryophyllene synthase [Mikania micrantha]}	{sp|Q8SA63|CARS_ARTAN; Beta-caryophyllene synthase OS=Artemisia annua GN=QHS1 PE=1 SV=1}	{NA}	{PF01397:Terpene synthase, N-terminal domain PF03936:Terpene synthase family, metal binding domain PF02123:Viral RNA-directed RNA-polymerase}
i1_LQ_MM3Leaf_c9586/f1p9/1787	{AIE41599.1; beta-myrcene synthase [Artemisia annua]}	{sp|Q9SPN1|LLOS5_ARTAN; R-linalool synthase QH5, chloroplastic OS=Artemisia annua GN=QH5 PE=2 SV=1}	{NA}	{PF03936:Terpene synthase family, metal binding domain PF01397:Terpene synthase, N-terminal domain}
i1_LQ_MM3Leaf_c9921/f1p0/1685	{ACN67535.1; beta-caryophyllene synthase [Mikania micrantha]}	{sp|Q8SA63|CARS_ARTAN; Beta-caryophyllene synthase OS=Artemisia annua GN=QHS1 PE=1 SV=1}	{NA}	{PF03936:Terpene synthase family, metal binding domain PF01397:Terpene synthase, N-terminal domain PF02123:Viral RNA-directed RNA-polymerase}
i2_HQ_MM3Leaf_c2648/f8p3/2692	{AAD34295.1; kaurene synthase [Stevia rebaudiana]}	{sp|Q39548|KSB_CUCMA; Ent-kaur-16-ene synthase, chloroplastic OS=Cucurbita maxima PE=1 SV=1}	{NA}	{PF03936:Terpene synthase family, metal binding domain PF01397:Terpene synthase, N-terminal domain}
i2_HQ_MM3Leaf_c3841/f6p12/2966	{CAC36896.1; germacrene A synthase [Solidago canadensis]}	{sp|I6QPS5|TPS5_MATCR; (-)-germacrene D synthase OS=Matricaria chamomilla var. recutita PE=1 SV=1}	{NA}	{PF03936:Terpene synthase family, metal binding domain PF01397:Terpene synthase, N-terminal domain}
i2_LQ_MM3Leaf_c12107/f1p12/2037	{AMP42989.1; putative monoterpene synthase [Xanthium strumarium]}	{sp|Q94G53|QH6_ARTAN; (-)-beta-pinene synthase, chloroplastic OS=Artemisia annua GN=QH6 PE=1 SV=1}	{NA}	{PF03936:Terpene synthase family, metal binding domain PF01397:Terpene synthase, N-terminal domain}
i2_LQ_MM3Leaf_c18398/f1p15/2379	{ACN67535.1; beta-caryophyllene synthase [Mikania micrantha]}	{sp|Q8SA63|CARS_ARTAN; Beta-caryophyllene synthase OS=Artemisia annua GN=QHS1 PE=1 SV=1}	{NA}	{PF02123:Viral RNA-directed RNA-polymerase PF01397:Terpene synthase, N-terminal domain PF03936:Terpene synthase family, metal binding domain}
i2_LQ_MM3Leaf_c19185/f1p16/2555	{ACN67535.1; beta-caryophyllene synthase [Mikania micrantha]}	{sp|Q8SA63|CARS_ARTAN; Beta-caryophyllene synthase OS=Artemisia annua GN=QHS1 PE=1 SV=1}	{NA}	{PF03936:Terpene synthase family, metal binding domain PF01397:Terpene synthase, N-terminal domain}
i2_LQ_MM3Leaf_c23072/f1p1/2293	{I6RE61.1; RecName: Full=(E)-beta-ocimene synthase, chloroplastic; AltName: Full=Terpene synthase 4; Flags: Precursor [Matricaria chamomilla var. recutita]}	{sp|I6RE61|TPS4_MATCR; (E)-beta-ocimene synthase, chloroplastic OS=Matricaria chamomilla var. recutita PE=1 SV=1}	{NA}	{PF01397:Terpene synthase, N-terminal domain PF03936:Terpene synthase family, metal binding domain}
i2_LQ_MM3Leaf_c28634/f1p4/2691	{I6R4V5.1; RecName: Full=Alpha-isocomene synthase; AltName: Full=Terpene synthase 2}	{sp|I6R4V5|TPS2_MATCR; Alpha-isocomene synthase OS=Matricaria chamomilla var. recutita PE=1 SV=1}	{NA}	{PF03936:Terpene synthase family, metal binding domain}
i2_LQ_MM3Leaf_c29950/f1p16/2754	{AGN70888.1; geranyllinalool synthase [Grindelia hirsutula]}	{sp|Q96376|LIS_CLABR; S-linalool synthase OS=Clarkia breweri GN=LIS PE=2 SV=1}	{NA}	{PF03936:Terpene synthase family, metal binding domain PF01397:Terpene synthase, N-terminal domain}
i2_LQ_MM3Leaf_c30158/f1p0/2525	{Q4U3F6.2; RecName: Full=Alpha-copaene synthase; AltName: Full=Alpha-humulene synthase; AltName: Full=Alpha-muurolene synthase; AltName: Full=Delta-cadinene synthase; Short=HaCS; AltName: Full=Terpene synthase 2; Short=HaTPS2}	{sp|Q4U3F6|CS_HELAN; Alpha-copaene synthase OS=Helianthus annuus GN=CS PE=1 SV=2}	{NA}	{NA}
i2_LQ_MM3Leaf_c30677/f1p12/2387	{AMP42989.1; putative monoterpene synthase [Xanthium strumarium]}	{sp|Q94G53|QH6_ARTAN; (-)-beta-pinene synthase, chloroplastic OS=Artemisia annua GN=QH6 PE=1 SV=1}	{NA}	{PF03936:Terpene synthase family, metal binding domain PF01397:Terpene synthase, N-terminal domain}
i2_LQ_MM3Leaf_c30939/f1p8/2500	{AMP42989.1; putative monoterpene synthase [Xanthium strumarium]}	{sp|Q94G53|QH6_ARTAN; (-)-beta-pinene synthase, chloroplastic OS=Artemisia annua GN=QH6 PE=1 SV=1}	{NA}	{PF13361:UvrD-like helicase C-terminal domain PF03936:Terpene synthase family, metal binding domain PF01397:Terpene synthase, N-terminal domain}
i2_LQ_MM3Leaf_c47445/f1p3/2718	{AAD34295.1; kaurene synthase [Stevia rebaudiana]}	{sp|Q39548|KSB_CUCMA; Ent-kaur-16-ene synthase, chloroplastic OS=Cucurbita maxima PE=1 SV=1}	{NA}	{PF01397:Terpene synthase, N-terminal domain PF03936:Terpene synthase family, metal binding domain}
i2_LQ_MM3Leaf_c56348/f1p3/2629	{AAD34294.1; kaurene synthase [Stevia rebaudiana]}	{sp|Q39548|KSB_CUCMA; Ent-kaur-16-ene synthase, chloroplastic OS=Cucurbita maxima PE=1 SV=1}	{NA}	{PF01397:Terpene synthase, N-terminal domain PF03936:Terpene synthase family, metal binding domain}
i2_LQ_MM3Leaf_c59028/f1p24/2358	{AME16498.1; (Z)-gamma-bisabolene synthase K11 [Helianthus annuus]}	{sp|Q9FXY7|FARS_ARTAN; (E)-beta-farnesene synthase OS=Artemisia annua GN=CASC125 PE=1 SV=1}	{NA}	{PF01397:Terpene synthase, N-terminal domain PF03936:Terpene synthase family, metal binding domain PF03861:ANTAR domain PF10440:Ubiquitin-binding WIYLD domain}
i2_LQ_MM3Leaf_c59498/f1p11/2357	{AIE41599.1; beta-myrcene synthase [Artemisia annua]}	{sp|Q9SPN1|LLOS5_ARTAN; R-linalool synthase QH5, chloroplastic OS=Artemisia annua GN=QH5 PE=2 SV=1}	{NA}	{PF01397:Terpene synthase, N-terminal domain PF03936:Terpene synthase family, metal binding domain}
i2_LQ_MM3Leaf_c60079/f1p8/2610	{AME16498.1; (Z)-gamma-bisabolene synthase K11 [Helianthus annuus]}	{sp|Q9FXY7|FARS_ARTAN; (E)-beta-farnesene synthase OS=Artemisia annua GN=CASC125 PE=1 SV=1}	{NA}	{PF03936:Terpene synthase family, metal binding domain PF01397:Terpene synthase, N-terminal domain PF03861:ANTAR domain PF10440:Ubiquitin-binding WIYLD domain}
i2_LQ_MM3Leaf_c64343/f1p3/2174	{AAD34295.1; kaurene synthase [Stevia rebaudiana]}	{sp|Q39548|KSB_CUCMA; Ent-kaur-16-ene synthase, chloroplastic OS=Cucurbita maxima PE=1 SV=1}	{NA}	{PF03936:Terpene synthase family, metal binding domain PF01397:Terpene synthase, N-terminal domain}
i2_LQ_MM3Leaf_c69616/f1p6/2630	{AME16497.1; (Z)-gamma-bisabolene synthase K7 [Helianthus annuus]}	{sp|Q9FXY7|FARS_ARTAN; (E)-beta-farnesene synthase OS=Artemisia annua GN=CASC125 PE=1 SV=1}	{NA}	{PF10440:Ubiquitin-binding WIYLD domain PF03861:ANTAR domain PF03936:Terpene synthase family, metal binding domain PF01397:Terpene synthase, N-terminal domain}
i2_LQ_MM3Leaf_c73846/f1p13/2974	{AIE41599.1; beta-myrcene synthase [Artemisia annua]}	{sp|Q9SPN1|LLOS5_ARTAN; R-linalool synthase QH5, chloroplastic OS=Artemisia annua GN=QH5 PE=2 SV=1}	{NA}	{PF03936:Terpene synthase family, metal binding domain PF01397:Terpene synthase, N-terminal domain}
i2_LQ_MM3Leaf_c87128/f1p3/2830	{AAD34295.1; kaurene synthase [Stevia rebaudiana]}	{sp|Q39548|KSB_CUCMA; Ent-kaur-16-ene synthase, chloroplastic OS=Cucurbita maxima PE=1 SV=1}	{NA}	{PF01397:Terpene synthase, N-terminal domain PF03936:Terpene synthase family, metal binding domain}
i2_LQ_MM3Leaf_c87747/f1p10/2898	{AIE41599.1; beta-myrcene synthase [Artemisia annua]}	{sp|Q9SPN1|LLOS5_ARTAN; R-linalool synthase QH5, chloroplastic OS=Artemisia annua GN=QH5 PE=2 SV=1}	{NA}	{PF03936:Terpene synthase family, metal binding domain PF01397:Terpene synthase, N-terminal domain}
i2_LQ_MM3Leaf_c88027/f1p16/2884	{AGN70888.1; geranyllinalool synthase [Grindelia hirsutula]}	{sp|Q96376|LIS_CLABR; S-linalool synthase OS=Clarkia breweri GN=LIS PE=2 SV=1}	{NA}	{PF03936:Terpene synthase family, metal binding domain PF01397:Terpene synthase, N-terminal domain}
i2_LQ_MM3Leaf_c88189/f1p8/2928	{CAC36896.1; germacrene A synthase [Solidago canadensis]}	{sp|I6QPS5|TPS5_MATCR; (-)-germacrene D synthase OS=Matricaria chamomilla var. recutita PE=1 SV=1}	{NA}	{PF01397:Terpene synthase, N-terminal domain PF03936:Terpene synthase family, metal binding domain}
i2_LQ_MM3Leaf_c88493/f1p7/2649	{CAC36896.1; germacrene A synthase [Solidago canadensis]}	{sp|I6QPS5|TPS5_MATCR; (-)-germacrene D synthase OS=Matricaria chamomilla var. recutita PE=1 SV=1}	{NA}	{PF03936:Terpene synthase family, metal binding domain PF01397:Terpene synthase, N-terminal domain}
i2_LQ_MM3Leaf_c9052/f1p3/2783	{AAD34295.1; kaurene synthase [Stevia rebaudiana]}	{sp|Q39548|KSB_CUCMA; Ent-kaur-16-ene synthase, chloroplastic OS=Cucurbita maxima PE=1 SV=1}	{NA}	{PF01397:Terpene synthase, N-terminal domain PF03936:Terpene synthase family, metal binding domain PF00432:Prenyltransferase and squalene oxidase repeat}
i2_LQ_MM3Leaf_c99864/f1p11/2024	{AMP42989.1; putative monoterpene synthase [Xanthium strumarium]}	{sp|Q94G53|QH6_ARTAN; (-)-beta-pinene synthase, chloroplastic OS=Artemisia annua GN=QH6 PE=1 SV=1}	{NA}	{PF01397:Terpene synthase, N-terminal domain PF03936:Terpene synthase family, metal binding domain}
i3_HQ_MM3Leaf_c2736/f3p14/3506	{AGN70888.1; geranyllinalool synthase [Grindelia hirsutula]}	{sp|Q96376|LIS_CLABR; S-linalool synthase OS=Clarkia breweri GN=LIS PE=2 SV=1}	{NA}	{PF04963:Sigma-54 factor, core binding domain PF01397:Terpene synthase, N-terminal domain PF00659:POLO box duplicated region}
i3_LQ_MM3Leaf_c18388/f1p0/3115	{NA}	{sp|O94326|YGK8_SCHPO; Zinc finger protein C725.08 OS=Schizosaccharomyces pombe (strain 972 / ATCC 24843) GN=SPBC725.08 PE=1 SV=1}	{SPBC725.08; KOG2295 C2H2 Zn-finger protein R General function prediction only ;}	{PF03936:Terpene synthase family, metal binding domain}
i3_LQ_MM3Leaf_c22231/f1p6/3732	{AGN70888.1; geranyllinalool synthase [Grindelia hirsutula]}	{sp|Q96376|LIS_CLABR; S-linalool synthase OS=Clarkia breweri GN=LIS PE=2 SV=1}	{NA}	{PF01397:Terpene synthase, N-terminal domain PF03936:Terpene synthase family, metal binding domain}
i3_LQ_MM3Leaf_c23773/f1p0/3767	{Q4U3F6.2; RecName: Full=Alpha-copaene synthase; AltName: Full=Alpha-humulene synthase; AltName: Full=Alpha-muurolene synthase; AltName: Full=Delta-cadinene synthase; Short=HaCS; AltName: Full=Terpene synthase 2; Short=HaTPS2}	{sp|Q4U3F6|CS_HELAN; Alpha-copaene synthase OS=Helianthus annuus GN=CS PE=1 SV=2}	{NA}	{PF16834:Shu complex component Csm2, DNA-binding}
i3_LQ_MM3Leaf_c29462/f1p0/3467	{AAD34295.1; kaurene synthase [Stevia rebaudiana]}	{sp|Q39548|KSB_CUCMA; Ent-kaur-16-ene synthase, chloroplastic OS=Cucurbita maxima PE=1 SV=1}	{NA}	{PF01397:Terpene synthase, N-terminal domain PF03936:Terpene synthase family, metal binding domain}
i3_LQ_MM3Leaf_c6920/f1p15/3867	{AMP42987.1; germacrene D [Xanthium strumarium]}	{sp|I6QPS5|TPS5_MATCR; (-)-germacrene D synthase OS=Matricaria chamomilla var. recutita PE=1 SV=1}	{NA}	{PF01397:Terpene synthase, N-terminal domain PF03936:Terpene synthase family, metal binding domain}
i6_LQ_MM3Leaf_c10/f1p0/6239	{Q4U3F7.2; RecName: Full=Germacrene A synthase 1; AltName: Full=Terpene synthase 1A; Short=HaTPS1A}	{sp|Q4U3F7|GAS1_HELAN; Germacrene A synthase 1 OS=Helianthus annuus GN=GAS1 PE=1 SV=2}	{NA}	{PF03936:Terpene synthase family, metal binding domain PF01397:Terpene synthase, N-terminal domain}
Flower
Gene_id	{nr}	{SwissProt}	{KOG}	{pfam}
i0_LQ_MM3Flower_c49104/f1p0/886	{KVH89363.1; Terpene synthase, conserved site-containing protein [Cynara cardunculus var. scolymus]}	{sp|Q08IT1|DADIS_PANGI; Dammarenediol II synthase OS=Panax ginseng GN=PNA PE=1 SV=1}	{At1g78950; KOG0497 Oxidosqualene-lanosterol cyclase and related proteins I Lipid transport and metabolism ;}	{NA}
i1_LQ_MM3Flower_c35662/f1p22/1765	{KVH89363.1; Terpene synthase, conserved site-containing protein [Cynara cardunculus var. scolymus]}	{sp|Q08IT1|DADIS_PANGI; Dammarenediol II synthase OS=Panax ginseng GN=PNA PE=1 SV=1}	{At1g78950; KOG0497 Oxidosqualene-lanosterol cyclase and related proteins I Lipid transport and metabolism ;}	{NA}
i1_LQ_MM3Flower_c87319/f1p1/1009	{KVH92099.1; Terpene synthase, metal-binding domain-containing protein [Cynara cardunculus var. scolymus]}	{sp|Q4U3F6|CS_HELAN; Alpha-copaene synthase OS=Helianthus annuus GN=CS PE=1 SV=2}	{NA}	{NA}
i2_LQ_MM3Flower_c23547/f1p127/2691	{AFW98447.1; chrysanthemyl diphosphate synthase [Chrysanthemum lavandulifolium]}	{sp|Q7XYS8|CHRDS_ARTSI; Monoterpene synthase FDS-5, chloroplastic OS=Artemisia spiciformis GN=FDS-5 PE=1 SV=1}	{At4g17190; KOG0711 Polyprenyl synthetase H Coenzyme transport and metabolism ;}	{NA}
i2_LQ_MM3Flower_c25824/f1p0/2279	{AIG92848.1; sesquiterpene synthase 4 [Matricaria chamomilla var. recutita]}	{sp|I6QPS5|TPS5_MATCR; (-)-germacrene D synthase OS=Matricaria chamomilla var. recutita PE=1 SV=1}	{NA}	{PF01031:Dynamin central region PF03936:Terpene synthase family, metal binding domain}
i4_LQ_MM3Flower_c1022/f1p0/4630	{KVI04804.1; Argonaute/Dicer protein, PAZ [Cynara cardunculus var. scolymus]}	{sp|O04379|AGO1_ARATH; Protein argonaute 1 OS=Arabidopsis thaliana GN=AGO1 PE=1 SV=1}	{At1g48410; KOG1041 Translation initiation factor 2C (eIF-2C) and related proteins J Translation, ribosomal structure and biogenesis ;}	{PF01397:Terpene synthase, N-terminal domain PF02171:Piwi domain PF03936:Terpene synthase family, metal binding domain}
i1_LQ_MM3Flower_c74308/f1p22/1842	{ACN67535.1; beta-caryophyllene synthase [Mikania micrantha]}	{sp|Q8SA63|CARS_ARTAN; Beta-caryophyllene synthase OS=Artemisia annua GN=QHS1 PE=1 SV=1}	{NA}	{PF01397:Terpene synthase, N-terminal domain PF03936:Terpene synthase family, metal binding domain PF02123:Viral RNA-directed RNA-polymerase}
i2_LQ_MM3Flower_c26038/f1p0/2447	{ACN67535.1; beta-caryophyllene synthase [Mikania micrantha]}	{sp|Q8SA63|CARS_ARTAN; Beta-caryophyllene synthase OS=Artemisia annua GN=QHS1 PE=1 SV=1}	{NA}	{PF01397:Terpene synthase, N-terminal domain PF03936:Terpene synthase family, metal binding domain PF02123:Viral RNA-directed RNA-polymerase}
i1_HQ_MM3Flower_c18605/f2p4/1909	{AMP42987.1; germacrene D [Xanthium strumarium]}	{sp|I6QPS5|TPS5_MATCR; (-)-germacrene D synthase OS=Matricaria chamomilla var. recutita PE=1 SV=1}	{NA}	{PF01397:Terpene synthase, N-terminal domain PF03936:Terpene synthase family, metal binding domain}
i1_HQ_MM3Flower_c43676/f2p4/1883	{I6QPS5.1; RecName: Full=(-)-germacrene D synthase; AltName: Full=Terpene synthase 5 [Matricaria chamomilla var. recutita]}	{sp|I6QPS5|TPS5_MATCR; (-)-germacrene D synthase OS=Matricaria chamomilla var. recutita PE=1 SV=1}	{NA}	{PF01397:Terpene synthase, N-terminal domain PF03936:Terpene synthase family, metal binding domain}
i1_HQ_MM3Flower_c8446/f17p24/1859	{ACN67535.1; beta-caryophyllene synthase [Mikania micrantha]}	{sp|Q8SA63|CARS_ARTAN; Beta-caryophyllene synthase OS=Artemisia annua GN=QHS1 PE=1 SV=1}	{NA}	{PF01397:Terpene synthase, N-terminal domain PF03936:Terpene synthase family, metal binding domain}
i1_LQ_MM3Flower_c13770/f1p5/1884	{I6R4V5.1; RecName: Full=Alpha-isocomene synthase; AltName: Full=Terpene synthase 2}	{sp|I6R4V5|TPS2_MATCR; Alpha-isocomene synthase OS=Matricaria chamomilla var. recutita PE=1 SV=1}	{NA}	{PF01397:Terpene synthase, N-terminal domain PF03936:Terpene synthase family, metal binding domain}
i1_LQ_MM3Flower_c24231/f1p1/1882	{Q4U3F7.2; RecName: Full=Germacrene A synthase 1; AltName: Full=Terpene synthase 1A; Short=HaTPS1A}	{sp|Q4U3F7|GAS1_HELAN; Germacrene A synthase 1 OS=Helianthus annuus GN=GAS1 PE=1 SV=2}	{NA}	{PF01397:Terpene synthase, N-terminal domain PF03936:Terpene synthase family, metal binding domain}
i1_LQ_MM3Flower_c38157/f1p13/2038	{AMP42989.1; putative monoterpene synthase [Xanthium strumarium]}	{sp|Q94G53|QH6_ARTAN; (-)-beta-pinene synthase, chloroplastic OS=Artemisia annua GN=QH6 PE=1 SV=1}	{NA}	{PF01397:Terpene synthase, N-terminal domain PF03936:Terpene synthase family, metal binding domain}
i1_LQ_MM3Flower_c39714/f1p3/1974	{I6RE61.1; RecName: Full=(E)-beta-ocimene synthase, chloroplastic; AltName: Full=Terpene synthase 4; Flags: Precursor [Matricaria chamomilla var. recutita]}	{sp|I6RE61|TPS4_MATCR; (E)-beta-ocimene synthase, chloroplastic OS=Matricaria chamomilla var. recutita PE=1 SV=1}	{NA}	{PF01397:Terpene synthase, N-terminal domain PF03936:Terpene synthase family, metal binding domain}
i1_LQ_MM3Flower_c54853/f1p10/2043	{AMP42989.1; putative monoterpene synthase [Xanthium strumarium]}	{sp|Q94G53|QH6_ARTAN; (-)-beta-pinene synthase, chloroplastic OS=Artemisia annua GN=QH6 PE=1 SV=1}	{NA}	{PF01397:Terpene synthase, N-terminal domain PF03936:Terpene synthase family, metal binding domain}
i1_LQ_MM3Flower_c59122/f1p5/1914	{I6R4V5.1; RecName: Full=Alpha-isocomene synthase; AltName: Full=Terpene synthase 2}	{sp|I6R4V5|TPS2_MATCR; Alpha-isocomene synthase OS=Matricaria chamomilla var. recutita PE=1 SV=1}	{NA}	{PF01397:Terpene synthase, N-terminal domain PF03936:Terpene synthase family, metal binding domain}
i2_HQ_MM3Flower_c32858/f2p0/2055	{I6RE61.1; RecName: Full=(E)-beta-ocimene synthase, chloroplastic; AltName: Full=Terpene synthase 4; Flags: Precursor [Matricaria chamomilla var. recutita]}	{sp|I6RE61|TPS4_MATCR; (E)-beta-ocimene synthase, chloroplastic OS=Matricaria chamomilla var. recutita PE=1 SV=1}	{NA}	{PF01397:Terpene synthase, N-terminal domain PF03936:Terpene synthase family, metal binding domain}
i2_HQ_MM3Flower_c4520/f2p0/2797	{AAD34295.1; kaurene synthase [Stevia rebaudiana]}	{sp|Q39548|KSB_CUCMA; Ent-kaur-16-ene synthase, chloroplastic OS=Cucurbita maxima PE=1 SV=1}	{NA}	{PF01397:Terpene synthase, N-terminal domain PF03936:Terpene synthase family, metal binding domain}
i3_LQ_MM3Flower_c18113/f1p4/3954	{AMP42989.1; putative monoterpene synthase [Xanthium strumarium]}	{sp|Q94G53|QH6_ARTAN; (-)-beta-pinene synthase, chloroplastic OS=Artemisia annua GN=QH6 PE=1 SV=1}	{NA}	{PF01397:Terpene synthase, N-terminal domain PF03936:Terpene synthase family, metal binding domain}
i1_LQ_MM3Flower_c11794/f1p23/1897	{ACN67535.1; beta-caryophyllene synthase [Mikania micrantha]}	{sp|Q8SA63|CARS_ARTAN; Beta-caryophyllene synthase OS=Artemisia annua GN=QHS1 PE=1 SV=1}	{NA}	{PF02123:Viral RNA-directed RNA-polymerase PF01397:Terpene synthase, N-terminal domain PF03936:Terpene synthase family, metal binding domain}
i1_LQ_MM3Flower_c10119/f1p10/1238	{XP_017249116.1; PREDICTED: heavy metal-associated isoprenylated plant protein 3-like [Daucus carota subsp. sativus]}	{sp|Q9C5D3|HIP7_ARATH; Heavy metal-associated isoprenylated plant protein 7 OS=Arabidopsis thaliana GN=HIPP07 PE=1 SV=1}	{At5g63530; KOG1603 Copper chaperone P Inorganic ion transport and metabolism ;}	{PF03542:Tuberin PF03936:Terpene synthase family, metal binding domain PF00403:Heavy-metal-associated domain}
i1_LQ_MM3Flower_c12055/f1p4/1737	{I6R4V5.1; RecName: Full=Alpha-isocomene synthase; AltName: Full=Terpene synthase 2}	{sp|I6R4V5|TPS2_MATCR; Alpha-isocomene synthase OS=Matricaria chamomilla var. recutita PE=1 SV=1}	{NA}	{PF03810:Importin-beta N-terminal domain PF03936:Terpene synthase family, metal binding domain}
i3_LQ_MM3Flower_c3757/f1p1/3147	{KVH99890.1; Glutathione S-transferase, C-terminal-like protein [Cynara cardunculus var. scolymus]}	{sp|Q9SCX3|EF1B2_ARATH; Elongation factor 1-beta 2 OS=Arabidopsis thaliana GN=At5g19510 PE=1 SV=1}	{At5g19510; KOG1668 Elongation factor 1 beta/delta chain K Transcription ;}	{PF03936:Terpene synthase family, metal binding domain PF00736:EF-1 guanine nucleotide exchange domain}
i1_LQ_MM3Flower_c60011/f1p22/1932	{ACN67535.1; beta-caryophyllene synthase [Mikania micrantha]}	{sp|Q8SA63|CARS_ARTAN; Beta-caryophyllene synthase OS=Artemisia annua GN=QHS1 PE=1 SV=1}	{NA}	{PF03936:Terpene synthase family, metal binding domain PF01397:Terpene synthase, N-terminal domain PF02123:Viral RNA-directed RNA-polymerase}
i0_LQ_MM3Flower_c22575/f1p0/994	{I6RE61.1; RecName: Full=(E)-beta-ocimene synthase, chloroplastic; AltName: Full=Terpene synthase 4; Flags: Precursor [Matricaria chamomilla var. recutita]}	{sp|I6RE61|TPS4_MATCR; (E)-beta-ocimene synthase, chloroplastic OS=Matricaria chamomilla var. recutita PE=1 SV=1}	{NA}	{PF03936:Terpene synthase family, metal binding domain PF01397:Terpene synthase, N-terminal domain}
i1_HQ_MM3Flower_c16017/f6p7/1871	{KVH96280.1; Terpene synthase, metal-binding domain-containing protein [Cynara cardunculus var. scolymus]}	{sp|P0CV96|NES1_FRAVE; (3S,6E)-nerolidol synthase 1, chloroplastic OS=Fragaria vesca PE=1 SV=1}	{NA}	{PF03936:Terpene synthase family, metal binding domain PF01397:Terpene synthase, N-terminal domain}
i1_LQ_MM3Flower_c2987/f2p4/1949	{AMP42987.1; germacrene D [Xanthium strumarium]}	{sp|I6QPS5|TPS5_MATCR; (-)-germacrene D synthase OS=Matricaria chamomilla var. recutita PE=1 SV=1}	{NA}	{PF03936:Terpene synthase family, metal binding domain PF01397:Terpene synthase, N-terminal domain}
i1_LQ_MM3Flower_c57381/f1p5/2019	{I6R4V5.1; RecName: Full=Alpha-isocomene synthase; AltName: Full=Terpene synthase 2}	{sp|I6R4V5|TPS2_MATCR; Alpha-isocomene synthase OS=Matricaria chamomilla var. recutita PE=1 SV=1}	{NA}	{PF03936:Terpene synthase family, metal binding domain PF01397:Terpene synthase, N-terminal domain}
i1_LQ_MM3Flower_c58126/f1p9/1759	{AIE41599.1; beta-myrcene synthase [Artemisia annua]}	{sp|Q9SPN0|LLOS1_ARTAN; R-linalool synthase QH1, chloroplastic (Fragment) OS=Artemisia annua GN=QH1 PE=1 SV=1}	{NA}	{PF03936:Terpene synthase family, metal binding domain PF01397:Terpene synthase, N-terminal domain}
i1_LQ_MM3Flower_c8634/f1p6/1722	{KVH96280.1; Terpene synthase, metal-binding domain-containing protein [Cynara cardunculus var. scolymus]}	{sp|P0CV96|NES1_FRAVE; (3S,6E)-nerolidol synthase 1, chloroplastic OS=Fragaria vesca PE=1 SV=1}	{NA}	{PF03936:Terpene synthase family, metal binding domain PF01397:Terpene synthase, N-terminal domain}
i2_LQ_MM3Flower_c41918/f1p0/2159	{AMP42989.1; putative monoterpene synthase [Xanthium strumarium]}	{sp|Q94G53|QH6_ARTAN; (-)-beta-pinene synthase, chloroplastic OS=Artemisia annua GN=QH6 PE=1 SV=1}	{NA}	{PF03936:Terpene synthase family, metal binding domain PF01397:Terpene synthase, N-terminal domain}
i3_LQ_MM3Flower_c19353/f1p0/3475	{KVH96280.1; Terpene synthase, metal-binding domain-containing protein [Cynara cardunculus var. scolymus]}	{sp|P0CV96|NES1_FRAVE; (3S,6E)-nerolidol synthase 1, chloroplastic OS=Fragaria vesca PE=1 SV=1}	{NA}	{PF03936:Terpene synthase family, metal binding domain PF01397:Terpene synthase, N-terminal domain}
i0_LQ_MM3Flower_c10812/f1p5/700	{I6R4V5.1; RecName: Full=Alpha-isocomene synthase; AltName: Full=Terpene synthase 2}	{sp|I6R4V5|TPS2_MATCR; Alpha-isocomene synthase OS=Matricaria chamomilla var. recutita PE=1 SV=1}	{NA}	{PF03936:Terpene synthase family, metal binding domain}
i1_LQ_MM3Flower_c10845/f1p17/1455	{ACN67535.1; beta-caryophyllene synthase [Mikania micrantha]}	{sp|Q8SA63|CARS_ARTAN; Beta-caryophyllene synthase OS=Artemisia annua GN=QHS1 PE=1 SV=1}	{NA}	{PF03936:Terpene synthase family, metal binding domain}
i1_LQ_MM3Flower_c33899/f1p23/1338	{ACN67535.1; beta-caryophyllene synthase [Mikania micrantha]}	{sp|Q8SA63|CARS_ARTAN; Beta-caryophyllene synthase OS=Artemisia annua GN=QHS1 PE=1 SV=1}	{NA}	{PF03936:Terpene synthase family, metal binding domain}
i1_LQ_MM3Flower_c72483/f1p0/1622	{NA}	{sp|I6QPS5|TPS5_MATCR; (-)-germacrene D synthase OS=Matricaria chamomilla var. recutita PE=1 SV=1}	{NA}	{NA}
Seed
Gene_id	{nr}	{SwissProt}	{KOG}	{pfam}
i1_LQ_MM3Seed_c4874/f1p31/1205	{KVH96607.1; hypothetical protein Ccrd_001304 [Cynara cardunculus var. scolymus]}	{sp|B9RHP7|TPS11_RICCO; Probable terpene synthase 11 OS=Ricinus communis GN=TPS11 PE=3 SV=1}	{NA}	{PF03936:Terpene synthase family, metal binding domain PF07487:SopE GEF domain}
i2_LQ_MM3Seed_c3487/f1p0/2643	{AAB87091.1; copalyl pyrophosphate synthase [Stevia rebaudiana]}	{sp|O04408|KSA_PEA; Ent-copalyl diphosphate synthase, chloroplastic OS=Pisum sativum PE=2 SV=1}	{NA}	{PF01397:Terpene synthase, N-terminal domain PF05464:Phi-29-like late genes activator (early protein GP4) PF03936:Terpene synthase family, metal binding ...
i2_LQ_MM3Seed_c7989/f1p0/2505	{AGN70888.1; geranyllinalool synthase [Grindelia hirsutula]}	{sp|Q96376|LIS_CLABR; S-linalool synthase OS=Clarkia breweri GN=LIS PE=2 SV=1}	{NA}	{PF03936:Terpene synthase family, metal binding domain PF01397:Terpene synthase, N-terminal domain}
i4_HQ_MM3Seed_c40865/f2p0/4812	{KVH96607.1; hypothetical protein Ccrd_001304 [Cynara cardunculus var. scolymus]}	{sp|Q6USK1|GERS_OCIBA; Geraniol synthase, chloroplastic OS=Ocimum basilicum GN=GES PE=1 SV=1}	{NA}	{PF03936:Terpene synthase family, metal binding domain PF07487:SopE GEF domain}
i5_HQ_MM3Seed_c2646/f7p0/4491	{KVI00970.1; Terpene synthase, metal-binding domain-containing protein [Cynara cardunculus var. scolymus]}	{sp|Q93YV0|GES_ARATH; (E,E)-geranyllinalool synthase OS=Arabidopsis thaliana GN=GES PE=1 SV=1}	{NA}	{PF01397:Terpene synthase, N-terminal domain PF04963:Sigma-54 factor, core binding domain PF00659:POLO box duplicated region}
i5_LQ_MM3Seed_c25573/f1p27/4638	{KVH96607.1; hypothetical protein Ccrd_001304 [Cynara cardunculus var. scolymus]}	{sp|B9RHP7|TPS11_RICCO; Probable terpene synthase 11 OS=Ricinus communis GN=TPS11 PE=3 SV=1}	{NA}	{PF07487:SopE GEF domain PF03936:Terpene synthase family, metal binding domain}
i5_LQ_MM3Seed_c3100/f1p0/4438	{KVG47623.1; Terpene synthase, metal-binding domain-containing protein [Cynara cardunculus var. scolymus]}	{sp|Q9SPN0|LLOS1_ARTAN; R-linalool synthase QH1, chloroplastic (Fragment) OS=Artemisia annua GN=QH1 PE=1 SV=1}	{NA}	{PF01397:Terpene synthase, N-terminal domain}
i5_LQ_MM3Seed_c38819/f1p1/4426	{AAD34295.1; kaurene synthase [Stevia rebaudiana]}	{sp|Q39548|KSB_CUCMA; Ent-kaur-16-ene synthase, chloroplastic OS=Cucurbita maxima PE=1 SV=1}	{NA}	{PF03936:Terpene synthase family, metal binding domain PF00432:Prenyltransferase and squalene oxidase repeat PF01397:Terpene synthase, N-terminal domain}
i5_LQ_MM3Seed_c57402/f1p0/4395	{AGN70888.1; geranyllinalool synthase [Grindelia hirsutula]}	{sp|Q96376|LIS_CLABR; S-linalool synthase OS=Clarkia breweri GN=LIS PE=2 SV=1}	{NA}	{PF03936:Terpene synthase family, metal binding domain}
i5_LQ_MM3Seed_c6005/f1p0/4438	{KVH96280.1; Terpene synthase, metal-binding domain-containing protein [Cynara cardunculus var. scolymus]}	{sp|P0CV94|NES1_FRAAN; (3S,6E)-nerolidol synthase 1 OS=Fragaria ananassa PE=1 SV=1}	{NA}	{PF03936:Terpene synthase family, metal binding domain PF08650:DASH complex subunit Dad4 PF01397:Terpene synthase, N-terminal domain}
i6_LQ_MM3Seed_c12967/f1p7/5118	{KVH96607.1; hypothetical protein Ccrd_001304 [Cynara cardunculus var. scolymus]}	{sp|Q6USK1|GERS_OCIBA; Geraniol synthase, chloroplastic OS=Ocimum basilicum GN=GES PE=1 SV=1}	{NA}	{PF07487:SopE GEF domain PF03936:Terpene synthase family, metal binding domain}
i6_LQ_MM3Seed_c2662/f1p33/5125	{AAD34295.1; kaurene synthase [Stevia rebaudiana]}	{sp|Q39548|KSB_CUCMA; Ent-kaur-16-ene synthase, chloroplastic OS=Cucurbita maxima PE=1 SV=1}	{NA}	{PF01397:Terpene synthase, N-terminal domain PF03936:Terpene synthase family, metal binding domain}
