# Supplementary material for: Full-length transcriptome analysis of multiple organs and identification of adaptive genes and pathways in Mikania micrantha
Source: Sci Rep. 2022 Feb 28;12:3272. doi: 10.1038/s41598-022-07198-0 (PMC8885683; doi:10.1038/s41598-022-07198-0)
Supplement: Supplementary file 6 — Supplementary Table S11. [file 41598_2022_7198_MOESM6_ESM.xlsx]

## Sheet: Sheet1
Table S11. Identification of the glutathione S-transferase (GST) gene family.
Root
Gene_id	{nr}	{SwissProt}	{KOG}	{pfam}
i0_LQ_MM3Root_c5217/f1p11/887	{EEF26669.1; glutathione-s-transferase theta, gst, putative [Ricinus communis]}	{sp|P0A9D2|GSTA_ECOLI; Glutathione S-transferase GstA OS=Escherichia coli (strain K12) GN=gstA PE=1 SV=1}	{YLL060c; KOG0867 Glutathione S-transferase O Posttranslational modification, protein turnover, chaperones ;}	{PF13417:Glutathione S-transferase, N-terminal domain PF13409:Glutathione S-transferase, N-terminal domain PF02798:Glutathione S-transferase, N-terminal domain}
i0_LQ_MM3Root_c5192/f1p366/926	{BAD27392.1; dehydroascorbate reductase [Zinnia violacea]}	{sp|Q9FRL8|DHAR2_ARATH; Glutathione S-transferase DHAR2 OS=Arabidopsis thaliana GN=DHAR2 PE=1 SV=1}	{At1g75270; KOG1422 Intracellular Cl- channel CLIC, contains GST domain P Inorganic ion transport and metabolism ;}	{PF13417:Glutathione S-transferase, N-terminal domain PF02798:Glutathione S-transferase, N-terminal domain PF00462:Glutaredoxin PF13409:Glutathione S-transferase, N-terminal domain}
i1_LQ_MM3Root_c23659/f1p0/1304	{XP_011097449.1; PREDICTED: glutathione S-transferase DHAR3, chloroplastic [Sesamum indicum]}	{sp|Q8LE52|DHAR3_ARATH; Glutathione S-transferase DHAR3, chloroplastic OS=Arabidopsis thaliana GN=DHAR3 PE=1 SV=1}	{At5g16710_1; KOG1422 Intracellular Cl- channel CLIC, contains GST domain P Inorganic ion transport and metabolism ;}	{PF13417:Glutathione S-transferase, N-terminal domain PF13409:Glutathione S-transferase, N-terminal domain PF02798:Glutathione S-transferase, N-terminal domain}
i1_LQ_MM3Root_c42682/f1p2/1636	{KVH92002.1; Glutathione S-transferase/chloride channel, C-terminal [Cynara cardunculus var. scolymus]}	{sp|P42620|YQJG_ECOLI; Glutathionyl-hydroquinone reductase YqjG OS=Escherichia coli (strain K12) GN=yqjG PE=1 SV=1}	{At5g45020; KOG2903 Predicted glutathione S-transferase O Posttranslational modification, protein turnover, chaperones ;}	{PF13409:Glutathione S-transferase, N-terminal domain PF13417:Glutathione S-transferase, N-terminal domain PF13374:Tetratricopeptide repeat}
i4_LQ_MM3Root_c7712/f1p0/4229	{KVH92002.1; Glutathione S-transferase/chloride channel, C-terminal [Cynara cardunculus var. scolymus]}	{sp|P42620|YQJG_ECOLI; Glutathionyl-hydroquinone reductase YqjG OS=Escherichia coli (strain K12) GN=yqjG PE=1 SV=1}	{At5g45020; KOG2903 Predicted glutathione S-transferase O Posttranslational modification, protein turnover, chaperones ;}	{PF13417:Glutathione S-transferase, N-terminal domain PF13374:Tetratricopeptide repeat PF13409:Glutathione S-transferase, N-terminal domain}
i0_LQ_MM3Root_c3282/f1p0/815	{XP_002264117.1; PREDICTED: probable glutathione S-transferase [Vitis vinifera]}	{sp|Q9FQA3|GST23_MAIZE; Glutathione transferase GST 23 OS=Zea mays PE=2 SV=1}	{At3g09270; KOG0406 Glutathione S-transferase O Posttranslational modification, protein turnover, chaperones ;}
i1_HQ_MM3Root_c33446/f2p7/1345	{KVI09589.1; Glutaredoxin [Cynara cardunculus var. scolymus]}	{sp|Q7ZUC7|PGES2_DANRE; Prostaglandin E synthase 2 OS=Danio rerio GN=ptges2 PE=2 SV=1}	{At5g42150; KOG3029 Glutathione S-transferase-related protein R General function prediction only ;}	{PF10568:Outer mitochondrial membrane transport complex protein PF13417:Glutathione S-transferase, N-terminal domain PF02798:Glutathione S-transferase...
i1_LQ_MM3Root_c18892/f1p0/1915	{KVH98650.1; hypothetical protein Ccrd_023125 [Cynara cardunculus var. scolymus]}	{sp|O80662|TCHQD_ARATH; Glutathione S-transferase TCHQD OS=Arabidopsis thaliana GN=TCHQD PE=2 SV=1}	{At1g77290; KOG4420 Uncharacterized conserved protein (Ganglioside-induced differentiation associated protein 1, GDAP1) S Function unknown ;}	{NA}
i0_HQ_MM3Root_c12576/f16p4/932	{ALG05150.1; glutathione S-transferase [Helianthus annuus]}	{sp|P46423|GSTF_HYOMU; Glutathione S-transferase OS=Hyoscyamus muticus PE=1 SV=1}	{At2g47730; KOG0867 Glutathione S-transferase O Posttranslational modification, protein turnover, chaperones ;}
i0_LQ_MM3Root_c10057/f1p0/955	{KVI12469.1; Glutathione S-transferase/chloride channel, C-terminal [Cynara cardunculus var. scolymus]}	{sp|P46440|GSTF2_TOBAC; Glutathione S-transferase APIC OS=Nicotiana tabacum GN=APIC PE=2 SV=1}	{At2g02930; KOG0867 Glutathione S-transferase O Posttranslational modification, protein turnover, chaperones ;}
i1_LQ_MM3Root_c43200/f1p7/1109	{ALG05150.1; glutathione S-transferase [Helianthus annuus]}	{sp|P46423|GSTF_HYOMU; Glutathione S-transferase OS=Hyoscyamus muticus PE=1 SV=1}	{At2g47730; KOG0867 Glutathione S-transferase O Posttranslational modification, protein turnover, chaperones ;}	{NA}
i3_LQ_MM3Root_c19187/f1p0/3386	{KVI12466.1; Glutathione S-transferase/chloride channel, C-terminal [Cynara cardunculus var. scolymus]}	{sp|P30109|GSTF1_TOBAC; Glutathione S-transferase PARB OS=Nicotiana tabacum GN=PARB PE=2 SV=1}	{At2g47730; KOG0867 Glutathione S-transferase O Posttranslational modification, protein turnover, chaperones ;}
i0_HQ_MM3Root_c2195/f2p1/911	{KVH96094.1; Glutathione S-transferase/chloride channel, C-terminal [Cynara cardunculus var. scolymus]}	{sp|Q9FUS8|GSTUH_ARATH; Glutathione S-transferase U17 OS=Arabidopsis thaliana GN=GSTU17 PE=2 SV=1}	{At1g59670; KOG0406 Glutathione S-transferase O Posttranslational modification, protein turnover, chaperones ;}	{PF13417:Glutathione S-transferase, N-terminal domain PF13409:Glutathione S-transferase, N-terminal domain PF02798:Glutathione S-transferase, N-terminal domain}
i0_LQ_MM3Root_c1100/f6p0/965	{KVF53980.1; Glutathione S-transferase/chloride channel, C-terminal [Cynara cardunculus var. scolymus]}	{sp|Q9FUS8|GSTUH_ARATH; Glutathione S-transferase U17 OS=Arabidopsis thaliana GN=GSTU17 PE=2 SV=1}	{At1g10360; KOG0406 Glutathione S-transferase O Posttranslational modification, protein turnover, chaperones ;}
i0_LQ_MM3Root_c5566/f1p0/985	{KVF53980.1; Glutathione S-transferase/chloride channel, C-terminal [Cynara cardunculus var. scolymus]}	{sp|Q9FUS8|GSTUH_ARATH; Glutathione S-transferase U17 OS=Arabidopsis thaliana GN=GSTU17 PE=2 SV=1}	{At1g59700; KOG0406 Glutathione S-transferase O Posttranslational modification, protein turnover, chaperones ;}
i0_LQ_MM3Root_c5799/f1p0/942	{KVF53980.1; Glutathione S-transferase/chloride channel, C-terminal [Cynara cardunculus var. scolymus]}	{sp|Q9FUS8|GSTUH_ARATH; Glutathione S-transferase U17 OS=Arabidopsis thaliana GN=GSTU17 PE=2 SV=1}	{At1g59700; KOG0406 Glutathione S-transferase O Posttranslational modification, protein turnover, chaperones ;}	{PF02798:Glutathione S-transferase, N-terminal domain PF13409:Glutathione S-transferase, N-terminal domain PF13417:Glutathione S-transferase, N-terminal domain PF04381:Putative exonuclease, RdgC}
i0_LQ_MM3Root_c9654/f1p0/932	{KVH96094.1; Glutathione S-transferase/chloride channel, C-terminal [Cynara cardunculus var. scolymus]}	{sp|Q9FUS8|GSTUH_ARATH; Glutathione S-transferase U17 OS=Arabidopsis thaliana GN=GSTU17 PE=2 SV=1}	{At1g10360; KOG0406 Glutathione S-transferase O Posttranslational modification, protein turnover, chaperones ;}	{NA}
i2_LQ_MM3Root_c16517/f1p0/2265	{KVF53980.1; Glutathione S-transferase/chloride channel, C-terminal [Cynara cardunculus var. scolymus]}	{sp|Q9M9F1|GSTUN_ARATH; Glutathione S-transferase U23 OS=Arabidopsis thaliana GN=GSTU23 PE=2 SV=1}	{At1g78320; KOG0406 Glutathione S-transferase O Posttranslational modification, protein turnover, chaperones ;}
i0_LQ_MM3Root_c14745/f1p0/388	{ALG05154.1; glutathione S-transferase [Helianthus annuus]}	{sp|Q9ZRT5|GSTT1_ARATH; Glutathione S-transferase T1 OS=Arabidopsis thaliana GN=GSTT1 PE=2 SV=1}	{At5g41210; KOG0867 Glutathione S-transferase O Posttranslational modification, protein turnover, chaperones ;}
i0_LQ_MM3Root_c8597/f1p0/822	{ALG05154.1; glutathione S-transferase [Helianthus annuus]}	{sp|Q9ZRT5|GSTT1_ARATH; Glutathione S-transferase T1 OS=Arabidopsis thaliana GN=GSTT1 PE=2 SV=1}	{At5g41210; KOG0867 Glutathione S-transferase O Posttranslational modification, protein turnover, chaperones ;}	{PF13409:Glutathione S-transferase, N-terminal domain PF13417:Glutathione S-transferase, N-terminal domain PF13374:Tetratricopeptide repeat}
i1_LQ_MM3Root_c14148/f1p0/1001	{ALG05154.1; glutathione S-transferase [Helianthus annuus]}	{sp|Q9ZRT5|GSTT1_ARATH; Glutathione S-transferase T1 OS=Arabidopsis thaliana GN=GSTT1 PE=2 SV=1}	{At5g41210; KOG0867 Glutathione S-transferase O Posttranslational modification, protein turnover, chaperones ;}
i1_LQ_MM3Root_c33708/f1p1/1339	{ALG05154.1; glutathione S-transferase [Helianthus annuus]}	{sp|Q9ZRT5|GSTT1_ARATH; Glutathione S-transferase T1 OS=Arabidopsis thaliana GN=GSTT1 PE=2 SV=1}	{At5g41210; KOG0867 Glutathione S-transferase O Posttranslational modification, protein turnover, chaperones ;}
i2_LQ_MM3Root_c7182/f1p36/2478	{XP_002436807.1; hypothetical protein SORBIDRAFT_10g009190 [Sorghum bicolor]}	{sp|Q9FHE1|GSTT3_ARATH; Glutathione S-transferase T3 OS=Arabidopsis thaliana GN=GSTT3 PE=2 SV=1}	{NA}	{PF00564:PB1 domain}
i3_LQ_MM3Root_c63239/f1p2/3207	{XP_002436807.1; hypothetical protein SORBIDRAFT_10g009190 [Sorghum bicolor]}	{sp|Q9FHE1|GSTT3_ARATH; Glutathione S-transferase T3 OS=Arabidopsis thaliana GN=GSTT3 PE=2 SV=1}	{NA}	{NA}
i3_LQ_MM3Root_c71113/f1p1/3785	{XP_002436807.1; hypothetical protein SORBIDRAFT_10g009190 [Sorghum bicolor]}	{sp|Q9FHE1|GSTT3_ARATH; Glutathione S-transferase T3 OS=Arabidopsis thaliana GN=GSTT3 PE=2 SV=1}	{NA}	{NA}
i3_LQ_MM3Root_c8933/f1p0/3434	{XP_002436807.1; hypothetical protein SORBIDRAFT_10g009190 [Sorghum bicolor]}	{sp|Q9FHE1|GSTT3_ARATH; Glutathione S-transferase T3 OS=Arabidopsis thaliana GN=GSTT3 PE=2 SV=1}	{NA}	{NA}
i4_LQ_MM3Root_c11204/f1p0/4096	{ALG05155.1; glutathione S-transferase [Helianthus annuus]}	{sp|Q9ZRT5|GSTT1_ARATH; Glutathione S-transferase T1 OS=Arabidopsis thaliana GN=GSTT1 PE=2 SV=1}	{At5g41210; KOG0867 Glutathione S-transferase O Posttranslational modification, protein turnover, chaperones ;}
i4_LQ_MM3Root_c3983/f1p0/4169	{CAN72527.1; hypothetical protein VITISV_009255 [Vitis vinifera]}	{sp|Q9FHE1|GSTT3_ARATH; Glutathione S-transferase T3 OS=Arabidopsis thaliana GN=GSTT3 PE=2 SV=1}	{At4g16870; KOG0017 FOG: Transposon-encoded proteins with TYA, reverse transcriptase, integrase domains in various combinations R General function prediction only ;}	{NA}
i0_HQ_MM3Root_c1955/f3p0/997	{ALG05152.1; glutathione S-transferase [Helianthus annuus]}	{sp|P57108|GSTZ_EUPES; Glutathione S-transferase zeta class OS=Euphorbia esula PE=2 SV=1}	{At2g02390; KOG0868 Glutathione S-transferase O Posttranslational modification, protein turnover, chaperones ;}	{PF13417:Glutathione S-transferase, N-terminal domain PF13409:Glutathione S-transferase, N-terminal domain PF02798:Glutathione S-transferase, N-terminal domain}
i0_LQ_MM3Root_c4571/f1p427/989	{ALG05153.1; glutathione S-transferase [Helianthus annuus]}	{sp|P57108|GSTZ_EUPES; Glutathione S-transferase zeta class OS=Euphorbia esula PE=2 SV=1}	{At2g02390; KOG0868 Glutathione S-transferase O Posttranslational modification, protein turnover, chaperones ;}	{PF02798:Glutathione S-transferase, N-terminal domain PF13409:Glutathione S-transferase, N-terminal domain PF13417:Glutathione S-transferase, N-terminal domain}
i0_LQ_MM3Root_c6604/f1p0/979	{KVG70764.1; hypothetical protein Ccrd_026256 [Cynara cardunculus var. scolymus]}	{sp|P57108|GSTZ_EUPES; Glutathione S-transferase zeta class OS=Euphorbia esula PE=2 SV=1}	{At2g02390; KOG0868 Glutathione S-transferase O Posttranslational modification, protein turnover, chaperones ;}	{PF13409:Glutathione S-transferase, N-terminal domain PF02798:Glutathione S-transferase, N-terminal domain PF13417:Glutathione S-transferase, N-terminal domain}
i1_LQ_MM3Root_c54225/f1p1/1212	{ALG05153.1; glutathione S-transferase [Helianthus annuus]}	{sp|P57108|GSTZ_EUPES; Glutathione S-transferase zeta class OS=Euphorbia esula PE=2 SV=1}	{At2g02390; KOG0868 Glutathione S-transferase O Posttranslational modification, protein turnover, chaperones ;}	{NA}
i3_LQ_MM3Root_c16569/f1p2/3450	{KVG70764.1; hypothetical protein Ccrd_026256 [Cynara cardunculus var. scolymus]}	{sp|P57108|GSTZ_EUPES; Glutathione S-transferase zeta class OS=Euphorbia esula PE=2 SV=1}	{At2g02390; KOG0868 Glutathione S-transferase O Posttranslational modification, protein turnover, chaperones ;}	{NA}
i4_LQ_MM3Root_c6188/f1p0/4333	{KVI01633.1; hypothetical protein Ccrd_020091 [Cynara cardunculus var. scolymus]}	{sp|P57108|GSTZ_EUPES; Glutathione S-transferase zeta class OS=Euphorbia esula PE=2 SV=1}	{At2g02390; KOG0868 Glutathione S-transferase O Posttranslational modification, protein turnover, chaperones ;}	{PF13417:Glutathione S-transferase, N-terminal domain PF13409:Glutathione S-transferase, N-terminal domain PF02798:Glutathione S-transferase, N-terminal domain}
Stem
Gene_id	{nr}	{SwissProt}	{KOG}	{pfam}
i1_LQ_MM3Stem_c10570/f1p0/1286	{XP_017233129.1; PREDICTED: glutathionyl-hydroquinone reductase YqjG isoform X2 [Daucus carota subsp. sativus]}	{sp|P42620|YQJG_ECOLI; Glutathionyl-hydroquinone reductase YqjG OS=Escherichia coli (strain K12) GN=yqjG PE=1 SV=1}	{At5g44000; KOG2903 Predicted glutathione S-transferase O Posttranslational modification, protein turnover, chaperones ;}	{PF13409:Glutathione S-transferase, N-terminal domain}
i1_LQ_MM3Stem_c9341/f1p0/1409	{XP_006362581.1; PREDICTED: glutathionyl-hydroquinone reductase YqjG isoform X1 [Solanum tuberosum]}	{sp|P42620|YQJG_ECOLI; Glutathionyl-hydroquinone reductase YqjG OS=Escherichia coli (strain K12) GN=yqjG PE=1 SV=1}	{At5g45020; KOG2903 Predicted glutathione S-transferase O Posttranslational modification, protein turnover, chaperones ;}	{NA}
i2_LQ_MM3Stem_c9397/f1p0/2973	{KVI09589.1; Glutaredoxin [Cynara cardunculus var. scolymus]}	{sp|Q7ZUC7|PGES2_DANRE; Prostaglandin E synthase 2 OS=Danio rerio GN=ptges2 PE=2 SV=1}	{At5g42150; KOG3029 Glutathione S-transferase-related protein R General function prediction only ;}	{PF00462:Glutaredoxin}
i0_LQ_MM3Stem_c2645/f1p0/808	{KVI12469.1; Glutathione S-transferase/chloride channel, C-terminal [Cynara cardunculus var. scolymus]}	{sp|P46440|GSTF2_TOBAC; Glutathione S-transferase APIC OS=Nicotiana tabacum GN=APIC PE=2 SV=1}	{At2g02930; KOG0867 Glutathione S-transferase O Posttranslational modification, protein turnover, chaperones ;}
i0_LQ_MM3Stem_c3587/f1p20/916	{ALG05154.1; glutathione S-transferase [Helianthus annuus]}	{sp|Q9ZRT5|GSTT1_ARATH; Glutathione S-transferase T1 OS=Arabidopsis thaliana GN=GSTT1 PE=2 SV=1}	{At5g41210; KOG0867 Glutathione S-transferase O Posttranslational modification, protein turnover, chaperones ;}	{NA}
i4_LQ_MM3Stem_c3469/f1p0/4176	{ALG05155.1; glutathione S-transferase [Helianthus annuus]}	{sp|Q9ZRT5|GSTT1_ARATH; Glutathione S-transferase T1 OS=Arabidopsis thaliana GN=GSTT1 PE=2 SV=1}	{At5g41210; KOG0867 Glutathione S-transferase O Posttranslational modification, protein turnover, chaperones ;}	{NA}
i0_LQ_MM3Stem_c1270/f1p0/881	{ALG05152.1; glutathione S-transferase [Helianthus annuus]}	{sp|P57108|GSTZ_EUPES; Glutathione S-transferase zeta class OS=Euphorbia esula PE=2 SV=1}	{At2g02390; KOG0868 Glutathione S-transferase O Posttranslational modification, protein turnover, chaperones ;}	{PF02798:Glutathione S-transferase, N-terminal domain PF13409:Glutathione S-transferase, N-terminal domain PF13417:Glutathione S-transferase, N-terminal domain}
i0_LQ_MM3Stem_c2372/f1p0/676	{ALG05153.1; glutathione S-transferase [Helianthus annuus]}	{sp|P57108|GSTZ_EUPES; Glutathione S-transferase zeta class OS=Euphorbia esula PE=2 SV=1}	{At2g02390; KOG0868 Glutathione S-transferase O Posttranslational modification, protein turnover, chaperones ;}	{PF13417:Glutathione S-transferase, N-terminal domain PF02798:Glutathione S-transferase, N-terminal domain PF13409:Glutathione S-transferase, N-terminal domain}
i0_LQ_MM3Stem_c2374/f1p25/884	{ALG05153.1; glutathione S-transferase [Helianthus annuus]}	{sp|P57108|GSTZ_EUPES; Glutathione S-transferase zeta class OS=Euphorbia esula PE=2 SV=1}	{At2g02390; KOG0868 Glutathione S-transferase O Posttranslational modification, protein turnover, chaperones ;}	{PF13409:Glutathione S-transferase, N-terminal domain PF02798:Glutathione S-transferase, N-terminal domain PF13417:Glutathione S-transferase, N-terminal domain}
i2_LQ_MM3Stem_c18551/f1p0/2193	{ALG05153.1; glutathione S-transferase [Helianthus annuus]}	{sp|P57108|GSTZ_EUPES; Glutathione S-transferase zeta class OS=Euphorbia esula PE=2 SV=1}	{At2g02390; KOG0868 Glutathione S-transferase O Posttranslational modification, protein turnover, chaperones ;}	{NA}
i2_LQ_MM3Stem_c5246/f1p1/2286	{ALG05153.1; glutathione S-transferase [Helianthus annuus]}	{sp|P57108|GSTZ_EUPES; Glutathione S-transferase zeta class OS=Euphorbia esula PE=2 SV=1}	{At2g02390; KOG0868 Glutathione S-transferase O Posttranslational modification, protein turnover, chaperones ;}	{NA}
i3_LQ_MM3Stem_c91353/f1p0/3591	{ALG05152.1; glutathione S-transferase [Helianthus annuus]}	{sp|P57108|GSTZ_EUPES; Glutathione S-transferase zeta class OS=Euphorbia esula PE=2 SV=1}	{At2g02390; KOG0868 Glutathione S-transferase O Posttranslational modification, protein turnover, chaperones ;}	{NA}
Leaf
Gene_id	{nr}	{SwissProt}	{KOG}	{pfam}
i2_LQ_MM3Leaf_c29493/f1p3/2325	{KVH92002.1; Glutathione S-transferase/chloride channel, C-terminal [Cynara cardunculus var. scolymus]}	{sp|P42620|YQJG_ECOLI; Glutathionyl-hydroquinone reductase YqjG OS=Escherichia coli (strain K12) GN=yqjG PE=1 SV=1}	{At5g45020; KOG2903 Predicted glutathione S-transferase O Posttranslational modification, protein turnover, chaperones ;}	{PF13417:Glutathione S-transferase, N-terminal domain PF13374:Tetratricopeptide repeat PF13409:Glutathione S-transferase, N-terminal domain}
i1_LQ_MM3Leaf_c11498/f1p0/1447	{KVH88085.1; Glutaredoxin [Cynara cardunculus var. scolymus]}	{sp|Q7ZUC7|PGES2_DANRE; Prostaglandin E synthase 2 OS=Danio rerio GN=ptges2 PE=2 SV=1}	{At5g42150; KOG3029 Glutathione S-transferase-related protein R General function prediction only ;}	{PF00462:Glutaredoxin PF13409:Glutathione S-transferase, N-terminal domain PF02798:Glutathione S-transferase, N-terminal domain PF13417:Glutathio...
i2_LQ_MM3Leaf_c7660/f1p0/2580	{NA}	{sp|B8NM79|USTS_ASPFN; Glutathione S-transferase-like protein ustS OS=Aspergillus flavus (strain ATCC 200026 / FGSC A1120 / NRRL 3357 / JCM 12722 / SRRC 167) GN=ustS PE=1 SV=2}	{NA}	{PF01146:Caveolin}
i2_LQ_MM3Leaf_c87713/f1p0/2200	{EEF25632.1; glutathione s-transferase, putative [Ricinus communis]}	{sp|P40582|GST1_YEAST; Glutathione S-transferase 1 OS=Saccharomyces cerevisiae (strain ATCC 204508 / S288c) GN=GTT1 PE=1 SV=1}	{YIR038c; KOG0867 Glutathione S-transferase O Posttranslational modification, protein turnover, chaperones ;}	{NA}
i2_LQ_MM3Leaf_c89498/f1p0/2170	{GAQ86786.1; glutathione S-transferase [Klebsormidium flaccidum]}	{sp|Q9LZ06|GSTL3_ARATH; Glutathione S-transferase L3 OS=Arabidopsis thaliana GN=GSTL3 PE=2 SV=1}	{At5g02790; KOG0406 Glutathione S-transferase O Posttranslational modification, protein turnover, chaperones ;}	{NA}
i2_LQ_MM3Leaf_c9280/f2p0/2429	{GAQ86786.1; glutathione S-transferase [Klebsormidium flaccidum]}	{sp|Q9LZ06|GSTL3_ARATH; Glutathione S-transferase L3 OS=Arabidopsis thaliana GN=GSTL3 PE=2 SV=1}	{At5g02790; KOG0406 Glutathione S-transferase O Posttranslational modification, protein turnover, chaperones ;}	{PF13417:Glutathione S-transferase, N-terminal domain PF13374:Tetratricopeptide repeat PF13409:Glutathione S-transferase, N-terminal domain}
i2_LQ_MM3Leaf_c73637/f1p0/2145	{ALG05151.1; glutathione S-transferase [Helianthus annuus]}	{sp|P46423|GSTF_HYOMU; Glutathione S-transferase OS=Hyoscyamus muticus PE=1 SV=1}	{At2g47730; KOG0867 Glutathione S-transferase O Posttranslational modification, protein turnover, chaperones ;}	{NA}
i2_HQ_MM3Leaf_c70343/f2p2/2652	{KVF53980.1; Glutathione S-transferase/chloride channel, C-terminal [Cynara cardunculus var. scolymus]}	{sp|Q9FUS8|GSTUH_ARATH; Glutathione S-transferase U17 OS=Arabidopsis thaliana GN=GSTU17 PE=2 SV=1}	{At1g10370; KOG0406 Glutathione S-transferase O Posttranslational modification, protein turnover, chaperones ;}
i0_LQ_MM3Leaf_c1540/f1p13/974	{ALG05154.1; glutathione S-transferase [Helianthus annuus]}	{sp|Q9ZRT5|GSTT1_ARATH; Glutathione S-transferase T1 OS=Arabidopsis thaliana GN=GSTT1 PE=2 SV=1}	{At5g41210; KOG0867 Glutathione S-transferase O Posttranslational modification, protein turnover, chaperones ;}
i1_LQ_MM3Leaf_c12625/f1p0/1023	{ALG05154.1; glutathione S-transferase [Helianthus annuus]}	{sp|Q9ZRT5|GSTT1_ARATH; Glutathione S-transferase T1 OS=Arabidopsis thaliana GN=GSTT1 PE=2 SV=1}	{At5g41210; KOG0867 Glutathione S-transferase O Posttranslational modification, protein turnover, chaperones ;}	{NA}
i1_LQ_MM3Leaf_c3196/f1p19/1556	{GAQ85715.1; hypothetical protein KFL_002500130 [Klebsormidium flaccidum]}	{sp|P46433|GSTT4_MUSDO; Glutathione S-transferase 4 OS=Musca domestica GN=Gst4 PE=2 SV=1}	{7299601; KOG0867 Glutathione S-transferase O Posttranslational modification, protein turnover, chaperones ;}	{PF13417:Glutathione S-transferase, N-terminal domain PF13374:Tetratricopeptide repeat PF13409:Glutathione S-transferase, N-terminal domain}
i1_LQ_MM3Leaf_c6467/f1p0/1584	{GAQ85715.1; hypothetical protein KFL_002500130 [Klebsormidium flaccidum]}	{sp|P46433|GSTT4_MUSDO; Glutathione S-transferase 4 OS=Musca domestica GN=Gst4 PE=2 SV=1}	{7299601; KOG0867 Glutathione S-transferase O Posttranslational modification, protein turnover, chaperones ;}	{PF13417:Glutathione S-transferase, N-terminal domain PF13374:Tetratricopeptide repeat PF13409:Glutathione S-transferase, N-terminal domain}
i2_LQ_MM3Leaf_c41767/f1p2/2330	{ABA97288.1; retrotransposon protein, putative, Ty1-copia subclass, expressed [Oryza sativa Japonica Group]}	{sp|P57108|GSTZ_EUPES; Glutathione S-transferase zeta class OS=Euphorbia esula PE=2 SV=1}	{At1g36110; KOG0017 FOG: Transposon-encoded proteins with TYA, reverse transcriptase, integrase domains in various combinations R General function prediction only ;}	{PF00098:Zinc knuckle PF00769:Ezrin/radixin/moesin family}
Flower
Gene_id	{nr}	{SwissProt}	{KOG}	{pfam}
i0_LQ_MM3Flower_c49386/f1p0/825	{BAD27392.1; dehydroascorbate reductase [Zinnia violacea]}	{sp|Q9FRL8|DHAR2_ARATH; Glutathione S-transferase DHAR2 OS=Arabidopsis thaliana GN=DHAR2 PE=1 SV=1}	{At1g75270; KOG1422 Intracellular Cl- channel CLIC, contains GST domain P Inorganic ion transport and metabolism ;}	{PF13417:Glutathione S-transferase, N-terminal domain PF13409:Glutathione S-transferase, N-terminal domain PF00462:Glutaredoxin PF02798:Glutathione S-transferase, N-terminal domain}
i1_LQ_MM3Flower_c53963/f2p2/1133	{XP_011097449.1; PREDICTED: glutathione S-transferase DHAR3, chloroplastic [Sesamum indicum]}	{sp|Q8LE52|DHAR3_ARATH; Glutathione S-transferase DHAR3, chloroplastic OS=Arabidopsis thaliana GN=DHAR3 PE=1 SV=1}	{At5g16710_1; KOG1422 Intracellular Cl- channel CLIC, contains GST domain P Inorganic ion transport and metabolism ;}	{PF02798:Glutathione S-transferase, N-terminal domain PF13409:Glutathione S-transferase, N-terminal domain PF13417:Glutathione S-transferase, N-terminal domain}
i1_LQ_MM3Flower_c56145/f1p2/1465	{XP_011097449.1; PREDICTED: glutathione S-transferase DHAR3, chloroplastic [Sesamum indicum]}	{sp|Q8LE52|DHAR3_ARATH; Glutathione S-transferase DHAR3, chloroplastic OS=Arabidopsis thaliana GN=DHAR3 PE=1 SV=1}	{At5g16710_1; KOG1422 Intracellular Cl- channel CLIC, contains GST domain P Inorganic ion transport and metabolism ;}	{PF13417:Glutathione S-transferase, N-terminal domain PF13409:Glutathione S-transferase, N-terminal domain PF10568:Outer mitochondrial membrane transport complex protein PF02798:Glutathione S-transferase, N-terminal domain}
i1_LQ_MM3Flower_c69509/f1p10/2055	{KVI01291.1; DnaJ domain-containing protein [Cynara cardunculus var. scolymus]}	{sp|Q9FRL8|DHAR2_ARATH; Glutathione S-transferase DHAR2 OS=Arabidopsis thaliana GN=DHAR2 PE=1 SV=1}	{At3g57340; KOG0714 Molecular chaperone (DnaJ superfamily) O Posttranslational modification, protein turnover, chaperones ;}	{NA}
i1_LQ_MM3Flower_c76972/f2p2/1060	{XP_011097449.1; PREDICTED: glutathione S-transferase DHAR3, chloroplastic [Sesamum indicum]}	{sp|Q8LE52|DHAR3_ARATH; Glutathione S-transferase DHAR3, chloroplastic OS=Arabidopsis thaliana GN=DHAR3 PE=1 SV=1}	{At5g16710_1; KOG1422 Intracellular Cl- channel CLIC, contains GST domain P Inorganic ion transport and metabolism ;}	{PF02798:Glutathione S-transferase, N-terminal domain PF13417:Glutathione S-transferase, N-terminal domain PF13409:Glutathione S-transferase, N-terminal domain}
i1_LQ_MM3Flower_c88017/f1p7/1009	{BAD27392.1; dehydroascorbate reductase [Zinnia violacea]}	{sp|Q9FRL8|DHAR2_ARATH; Glutathione S-transferase DHAR2 OS=Arabidopsis thaliana GN=DHAR2 PE=1 SV=1}	{At1g75270; KOG1422 Intracellular Cl- channel CLIC, contains GST domain P Inorganic ion transport and metabolism ;}	{PF00462:Glutaredoxin PF13409:Glutathione S-transferase, N-terminal domain PF13417:Glutathione S-transferase, N-terminal domain PF02798:Glutathione S-transferase, N-terminal domain}
i1_HQ_MM3Flower_c5000/f3p1/1401	{XP_017233129.1; PREDICTED: glutathionyl-hydroquinone reductase YqjG isoform X2 [Daucus carota subsp. sativus]}	{sp|P42620|YQJG_ECOLI; Glutathionyl-hydroquinone reductase YqjG OS=Escherichia coli (strain K12) GN=yqjG PE=1 SV=1}	{At5g44000; KOG2903 Predicted glutathione S-transferase O Posttranslational modification, protein turnover, chaperones ;}	{PF13409:Glutathione S-transferase, N-terminal domain}
i1_LQ_MM3Flower_c26046/f1p11/1593	{KVH92002.1; Glutathione S-transferase/chloride channel, C-terminal [Cynara cardunculus var. scolymus]}	{sp|P42620|YQJG_ECOLI; Glutathionyl-hydroquinone reductase YqjG OS=Escherichia coli (strain K12) GN=yqjG PE=1 SV=1}	{At5g45020; KOG2903 Predicted glutathione S-transferase O Posttranslational modification, protein turnover, chaperones ;}	{PF13374:Tetratricopeptide repeat PF13409:Glutathione S-transferase, N-terminal domain PF13417:Glutathione S-transferase, N-terminal domain}
i2_LQ_MM3Flower_c7177/f1p6/2943	{KVH92002.1; Glutathione S-transferase/chloride channel, C-terminal [Cynara cardunculus var. scolymus]}	{sp|P42620|YQJG_ECOLI; Glutathionyl-hydroquinone reductase YqjG OS=Escherichia coli (strain K12) GN=yqjG PE=1 SV=1}	{At5g45020; KOG2903 Predicted glutathione S-transferase O Posttranslational modification, protein turnover, chaperones ;}	{PF13374:Tetratricopeptide repeat PF13409:Glutathione S-transferase, N-terminal domain PF13417:Glutathione S-transferase, N-terminal domain}
i2_LQ_MM3Flower_c8281/f1p1/2883	{KVH92002.1; Glutathione S-transferase/chloride channel, C-terminal [Cynara cardunculus var. scolymus]}	{sp|P42620|YQJG_ECOLI; Glutathionyl-hydroquinone reductase YqjG OS=Escherichia coli (strain K12) GN=yqjG PE=1 SV=1}	{At5g45020; KOG2903 Predicted glutathione S-transferase O Posttranslational modification, protein turnover, chaperones ;}	{PF13417:Glutathione S-transferase, N-terminal domain PF13409:Glutathione S-transferase, N-terminal domain PF13374:Tetratricopeptide repeat}
i0_LQ_MM3Flower_c28296/f1p0/986	{KVH88085.1; Glutaredoxin [Cynara cardunculus var. scolymus]}	{sp|Q7ZUC7|PGES2_DANRE; Prostaglandin E synthase 2 OS=Danio rerio GN=ptges2 PE=2 SV=1}	{At5g42150; KOG3029 Glutathione S-transferase-related protein R General function prediction only ;}	{PF13417:Glutathione S-transferase, N-terminal domain PF00462:Glutaredoxin PF13409:Glutathione S-transferase, N-terminal domain PF10568:Outer mitochondrial membrane transport complex protein PF02798:Glutathione S-transferase, N-terminal ...
i1_LQ_MM3Flower_c37168/f1p0/1420	{KVI09589.1; Glutaredoxin [Cynara cardunculus var. scolymus]}	{sp|Q7ZUC7|PGES2_DANRE; Prostaglandin E synthase 2 OS=Danio rerio GN=ptges2 PE=2 SV=1}	{At5g42150; KOG3029 Glutathione S-transferase-related protein R General function prediction only ;}	{PF02798:Glutathione S-transferase, N-terminal domain PF13417:Glutathione S-transferase, N-terminal domain PF00462:Glutaredoxin PF13409:Glutathione S-transferase, N-terminal domain}
i1_LQ_MM3Flower_c52942/f1p0/1948	{KVI09589.1; Glutaredoxin [Cynara cardunculus var. scolymus]}	{sp|Q7ZUC7|PGES2_DANRE; Prostaglandin E synthase 2 OS=Danio rerio GN=ptges2 PE=2 SV=1}	{At5g42150; KOG3029 Glutathione S-transferase-related protein R General function prediction only ;}	{PF02798:Glutathione S-transferase, N-terminal domain PF00462:Glutaredoxin PF13409:Glutathione S-transferase, N-terminal domain PF13417:Glutathione S-transferase, N-terminal domain}
i0_LQ_MM3Flower_c11448/f1p1/957	{ALG05156.1; glutathione S-transferase [Helianthus annuus]}	{sp|Q9LZ06|GSTL3_ARATH; Glutathione S-transferase L3 OS=Arabidopsis thaliana GN=GSTL3 PE=2 SV=1}	{At5g02790; KOG0406 Glutathione S-transferase O Posttranslational modification, protein turnover, chaperones ;}
i1_LQ_MM3Flower_c26152/f1p1/1372	{ALG05156.1; glutathione S-transferase [Helianthus annuus]}	{sp|Q9LZ06|GSTL3_ARATH; Glutathione S-transferase L3 OS=Arabidopsis thaliana GN=GSTL3 PE=2 SV=1}	{At5g02790; KOG0406 Glutathione S-transferase O Posttranslational modification, protein turnover, chaperones ;}
i1_LQ_MM3Flower_c43158/f1p1/1238	{ALG05156.1; glutathione S-transferase [Helianthus annuus]}	{sp|Q9LZ06|GSTL3_ARATH; Glutathione S-transferase L3 OS=Arabidopsis thaliana GN=GSTL3 PE=2 SV=1}	{At5g02790; KOG0406 Glutathione S-transferase O Posttranslational modification, protein turnover, chaperones ;}
i1_LQ_MM3Flower_c59332/f1p1/1221	{ALG05156.1; glutathione S-transferase [Helianthus annuus]}	{sp|Q9LZ06|GSTL3_ARATH; Glutathione S-transferase L3 OS=Arabidopsis thaliana GN=GSTL3 PE=2 SV=1}	{At5g02790; KOG0406 Glutathione S-transferase O Posttranslational modification, protein turnover, chaperones ;}
i0_HQ_MM3Flower_c84414/f2p2/946	{ALF39403.1; glutathione S-transferase [Helianthus annuus]}	{sp|O80852|GSTF9_ARATH; Glutathione S-transferase F9 OS=Arabidopsis thaliana GN=GSTF9 PE=1 SV=1}	{At2g30860; KOG0867 Glutathione S-transferase O Posttranslational modification, protein turnover, chaperones ;}
i0_LQ_MM3Flower_c21979/f2p0/585	{ALG05150.1; glutathione S-transferase [Helianthus annuus]}	{sp|P46423|GSTF_HYOMU; Glutathione S-transferase OS=Hyoscyamus muticus PE=1 SV=1}	{At2g47730; KOG0867 Glutathione S-transferase O Posttranslational modification, protein turnover, chaperones ;}	{NA}
i0_LQ_MM3Flower_c26859/f1p0/838	{ALF39403.1; glutathione S-transferase [Helianthus annuus]}	{sp|O80852|GSTF9_ARATH; Glutathione S-transferase F9 OS=Arabidopsis thaliana GN=GSTF9 PE=1 SV=1}	{At2g30860; KOG0867 Glutathione S-transferase O Posttranslational modification, protein turnover, chaperones ;}
i0_LQ_MM3Flower_c29282/f1p0/854	{ALF39403.1; glutathione S-transferase [Helianthus annuus]}	{sp|O80852|GSTF9_ARATH; Glutathione S-transferase F9 OS=Arabidopsis thaliana GN=GSTF9 PE=1 SV=1}	{At2g30860; KOG0867 Glutathione S-transferase O Posttranslational modification, protein turnover, chaperones ;}
i0_LQ_MM3Flower_c30875/f1p15/306	{BAM72333.1; glutathione S-transferase [Dahlia pinnata]}	{sp|Q96324|GSTFB_ARATH; Glutathione S-transferase F11 OS=Arabidopsis thaliana GN=GSTF11 PE=2 SV=1}	{At3g03190; KOG0867 Glutathione S-transferase O Posttranslational modification, protein turnover, chaperones ;}	{NA}
i0_LQ_MM3Flower_c31838/f1p0/824	{ALF39403.1; glutathione S-transferase [Helianthus annuus]}	{sp|O80852|GSTF9_ARATH; Glutathione S-transferase F9 OS=Arabidopsis thaliana GN=GSTF9 PE=1 SV=1}	{At2g30860; KOG0867 Glutathione S-transferase O Posttranslational modification, protein turnover, chaperones ;}
i0_LQ_MM3Flower_c75646/f1p0/857	{KVI12466.1; Glutathione S-transferase/chloride channel, C-terminal [Cynara cardunculus var. scolymus]}	{sp|P46423|GSTF_HYOMU; Glutathione S-transferase OS=Hyoscyamus muticus PE=1 SV=1}	{At2g47730; KOG0867 Glutathione S-transferase O Posttranslational modification, protein turnover, chaperones ;}	{P...
i1_LQ_MM3Flower_c23027/f1p0/1910	{ALF39403.1; glutathione S-transferase [Helianthus annuus]}	{sp|O80852|GSTF9_ARATH; Glutathione S-transferase F9 OS=Arabidopsis thaliana GN=GSTF9 PE=1 SV=1}	{At2g30860; KOG0867 Glutathione S-transferase O Posttranslational modification, protein turnover, chaperones ;}	{NA}
i0_HQ_MM3Flower_c1445/f5p1/866	{KVH96094.1; Glutathione S-transferase/chloride channel, C-terminal [Cynara cardunculus var. scolymus]}	{sp|Q9FUS8|GSTUH_ARATH; Glutathione S-transferase U17 OS=Arabidopsis thaliana GN=GSTU17 PE=2 SV=1}	{At1g59700; KOG0406 Glutathione S-transferase O Posttranslational modification, protein turnover, chaperones ;}	{PF04381:Putative exonuclease, RdgC PF02798:Glutathione S-transferase, N-terminal domain PF13417:Glutathione S-transferase, N-terminal domain PF13409:Glutathione S-transferase, N-terminal domain}
i0_LQ_MM3Flower_c47681/f1p0/954	{ALG05149.1; glutathione S-transferase [Helianthus annuus]}	{sp|Q9SR36|GSTU8_ARATH; Glutathione S-transferase U8 OS=Arabidopsis thaliana GN=GSTU8 PE=2 SV=1}	{At3g09270; KOG0406 Glutathione S-transferase O Posttranslational modification, protein turnover, chaperones ;}
i0_LQ_MM3Flower_c5430/f1p3/963	{ALG05145.1; glutathione S-transferase [Helianthus annuus]}	{sp|Q9ZRW8|GSTUJ_ARATH; Glutathione S-transferase U19 OS=Arabidopsis thaliana GN=GSTU19 PE=1 SV=1}	{At1g17180; KOG0406 Glutathione S-transferase O Posttranslational modification, protein turnover, chaperones ;}	{NA}
i1_LQ_MM3Flower_c26281/f1p6/1185	{ALG05149.1; glutathione S-transferase [Helianthus annuus]}	{sp|Q9ZW24|GSTU7_ARATH; Glutathione S-transferase U7 OS=Arabidopsis thaliana GN=GSTU7 PE=2 SV=1}	{At2g29420; KOG0406 Glutathione S-transferase O Posttranslational modification, protein turnover, chaperones ;}
i1_LQ_MM3Flower_c53705/f1p4/1120	{ALG05145.1; glutathione S-transferase [Helianthus annuus]}	{sp|Q9SHH7|GSTUP_ARATH; Glutathione S-transferase U25 OS=Arabidopsis thaliana GN=GSTU25 PE=1 SV=1}	{At1g17180; KOG0406 Glutathione S-transferase O Posttranslational modification, protein turnover, chaperones ;}	{NA}
i2_LQ_MM3Flower_c49904/f1p0/2047	{KVF53980.1; Glutathione S-transferase/chloride channel, C-terminal [Cynara cardunculus var. scolymus]}	{sp|Q9FUS8|GSTUH_ARATH; Glutathione S-transferase U17 OS=Arabidopsis thaliana GN=GSTU17 PE=2 SV=1}	{At1g10370; KOG0406 Glutathione S-transferase O Posttranslational modification, protein turnover, chaperones ;}
i3_LQ_MM3Flower_c9763/f1p0/3266	{KVH96094.1; Glutathione S-transferase/chloride channel, C-terminal [Cynara cardunculus var. scolymus]}	{sp|Q9FUS8|GSTUH_ARATH; Glutathione S-transferase U17 OS=Arabidopsis thaliana GN=GSTU17 PE=2 SV=1}	{At1g10370; KOG0406 Glutathione S-transferase O Posttranslational modification, protein turnover, chaperones ;}
i0_LQ_MM3Flower_c23055/f1p0/875	{ALG05154.1; glutathione S-transferase [Helianthus annuus]}	{sp|Q8L727|GSTT2_ARATH; Glutathione S-transferase T2 OS=Arabidopsis thaliana GN=GSTT2 PE=2 SV=1}	{At5g41240; KOG0867 Glutathione S-transferase O Posttranslational modification, protein turnover, chaperones ;}	{NA}
i0_LQ_MM3Flower_c24845/f1p15/888	{ALG05154.1; glutathione S-transferase [Helianthus annuus]}	{sp|Q9ZRT5|GSTT1_ARATH; Glutathione S-transferase T1 OS=Arabidopsis thaliana GN=GSTT1 PE=2 SV=1}	{At5g41210; KOG0867 Glutathione S-transferase O Posttranslational modification, protein turnover, chaperones ;}
i0_LQ_MM3Flower_c55548/f1p24/846	{KVH90062.1; Glutathione S-transferase/chloride channel, C-terminal [Cynara cardunculus var. scolymus]}	{sp|Q9ZRT5|GSTT1_ARATH; Glutathione S-transferase T1 OS=Arabidopsis thaliana GN=GSTT1 PE=2 SV=1}	{At5g41210; KOG0867 Glutathione S-transferase O Posttranslational modification, protein turnover, chaperones ;}
i1_HQ_MM3Flower_c66743/f3p3/1080	{ALG05154.1; glutathione S-transferase [Helianthus annuus]}	{sp|Q9ZRT5|GSTT1_ARATH; Glutathione S-transferase T1 OS=Arabidopsis thaliana GN=GSTT1 PE=2 SV=1}	{At5g41210; KOG0867 Glutathione S-transferase O Posttranslational modification, protein turnover, chaperones ;}
i1_LQ_MM3Flower_c40731/f1p0/1730	{XP_002436807.1; hypothetical protein SORBIDRAFT_10g009190 [Sorghum bicolor]}	{sp|Q9FHE1|GSTT3_ARATH; Glutathione S-transferase T3 OS=Arabidopsis thaliana GN=GSTT3 PE=2 SV=1}	{NA}	{NA}
i1_LQ_MM3Flower_c56085/f1p3/1584	{ALG05154.1; glutathione S-transferase [Helianthus annuus]}	{sp|Q9ZRT5|GSTT1_ARATH; Glutathione S-transferase T1 OS=Arabidopsis thaliana GN=GSTT1 PE=2 SV=1}	{At5g41210; KOG0867 Glutathione S-transferase O Posttranslational modification, protein turnover, chaperones ;}
i2_LQ_MM3Flower_c43566/f1p20/2077	{ALG05154.1; glutathione S-transferase [Helianthus annuus]}	{sp|Q8L727|GSTT2_ARATH; Glutathione S-transferase T2 OS=Arabidopsis thaliana GN=GSTT2 PE=2 SV=1}	{At5g41240; KOG0867 Glutathione S-transferase O Posttranslational modification, protein turnover, chaperones ;}
i3_LQ_MM3Flower_c8484/f1p0/3252	{ALG05155.1; glutathione S-transferase [Helianthus annuus]}	{sp|Q8L727|GSTT2_ARATH; Glutathione S-transferase T2 OS=Arabidopsis thaliana GN=GSTT2 PE=2 SV=1}	{At5g41240; KOG0867 Glutathione S-transferase O Posttranslational modification, protein turnover, chaperones ;}	{NA}
i0_LQ_MM3Flower_c30472/f1p5/757	{ALG05152.1; glutathione S-transferase [Helianthus annuus]}	{sp|Q9ZVQ3|GSTZ1_ARATH; Glutathione S-transferase Z1 OS=Arabidopsis thaliana GN=GSTZ1 PE=1 SV=1}	{At2g02390; KOG0868 Glutathione S-transferase O Posttranslational modification, protein turnover, chaperones ;}	{NA}
i0_LQ_MM3Flower_c49399/f1p0/874	{ALG05153.1; glutathione S-transferase [Helianthus annuus]}	{sp|P57108|GSTZ_EUPES; Glutathione S-transferase zeta class OS=Euphorbia esula PE=2 SV=1}	{At2g02390; KOG0868 Glutathione S-transferase O Posttranslational modification, protein turnover, chaperones ;}	{PF13417:Glutathione S-transferase, N-terminal domain PF13409:Glutathione S-transferase, N-terminal domain PF02798:Glutathione S-transferase, N-terminal domain}
i0_LQ_MM3Flower_c8909/f1p0/469	{KVG70764.1; hypothetical protein Ccrd_026256 [Cynara cardunculus var. scolymus]}	{sp|O04437|GSTZ_WHEAT; Glutathione S-transferase OS=Triticum aestivum GN=GSTZ1 PE=1 SV=1}	{NA}	{NA}
i1_LQ_MM3Flower_c13321/f1p9/1177	{ALG05153.1; glutathione S-transferase [Helianthus annuus]}	{sp|P57108|GSTZ_EUPES; Glutathione S-transferase zeta class OS=Euphorbia esula PE=2 SV=1}	{At2g02390; KOG0868 Glutathione S-transferase O Posttranslational modification, protein turnover, chaperones ;}	{PF02798:Glutathione S-transferase, N-terminal domain PF13409:Glutathione S-transferase, N-terminal domain PF13417:Glutathione S-transferase, N-terminal domain}
i1_LQ_MM3Flower_c15304/f1p2/1045	{ALG05153.1; glutathione S-transferase [Helianthus annuus]}	{sp|P57108|GSTZ_EUPES; Glutathione S-transferase zeta class OS=Euphorbia esula PE=2 SV=1}	{At2g02390; KOG0868 Glutathione S-transferase O Posttranslational modification, protein turnover, chaperones ;}	{NA}
i1_LQ_MM3Flower_c21427/f1p1/1214	{KVG70764.1; hypothetical protein Ccrd_026256 [Cynara cardunculus var. scolymus]}	{sp|P57108|GSTZ_EUPES; Glutathione S-transferase zeta class OS=Euphorbia esula PE=2 SV=1}	{At2g02390; KOG0868 Glutathione S-transferase O Posttranslational modification, protein turnover, chaperones ;}	{PF02798:Glutathione S-transferase, N-terminal domain PF13409:Glutathione S-transferase, N-terminal domain PF13417:Glutathione S-transferase, N-terminal domain}
i1_LQ_MM3Flower_c40300/f1p4/1108	{ALG05152.1; glutathione S-transferase [Helianthus annuus]}	{sp|P57108|GSTZ_EUPES; Glutathione S-transferase zeta class OS=Euphorbia esula PE=2 SV=1}	{At2g02390; KOG0868 Glutathione S-transferase O Posttranslational modification, protein turnover, chaperones ;}	{PF13417:Glutathione S-transferase, N-terminal domain PF13409:Glutathione S-transferase, N-terminal domain PF02798:Glutathione S-transferase, N-terminal domain}
i1_LQ_MM3Flower_c47240/f1p4/1076	{ALG05152.1; glutathione S-transferase [Helianthus annuus]}	{sp|P57108|GSTZ_EUPES; Glutathione S-transferase zeta class OS=Euphorbia esula PE=2 SV=1}	{At2g02390; KOG0868 Glutathione S-transferase O Posttranslational modification, protein turnover, chaperones ;}	{PF13417:Glutathione S-transferase, N-terminal domain PF13409:Glutathione S-transferase, N-terminal domain PF02798:Glutathione S-transferase, N-terminal domain}
i1_LQ_MM3Flower_c60981/f1p2/1169	{ALG05153.1; glutathione S-transferase [Helianthus annuus]}	{sp|P57108|GSTZ_EUPES; Glutathione S-transferase zeta class OS=Euphorbia esula PE=2 SV=1}	{At2g02390; KOG0868 Glutathione S-transferase O Posttranslational modification, protein turnover, chaperones ;}	{NA}
i1_LQ_MM3Flower_c77911/f1p1/1048	{ALG05153.1; glutathione S-transferase [Helianthus annuus]}	{sp|P57108|GSTZ_EUPES; Glutathione S-transferase zeta class OS=Euphorbia esula PE=2 SV=1}	{At2g02390; KOG0868 Glutathione S-transferase O Posttranslational modification, protein turnover, chaperones ;}	{PF13417:Glutathione S-transferase, N-terminal domain PF13409:Glutathione S-transferase, N-terminal domain PF02798:Glutathione S-transferase, N-terminal domain}
i1_LQ_MM3Flower_c79776/f1p1/1018	{ALG05152.1; glutathione S-transferase [Helianthus annuus]}	{sp|P57108|GSTZ_EUPES; Glutathione S-transferase zeta class OS=Euphorbia esula PE=2 SV=1}	{At2g02390; KOG0868 Glutathione S-transferase O Posttranslational modification, protein turnover, chaperones ;}	{PF02798:Glutathione S-transferase, N-terminal domain PF13409:Glutathione S-transferase, N-terminal domain PF13417:Glutathione S-transferase, N-terminal domain}
i2_LQ_MM3Flower_c22627/f1p0/2070	{BAF06903.1; Os01g0879800 [Oryza sativa Japonica Group]}	{sp|P57108|GSTZ_EUPES; Glutathione S-transferase zeta class OS=Euphorbia esula PE=2 SV=1}	{At3g25450; KOG0017 FOG: Transposon-encoded proteins with TYA, reverse transcriptase, integrase domains in various combinations R General function prediction only ;}	{NA}
Seed
Gene_id	{nr}	{SwissProt}	{KOG}	{pfam}
i0_HQ_MM3Seed_c1267/f2p0/978	{ALG05154.1; glutathione S-transferase [Helianthus annuus]}	{sp|Q9ZRT5|GSTT1_ARATH; Glutathione S-transferase T1 OS=Arabidopsis thaliana GN=GSTT1 PE=2 SV=1}	{At5g41210; KOG0867 Glutathione S-transferase O Posttranslational modification, protein turnover, chaperones ;}
i0_HQ_MM3Seed_c1432/f2p0/925	{ALG05157.1; glutathione S-transferase [Helianthus annuus]}	{sp|Q9LZ06|GSTL3_ARATH; Glutathione S-transferase L3 OS=Arabidopsis thaliana GN=GSTL3 PE=2 SV=1}	{At5g02790; KOG0406 Glutathione S-transferase O Posttranslational modification, protein turnover, chaperones ;}	{PF02798:Glutathione S-transferase, N-terminal domain PF13409:Glutathione S-transferase, N-terminal domain PF13417:Glutathione S-transferase, N-terminal domain}
i0_LQ_MM3Seed_c1835/f1p0/870	{ALG05153.1; glutathione S-transferase [Helianthus annuus]}	{sp|P57108|GSTZ_EUPES; Glutathione S-transferase zeta class OS=Euphorbia esula PE=2 SV=1}	{At2g02390; KOG0868 Glutathione S-transferase O Posttranslational modification, protein turnover, chaperones ;}	{PF13417:Glutathione S-transferase, N-terminal domain PF13409:Glutathione S-transferase, N-terminal domain PF02798:Glutathione S-transferase, N-terminal domain}
i0_LQ_MM3Seed_c2247/f1p4/1023	{ALG05152.1; glutathione S-transferase [Helianthus annuus]}	{sp|P57108|GSTZ_EUPES; Glutathione S-transferase zeta class OS=Euphorbia esula PE=2 SV=1}	{At2g02390; KOG0868 Glutathione S-transferase O Posttranslational modification, protein turnover, chaperones ;}	{PF02798:Glutathione S-transferase, N-terminal domain PF13409:Glutathione S-transferase, N-terminal domain PF13417:Glutathione S-transferase, N-terminal domain}
i0_LQ_MM3Seed_c2396/f1p54/719	{KVG70764.1; hypothetical protein Ccrd_026256 [Cynara cardunculus var. scolymus]}	{sp|P57108|GSTZ_EUPES; Glutathione S-transferase zeta class OS=Euphorbia esula PE=2 SV=1}	{At2g02390; KOG0868 Glutathione S-transferase O Posttranslational modification, protein turnover, chaperones ;}	{PF02798:Glutathione S-transferase, N-terminal domain PF13409:Glutathione S-transferase, N-terminal domain PF13417:Glutathione S-transferase, N-terminal domain}
i0_LQ_MM3Seed_c3112/f1p43/885	{ALG05154.1; glutathione S-transferase [Helianthus annuus]}	{sp|Q9ZRT5|GSTT1_ARATH; Glutathione S-transferase T1 OS=Arabidopsis thaliana GN=GSTT1 PE=2 SV=1}	{At5g41210; KOG0867 Glutathione S-transferase O Posttranslational modification, protein turnover, chaperones ;}
i0_LQ_MM3Seed_c3573/f1p29/921	{KVI11314.1; Glutathione S-transferase/chloride channel, C-terminal [Cynara cardunculus var. scolymus]}	{sp|P57108|GSTZ_EUPES; Glutathione S-transferase zeta class OS=Euphorbia esula PE=2 SV=1}	{At2g02380; KOG0868 Glutathione S-transferase O Posttranslational modification, protein turnover, chaperones ;}	{PF13409:Glutathione S-transferase, N-terminal domain PF13417:Glutathione S-transferase, N-terminal domain PF02798:Glutathione S-transferase, N-terminal domain}
i0_LQ_MM3Seed_c3882/f1p0/982	{ALF39403.1; glutathione S-transferase [Helianthus annuus]}	{sp|O80852|GSTF9_ARATH; Glutathione S-transferase F9 OS=Arabidopsis thaliana GN=GSTF9 PE=1 SV=1}	{At2g30860; KOG0867 Glutathione S-transferase O Posttranslational modification, protein turnover, chaperones ;}
i0_LQ_MM3Seed_c4086/f1p0/970	{KVG70764.1; hypothetical protein Ccrd_026256 [Cynara cardunculus var. scolymus]}	{sp|P57108|GSTZ_EUPES; Glutathione S-transferase zeta class OS=Euphorbia esula PE=2 SV=1}	{At2g02390; KOG0868 Glutathione S-transferase O Posttranslational modification, protein turnover, chaperones ;}	{PF02798:Glutathione S-transferase, N-terminal domain PF13409:Glutathione S-transferase, N-terminal domain PF13417:Glutathione S-transferase, N-terminal domain}
i0_LQ_MM3Seed_c4959/f1p112/1062	{KVH96094.1; Glutathione S-transferase/chloride channel, C-terminal [Cynara cardunculus var. scolymus]}	{sp|Q9FUS8|GSTUH_ARATH; Glutathione S-transferase U17 OS=Arabidopsis thaliana GN=GSTU17 PE=2 SV=1}	{At1g59700; KOG0406 Glutathione S-transferase O Posttranslational modification, protein turnover, chaperones ;}
i0_LQ_MM3Seed_c6461/f1p57/901	{KVH96094.1; Glutathione S-transferase/chloride channel, C-terminal [Cynara cardunculus var. scolymus]}	{sp|Q9FUS8|GSTUH_ARATH; Glutathione S-transferase U17 OS=Arabidopsis thaliana GN=GSTU17 PE=2 SV=1}	{At1g59700; KOG0406 Glutathione S-transferase O Posttranslational modification, protein turnover, chaperones ;}
i0_LQ_MM3Seed_c6916/f1p0/425	{KVI12466.1; Glutathione S-transferase/chloride channel, C-terminal [Cynara cardunculus var. scolymus]}	{sp|P46423|GSTF_HYOMU; Glutathione S-transferase OS=Hyoscyamus muticus PE=1 SV=1}	{At1g02940; KOG0867 Glutathione S-transferase O Posttranslational modification, protein turnover, chaperones ;}	{NA}
i0_LQ_MM3Seed_c8206/f1p0/985	{ALG05152.1; glutathione S-transferase [Helianthus annuus]}	{sp|P57108|GSTZ_EUPES; Glutathione S-transferase zeta class OS=Euphorbia esula PE=2 SV=1}	{At2g02390; KOG0868 Glutathione S-transferase O Posttranslational modification, protein turnover, chaperones ;}	{PF02798:Glutathione S-transferase, N-terminal domain PF13409:Glutathione S-transferase, N-terminal domain PF13417:Glutathione S-transferase, N-terminal domain}
i0_LQ_MM3Seed_c9632/f1p7/805	{ALG05151.1; glutathione S-transferase [Helianthus annuus]}	{sp|P30109|GSTF1_TOBAC; Glutathione S-transferase PARB OS=Nicotiana tabacum GN=PARB PE=2 SV=1}	{At1g02920; KOG0867 Glutathione S-transferase O Posttranslational modification, protein turnover, chaperones ;}	{PF13417:Glutathione S-transferase, N-terminal...
i1_HQ_MM3Seed_c34009/f2p1/1022	{ALF39403.1; glutathione S-transferase [Helianthus annuus]}	{sp|O80852|GSTF9_ARATH; Glutathione S-transferase F9 OS=Arabidopsis thaliana GN=GSTF9 PE=1 SV=1}	{At2g30860; KOG0867 Glutathione S-transferase O Posttranslational modification, protein turnover, chaperones ;}
i1_LQ_MM3Seed_c14948/f1p42/1161	{BAD27392.1; dehydroascorbate reductase [Zinnia violacea]}	{sp|Q9FRL8|DHAR2_ARATH; Glutathione S-transferase DHAR2 OS=Arabidopsis thaliana GN=DHAR2 PE=1 SV=1}	{At1g75270; KOG1422 Intracellular Cl- channel CLIC, contains GST domain P Inorganic ion transport and metabolism ;}	{PF02798:Glutathione S-transferase, N-terminal domain PF00462:Glutaredoxin PF13417:Glutathione S-transferase, N-terminal domain PF13409:Glutathione S-transferase, N-terminal domain}
i1_LQ_MM3Seed_c15523/f1p0/1472	{ALG05153.1; glutathione S-transferase [Helianthus annuus]}	{sp|P57108|GSTZ_EUPES; Glutathione S-transferase zeta class OS=Euphorbia esula PE=2 SV=1}	{At2g02380; KOG0868 Glutathione S-transferase O Posttranslational modification, protein turnover, chaperones ;}	{PF13417:Glutathione S-transferase, N-terminal domain PF13409:Glutathione S-transferase, N-terminal domain PF02798:Glutathione S-transferase, N-terminal domain}
i1_LQ_MM3Seed_c20893/f1p0/1286	{ALG05154.1; glutathione S-transferase [Helianthus annuus]}	{sp|Q9ZRT5|GSTT1_ARATH; Glutathione S-transferase T1 OS=Arabidopsis thaliana GN=GSTT1 PE=2 SV=1}	{At5g41210; KOG0867 Glutathione S-transferase O Posttranslational modification, protein turnover, chaperones ;}	{NA}
i1_LQ_MM3Seed_c26249/f1p0/1369	{ALG05154.1; glutathione S-transferase [Helianthus annuus]}	{sp|Q9ZRT5|GSTT1_ARATH; Glutathione S-transferase T1 OS=Arabidopsis thaliana GN=GSTT1 PE=2 SV=1}	{At5g41210; KOG0867 Glutathione S-transferase O Posttranslational modification, protein turnover, chaperones ;}	{NA}
i1_LQ_MM3Seed_c30581/f1p0/1156	{XP_011097449.1; PREDICTED: glutathione S-transferase DHAR3, chloroplastic [Sesamum indicum]}	{sp|Q8LE52|DHAR3_ARATH; Glutathione S-transferase DHAR3, chloroplastic OS=Arabidopsis thaliana GN=DHAR3 PE=1 SV=1}	{At5g16710_1; KOG1422 Intracellular Cl- channel CLIC, contains GST domain P Inorganic ion transport and metabolism ;}	{PF13409:Glutathione S-transferase, N-terminal domain PF13417:Glutathione S-transferase, N-terminal domain PF02798:Glutathione S-transferase, N-terminal domain}
i1_LQ_MM3Seed_c46510/f1p0/1018	{KVI12466.1; Glutathione S-transferase/chloride channel, C-terminal [Cynara cardunculus var. scolymus]}	{sp|P30109|GSTF1_TOBAC; Glutathione S-transferase PARB OS=Nicotiana tabacum GN=PARB PE=2 SV=1}	{At2g47730; KOG0867 Glutathione S-transferase O Posttranslational modification, protein turnover, chaperones ;}
i1_LQ_MM3Seed_c5274/f1p5/1294	{KVH92002.1; Glutathione S-transferase/chloride channel, C-terminal [Cynara cardunculus var. scolymus]}	{sp|P42620|YQJG_ECOLI; Glutathionyl-hydroquinone reductase YqjG OS=Escherichia coli (strain K12) GN=yqjG PE=1 SV=1}	{At5g45020; KOG2903 Predicted glutathione S-transferase O Posttranslational modification, protein turnover, chaperones ;}	{PF13417:Glutathione S-transferase, N-terminal domain PF13374:Tetratricopeptide repeat PF13409:Glutathione S-transferase, N-terminal domain}
i4_HQ_MM3Seed_c10433/f2p17/4532	{KVI05663.1; Concanavalin A-like lectin/glucanase, subgroup [Cynara cardunculus var. scolymus]}	{sp|Q9FHE1|GSTT3_ARATH; Glutathione S-transferase T3 OS=Arabidopsis thaliana GN=GSTT3 PE=2 SV=1}	{NA}	{NA}
i4_LQ_MM3Seed_c10145/f1p10/4539	{XP_017225421.1; PREDICTED: uncharacterized protein LOC108201646 [Daucus carota subsp. sativus]}	{sp|P57108|GSTZ_EUPES; Glutathione S-transferase zeta class OS=Euphorbia esula PE=2 SV=1}	{At2g02390; KOG0868 Glutathione S-transferase O Posttranslational modification, protein turnover, chaperones ;}	{NA}
i4_LQ_MM3Seed_c10805/f1p1/4716	{KVI02114.1; Glutathione S-transferase/chloride channel, C-terminal [Cynara cardunculus var. scolymus]}	{sp|Q8GYM1|GSTUM_ARATH; Glutathione S-transferase U22 OS=Arabidopsis thaliana GN=GSTU22 PE=1 SV=1}	{At1g78340; KOG0406 Glutathione S-transferase O Posttranslational modification, protein turnover, chaperones ;}
i4_LQ_MM3Seed_c25026/f1p10/4563	{ALG05153.1; glutathione S-transferase [Helianthus annuus]}	{sp|P57108|GSTZ_EUPES; Glutathione S-transferase zeta class OS=Euphorbia esula PE=2 SV=1}	{At2g02390; KOG0868 Glutathione S-transferase O Posttranslational modification, protein turnover, chaperones ;}	{PF13417:Glutathione S-transferase, N-terminal domain PF13409:Glutathione S-transferase, N-terminal domain PF02798:Glutathione S-transferase, N-terminal domain}
i4_LQ_MM3Seed_c40482/f1p2/4365	{KVI01633.1; hypothetical protein Ccrd_020091 [Cynara cardunculus var. scolymus]}	{sp|P57108|GSTZ_EUPES; Glutathione S-transferase zeta class OS=Euphorbia esula PE=2 SV=1}	{At2g02390; KOG0868 Glutathione S-transferase O Posttranslational modification, protein turnover, chaperones ;}	{NA}
i4_LQ_MM3Seed_c41139/f1p10/4977	{XP_017225421.1; PREDICTED: uncharacterized protein LOC108201646 [Daucus carota subsp. sativus]}	{sp|P57108|GSTZ_EUPES; Glutathione S-transferase zeta class OS=Euphorbia esula PE=2 SV=1}	{At2g02390; KOG0868 Glutathione S-transferase O Posttranslational modification, protein turnover, chaperones ;}	{NA}
i4_LQ_MM3Seed_c41515/f1p10/4824	{XP_017225421.1; PREDICTED: uncharacterized protein LOC108201646 [Daucus carota subsp. sativus]}	{sp|P57108|GSTZ_EUPES; Glutathione S-transferase zeta class OS=Euphorbia esula PE=2 SV=1}	{At2g02390; KOG0868 Glutathione S-transferase O Posttranslational modification, protein turnover, chaperones ;}	{NA}
i4_LQ_MM3Seed_c43176/f1p9/4376	{XP_017225421.1; PREDICTED: uncharacterized protein LOC108201646 [Daucus carota subsp. sativus]}	{sp|P57108|GSTZ_EUPES; Glutathione S-transferase zeta class OS=Euphorbia esula PE=2 SV=1}	{At2g02390; KOG0868 Glutathione S-transferase O Posttranslational modification, protein turnover, chaperones ;}	{NA}
i4_LQ_MM3Seed_c43565/f1p21/4590	{KVH92002.1; Glutathione S-transferase/chloride channel, C-terminal [Cynara cardunculus var. scolymus]}	{sp|P42620|YQJG_ECOLI; Glutathionyl-hydroquinone reductase YqjG OS=Escherichia coli (strain K12) GN=yqjG PE=1 SV=1}	{At5g45020; KOG2903 Predicted glutathione S-transferase O Posttranslational modification, protein turnover, chaperones ;}	{PF13409:Glutathione S-transferase, N-terminal domain PF13374:Tetratricopeptide repeat PF13417:Glutathione S-transferase, N-terminal domain}
i4_LQ_MM3Seed_c45531/f1p8/4313	{XP_017225421.1; PREDICTED: uncharacterized protein LOC108201646 [Daucus carota subsp. sativus]}	{sp|P57108|GSTZ_EUPES; Glutathione S-transferase zeta class OS=Euphorbia esula PE=2 SV=1}	{At2g02380; KOG0868 Glutathione S-transferase O Posttranslational modification, protein turnover, chaperones ;}	{NA}
i4_LQ_MM3Seed_c46858/f1p0/4629	{KVI11314.1; Glutathione S-transferase/chloride channel, C-terminal [Cynara cardunculus var. scolymus]}	{sp|P57108|GSTZ_EUPES; Glutathione S-transferase zeta class OS=Euphorbia esula PE=2 SV=1}	{At2g02390; KOG0868 Glutathione S-transferase O Posttranslational modification, protein turnover, chaperones ;}	{PF02798:Glutathione S-transferase, N-terminal domain PF13409:Glutathione S-transferase, N-terminal domain PF13417:Glutathione S-transferase, N-terminal domain}
i4_LQ_MM3Seed_c57874/f1p8/4876	{XP_017256566.1; PREDICTED: uncharacterized protein LOC108226131 [Daucus carota subsp. sativus]}	{sp|P57108|GSTZ_EUPES; Glutathione S-transferase zeta class OS=Euphorbia esula PE=2 SV=1}	{At2g02390; KOG0868 Glutathione S-transferase O Posttranslational modification, protein turnover, chaperones ;}	{NA}
i4_LQ_MM3Seed_c6433/f1p0/4765	{XP_012572025.1; PREDICTED: glutathione S-transferase DHAR3, chloroplastic isoform X3 [Cicer arietinum]}	{sp|Q8LE52|DHAR3_ARATH; Glutathione S-transferase DHAR3, chloroplastic OS=Arabidopsis thaliana GN=DHAR3 PE=1 SV=1}	{At5g16710_1; KOG1422 Intracellular Cl- channel CLIC, contains GST domain P Inorganic ion transport and metabolism ;}	{NA}
i4_LQ_MM3Seed_c8717/f1p23/4642	{KVH92002.1; Glutathione S-transferase/chloride channel, C-terminal [Cynara cardunculus var. scolymus]}	{sp|P42620|YQJG_ECOLI; Glutathionyl-hydroquinone reductase YqjG OS=Escherichia coli (strain K12) GN=yqjG PE=1 SV=1}	{At5g45020; KOG2903 Predicted glutathione S-transferase O Posttranslational modification, protein turnover, chaperones ;}	{PF13417:Glutathione S-transferase, N-terminal domain PF13374:Tetratricopeptide repeat PF13409:Glutathione S-transferase, N-terminal domain}
i5_HQ_MM3Seed_c12073/f2p1/4608	{KVI02114.1; Glutathione S-transferase/chloride channel, C-terminal [Cynara cardunculus var. scolymus]}	{sp|Q8GYM1|GSTUM_ARATH; Glutathione S-transferase U22 OS=Arabidopsis thaliana GN=GSTU22 PE=1 SV=1}	{At1g78340; KOG0406 Glutathione S-transferase O Posttranslational modification, protein turnover, chaperones ;}
i5_HQ_MM3Seed_c18533/f3p16/4536	{KVH92002.1; Glutathione S-transferase/chloride channel, C-terminal [Cynara cardunculus var. scolymus]}	{sp|P42620|YQJG_ECOLI; Glutathionyl-hydroquinone reductase YqjG OS=Escherichia coli (strain K12) GN=yqjG PE=1 SV=1}	{At5g45020; KOG2903 Predicted glutathione S-transferase O Posttranslational modification, protein turnover, chaperones ;}	{PF13374:Tetratricopeptide repeat PF13417:Glutathione S-transferase, N-terminal domain PF13409:Glutathione S-transferase, N-terminal domain}
i5_LQ_MM3Seed_c20173/f1p6/4666	{KVI01633.1; hypothetical protein Ccrd_020091 [Cynara cardunculus var. scolymus]}	{sp|P57108|GSTZ_EUPES; Glutathione S-transferase zeta class OS=Euphorbia esula PE=2 SV=1}	{At2g02390; KOG0868 Glutathione S-transferase O Posttranslational modification, protein turnover, chaperones ;}	{NA}
i5_LQ_MM3Seed_c21087/f1p0/4364	{KQL16660.1; hypothetical protein SETIT_024457mg [Setaria italica]}	{sp|Q9FHE1|GSTT3_ARATH; Glutathione S-transferase T3 OS=Arabidopsis thaliana GN=GSTT3 PE=2 SV=1}	{NA}	{NA}
i5_LQ_MM3Seed_c21460/f1p0/4955	{XP_017256566.1; PREDICTED: uncharacterized protein LOC108226131 [Daucus carota subsp. sativus]}	{sp|P57108|GSTZ_EUPES; Glutathione S-transferase zeta class OS=Euphorbia esula PE=2 SV=1}	{At2g02390; KOG0868 Glutathione S-transferase O Posttranslational modification, protein turnover, chaperones ;}	{PF13409:Glutathione S-transferase, N-terminal domain PF13417:Glutathione S-transferase, N-terminal domain PF02798:Glutathione S-transferase, N-terminal domain}
i5_LQ_MM3Seed_c2966/f1p2/4714	{KVI09589.1; Glutaredoxin [Cynara cardunculus var. scolymus]}	{sp|Q7ZUC7|PGES2_DANRE; Prostaglandin E synthase 2 OS=Danio rerio GN=ptges2 PE=2 SV=1}	{At5g42150; KOG3029 Glutathione S-transferase-related protein R General function prediction only ;}	{PF00462:Glutaredoxin PF02798:Glutathione S-transferase, N-terminal domain PF10568:Outer mitochondrial membrane transport complex protein PF13409:Glutat...
i5_LQ_MM3Seed_c31482/f1p0/4296	{KQL16660.1; hypothetical protein SETIT_024457mg [Setaria italica]}	{sp|Q9FHE1|GSTT3_ARATH; Glutathione S-transferase T3 OS=Arabidopsis thaliana GN=GSTT3 PE=2 SV=1}	{NA}	{NA}
i5_LQ_MM3Seed_c38175/f1p47/4501	{KVH88085.1; Glutaredoxin [Cynara cardunculus var. scolymus]}	{sp|Q7ZUC7|PGES2_DANRE; Prostaglandin E synthase 2 OS=Danio rerio GN=ptges2 PE=2 SV=1}	{At5g42150; KOG3029 Glutathione S-transferase-related protein R General function prediction only ;}	{PF10568:Outer mitochondrial membrane transport complex protein PF13417:Glutathione S-transferase, N-terminal domain PF13409:Glutathione S-trans...
i5_LQ_MM3Seed_c38414/f1p0/4667	{KVI01633.1; hypothetical protein Ccrd_020091 [Cynara cardunculus var. scolymus]}	{sp|P57108|GSTZ_EUPES; Glutathione S-transferase zeta class OS=Euphorbia esula PE=2 SV=1}	{At2g02390; KOG0868 Glutathione S-transferase O Posttranslational modification, protein turnover, chaperones ;}	{PF02798:Glutathione S-transferase, N-terminal domain PF13409:Glutathione S-transferase, N-terminal domain PF13417:Glutathione S-transferase, N-terminal domain}
i5_LQ_MM3Seed_c50488/f1p0/4559	{KVH92002.1; Glutathione S-transferase/chloride channel, C-terminal [Cynara cardunculus var. scolymus]}	{sp|P42620|YQJG_ECOLI; Glutathionyl-hydroquinone reductase YqjG OS=Escherichia coli (strain K12) GN=yqjG PE=1 SV=1}	{At5g45020; KOG2903 Predicted glutathione S-transferase O Posttranslational modification, protein turnover, chaperones ;}	{PF13374:Tetratricopeptide repeat PF13417:Glutathione S-transferase, N-terminal domain PF13409:Glutathione S-transferase, N-terminal domain}
i5_LQ_MM3Seed_c59745/f1p4/5016	{XP_017225421.1; PREDICTED: uncharacterized protein LOC108201646 [Daucus carota subsp. sativus]}	{sp|Q9ZVQ3|GSTZ1_ARATH; Glutathione S-transferase Z1 OS=Arabidopsis thaliana GN=GSTZ1 PE=1 SV=1}	{At2g02390; KOG0868 Glutathione S-transferase O Posttranslational modification, protein turnover, chaperones ;}	{NA}
i5_LQ_MM3Seed_c6074/f1p0/4406	{KVI01633.1; hypothetical protein Ccrd_020091 [Cynara cardunculus var. scolymus]}	{sp|P57108|GSTZ_EUPES; Glutathione S-transferase zeta class OS=Euphorbia esula PE=2 SV=1}	{At2g02390; KOG0868 Glutathione S-transferase O Posttranslational modification, protein turnover, chaperones ;}	{NA}
i5_LQ_MM3Seed_c62774/f1p0/4272	{KVH92002.1; Glutathione S-transferase/chloride channel, C-terminal [Cynara cardunculus var. scolymus]}	{sp|P42620|YQJG_ECOLI; Glutathionyl-hydroquinone reductase YqjG OS=Escherichia coli (strain K12) GN=yqjG PE=1 SV=1}	{At5g45020; KOG2903 Predicted glutathione S-transferase O Posttranslational modification, protein turnover, chaperones ;}	{PF13374:Tetratricopeptide repeat PF13417:Glutathione S-transferase, N-terminal domain PF13409:Glutathione S-transferase, N-terminal domain}
i5_LQ_MM3Seed_c6480/f1p19/4573	{KVG70764.1; hypothetical protein Ccrd_026256 [Cynara cardunculus var. scolymus]}	{sp|P57108|GSTZ_EUPES; Glutathione S-transferase zeta class OS=Euphorbia esula PE=2 SV=1}	{At2g02390; KOG0868 Glutathione S-transferase O Posttranslational modification, protein turnover, chaperones ;}	{PF13409:Glutathione S-transferase, N-terminal domain PF13417:Glutathione S-transferase, N-terminal domain PF02798:Glutathione S-transferase, N-terminal domain}
i6_LQ_MM3Seed_c10318/f1p41/5072	{XP_008663554.1; PREDICTED: uncharacterized protein LOC103642020 [Zea mays]}	{sp|Q9FHE1|GSTT3_ARATH; Glutathione S-transferase T3 OS=Arabidopsis thaliana GN=GSTT3 PE=2 SV=1}	{NA}	{NA}
i6_LQ_MM3Seed_c11569/f1p0/5852	{XP_008652272.1; PREDICTED: protein enabled-like [Zea mays]}	{sp|Q9FHE1|GSTT3_ARATH; Glutathione S-transferase T3 OS=Arabidopsis thaliana GN=GSTT3 PE=2 SV=1}	{NA}	{NA}
i6_LQ_MM3Seed_c17465/f1p0/5321	{KQL16660.1; hypothetical protein SETIT_024457mg [Setaria italica]}	{sp|Q9FHE1|GSTT3_ARATH; Glutathione S-transferase T3 OS=Arabidopsis thaliana GN=GSTT3 PE=2 SV=1}	{NA}	{NA}
i6_LQ_MM3Seed_c18106/f1p0/5577	{XP_017256566.1; PREDICTED: uncharacterized protein LOC108226131 [Daucus carota subsp. sativus]}	{sp|Q9ZVQ3|GSTZ1_ARATH; Glutathione S-transferase Z1 OS=Arabidopsis thaliana GN=GSTZ1 PE=1 SV=1}	{At2g02390; KOG0868 Glutathione S-transferase O Posttranslational modification, protein turnover, chaperones ;}	{NA}
i6_LQ_MM3Seed_c18823/f1p0/5012	{KVI01633.1; hypothetical protein Ccrd_020091 [Cynara cardunculus var. scolymus]}	{sp|P57108|GSTZ_EUPES; Glutathione S-transferase zeta class OS=Euphorbia esula PE=2 SV=1}	{At2g02390; KOG0868 Glutathione S-transferase O Posttranslational modification, protein turnover, chaperones ;}	{NA}
i6_LQ_MM3Seed_c3405/f1p41/5592	{KVI11314.1; Glutathione S-transferase/chloride channel, C-terminal [Cynara cardunculus var. scolymus]}	{sp|P57108|GSTZ_EUPES; Glutathione S-transferase zeta class OS=Euphorbia esula PE=2 SV=1}	{At2g02380; KOG0868 Glutathione S-transferase O Posttranslational modification, protein turnover, chaperones ;}	{PF13409:Glutathione S-transferase, N-terminal domain PF13417:Glutathione S-transferase, N-terminal domain PF02798:Glutathione S-transferase, N-terminal domain}
i6_LQ_MM3Seed_c5483/f1p208/5660	{KVI08585.1; Glutathione S-transferase/chloride channel, C-terminal [Cynara cardunculus var. scolymus]}	{sp|Q9ZVQ3|GSTZ1_ARATH; Glutathione S-transferase Z1 OS=Arabidopsis thaliana GN=GSTZ1 PE=1 SV=1}	{At2g02390; KOG0868 Glutathione S-transferase O Posttranslational modification, protein turnover, chaperones ;}	{NA}
i6_LQ_MM3Seed_c5811/f1p0/5425	{XP_002464838.1; hypothetical protein SORBIDRAFT_01g027418, partial [Sorghum bicolor]}	{sp|Q9FHE1|GSTT3_ARATH; Glutathione S-transferase T3 OS=Arabidopsis thaliana GN=GSTT3 PE=2 SV=1}	{NA}	{NA}
i6_LQ_MM3Seed_c8161/f1p0/5237	{XP_017256566.1; PREDICTED: uncharacterized protein LOC108226131 [Daucus carota subsp. sativus]}	{sp|P57108|GSTZ_EUPES; Glutathione S-transferase zeta class OS=Euphorbia esula PE=2 SV=1}	{At2g02390; KOG0868 Glutathione S-transferase O Posttranslational modification, protein turnover, chaperones ;}	{NA}
i6_LQ_MM3Seed_c9860/f1p11/5272	{KVH98244.1; Aromatic-ring hydroxylase-like protein [Cynara cardunculus var. scolymus]}	{sp|Q9FHE1|GSTT3_ARATH; Glutathione S-transferase T3 OS=Arabidopsis thaliana GN=GSTT3 PE=2 SV=1}	{NA}
i9_LQ_MM3Seed_c198/f1p0/8428	{XP_008649081.1; PREDICTED: glutathione S-transferase T3-like [Zea mays]}	{sp|Q9FHE1|GSTT3_ARATH; Glutathione S-transferase T3 OS=Arabidopsis thaliana GN=GSTT3 PE=2 SV=1}	{NA}	{NA}
