# Supplementary material for: Full-length transcriptome analysis of multiple organs and identification of adaptive genes and pathways in Mikania micrantha
Source: Sci Rep. 2022 Feb 28;12:3272. doi: 10.1038/s41598-022-07198-0 (PMC8885683; doi:10.1038/s41598-022-07198-0)
Supplement: Supplementary file 7 — Supplementary Table S12. [file 41598_2022_7198_MOESM7_ESM.xlsx]

## Sheet: Sheet2
Table S12. Identification of the unigenes in the antioxidant defense system.
Gene_id	Gene_name	Gene_description	Root.fpkm	Stem.fpkm	Leaf.fpkm	Flower.fpkm	Seed.fpkm	KO_EC	KO_ID	KEGG_pathway
i0_LQ_MM3Root_c4229/f1p21/874	SOD	superoxide dismutase	13.67	0	0	0	0	1.15.1.1	K04564	ko04146; Cellular Processes; Transport and catabolism; Peroxisome
i0_LQ_MM3Stem_c3275/f1p0/975	SOD	superoxide dismutase	9.41	7.9	2.19	0	62.78	1.15.1.1	K04564	ko04146; Cellular Processes; Transport and catabolism; Peroxisome
i2_LQ_MM3Stem_c17067/f1p0/2140	SOD	superoxide dismutase	0	0.09	0.04	0.18	0	1.15.1.1	K04564	ko04146; Cellular Processes; Transport and catabolism; Peroxisome
i0_LQ_MM3Leaf_c2189/f1p1/885	SOD	superoxide dismutase	0	0.08	0.49	0	0	1.15.1.1	K04564	ko04146; Cellular Processes; Transport and catabolism; Peroxisome
i1_LQ_MM3Leaf_c12927/f1p0/1159	SOD	superoxide dismutase	4.35	8.02	31.39	12.38	2.88	1.15.1.1	K04564	ko04146; Cellular Processes; Transport and catabolism; Peroxisome
i2_LQ_MM3Leaf_c5830/f1p0/2807	SOD	superoxide dismutase	0.09	0.08	0.03	0.17	0.19	1.15.1.1	K04564	ko04146; Cellular Processes; Transport and catabolism; Peroxisome
i0_LQ_MM3Flower_c10538/f1p0/917	SOD	superoxide dismutase	0	0	0.19	0.66	0	1.15.1.1	K04564	ko04146; Cellular Processes; Transport and catabolism; Peroxisome
i0_LQ_MM3Flower_c21276/f1p1/565	SOD	superoxide dismutase	0	0	0	0.19	0.03	1.15.1.1	K04564	ko04146; Cellular Processes; Transport and catabolism; Peroxisome
i0_LQ_MM3Flower_c24745/f1p3/843	SOD	superoxide dismutase	0.11	0	0	0.06	0	1.15.1.1	K04564	ko04146; Cellular Processes; Transport and catabolism; Peroxisome
i0_LQ_MM3Flower_c7857/f1p1/944	SOD	superoxide dismutase	37.28	49.63	42.54	35.85	23.7	1.15.1.1	K04564	ko04146; Cellular Processes; Transport and catabolism; Peroxisome
i1_HQ_MM3Flower_c28946/f2p1/1144	SOD	superoxide dismutase	1.72	2.84	8.75	4.32	1.88	1.15.1.1	K04564	ko04146; Cellular Processes; Transport and catabolism; Peroxisome
i1_LQ_MM3Flower_c12524/f1p2/1686	SOD	superoxide dismutase	1.35	2.74	8.25	3.01	2.47	1.15.1.1	K04564	ko04146; Cellular Processes; Transport and catabolism; Peroxisome
i1_LQ_MM3Flower_c30035/f1p4/1012	SOD	superoxide dismutase	156.72	133.08	118.39	103.45	73.88	1.15.1.1	K04564	ko04146; Cellular Processes; Transport and catabolism; Peroxisome
i1_LQ_MM3Flower_c40155/f1p0/1285	SOD	superoxide dismutase	0	0	0.95	0.84	0	1.15.1.1	K04564	ko04146; Cellular Processes; Transport and catabolism; Peroxisome
i1_LQ_MM3Flower_c6297/f1p1/1146	SOD	superoxide dismutase	0	3.23	7.64	2.34	0.84	1.15.1.1	K04564	ko04146; Cellular Processes; Transport and catabolism; Peroxisome
i1_LQ_MM3Flower_c6771/f1p1/1120	SOD	superoxide dismutase	4.53	9.23	17.42	10.35	5.27	1.15.1.1	K04564	ko04146; Cellular Processes; Transport and catabolism; Peroxisome
i1_LQ_MM3Seed_c24134/f1p1/1310	SOD	superoxide dismutase	4.1	5.21	24.52	13.05	7.11	1.15.1.1	K04564	ko04146; Cellular Processes; Transport and catabolism; Peroxisome
i1_LQ_MM3Seed_c33987/f2p1/1034	SOD	superoxide dismutase	0	0.54	0.59	7.51	10.83	1.15.1.1	K04564	ko04146; Cellular Processes; Transport and catabolism; Peroxisome
i0_LQ_MM3Root_c1997/f3p15/955	SOD	superoxide dismutase	293.43	247.92	163.92	193.61	200.19	1.15.1.1	K04565	ko04146; Cellular Processes; Transport and catabolism; Peroxisome
i2_LQ_MM3Root_c7817/f1p12/2075	SOD	superoxide dismutase	2.86	3.03	0.52	0.44	0.54	1.15.1.1	K04565	ko04146; Cellular Processes; Transport and catabolism; Peroxisome
i0_LQ_MM3Stem_c2685/f1p13/940	SOD	superoxide dismutase	16.31	19.4	132.63	15.04	13.06	1.15.1.1	K04565	ko04146; Cellular Processes; Transport and catabolism; Peroxisome
i0_HQ_MM3Leaf_c598/f2p0/1005	SOD	superoxide dismutase	87.58	91.62	476.8	210.45	93.29	1.15.1.1	K04565	ko04146; Cellular Processes; Transport and catabolism; Peroxisome
i2_LQ_MM3Leaf_c44690/f2p0/2720	SOD	superoxide dismutase	0.34	0.07	0.39	0.1	0.13	1.15.1.1	K04565	ko04146; Cellular Processes; Transport and catabolism; Peroxisome
i2_LQ_MM3Leaf_c85842/f1p243/3009	SOD	superoxide dismutase	26.68	31.14	202.81	13.49	1.1	1.15.1.1	K04565	ko04146; Cellular Processes; Transport and catabolism; Peroxisome
i3_LQ_MM3Leaf_c3829/f1p0/3645	SOD	superoxide dismutase	0.2	0.35	0.35	0.05	0.42	1.15.1.1	K04565	ko04146; Cellular Processes; Transport and catabolism; Peroxisome
i0_HQ_MM3Flower_c85940/f4p0/661	SOD	superoxide dismutase	39.92	35.97	96.12	60.76	71.13	1.15.1.1	K04565	ko04146; Cellular Processes; Transport and catabolism; Peroxisome
i0_HQ_MM3Flower_c9459/f8p1/763	SOD	superoxide dismutase	998.26	628.32	591.41	517.07	663.21	1.15.1.1	K04565	ko04146; Cellular Processes; Transport and catabolism; Peroxisome
i0_LQ_MM3Flower_c11466/f1p1/806	SOD	superoxide dismutase	0.27	0	0.11	0.07	0.18	1.15.1.1	K04565	ko04146; Cellular Processes; Transport and catabolism; Peroxisome
i0_LQ_MM3Flower_c25092/f1p0/636	SOD	superoxide dismutase	0	0.83	0	0	0	1.15.1.1	K04565	ko04146; Cellular Processes; Transport and catabolism; Peroxisome
i0_LQ_MM3Flower_c31724/f1p0/829	SOD	superoxide dismutase	0	0	0	0.06	0	1.15.1.1	K04565	ko04146; Cellular Processes; Transport and catabolism; Peroxisome
i0_LQ_MM3Flower_c51732/f1p2/848	SOD	superoxide dismutase	1.29	1.15	0.98	1.3	5.52	1.15.1.1	K04565	ko04146; Cellular Processes; Transport and catabolism; Peroxisome
i0_LQ_MM3Flower_c7136/f1p1/685	SOD	superoxide dismutase	694.42	383.94	462.96	480.54	624.36	1.15.1.1	K04565	ko04146; Cellular Processes; Transport and catabolism; Peroxisome
i0_LQ_MM3Flower_c84217/f1p0/713	SOD	superoxide dismutase	21.8	12.96	29.52	8.56	0.8	1.15.1.1	K04565	ko04146; Cellular Processes; Transport and catabolism; Peroxisome
i1_LQ_MM3Flower_c57392/f1p9/1806	SOD	superoxide dismutase	0.12	0	0.14	0.68	1.67	1.15.1.1	K04565	ko04146; Cellular Processes; Transport and catabolism; Peroxisome
i0_HQ_MM3Seed_c1673/f2p0/829	SOD	superoxide dismutase	0	1.78	0	0.42	0	1.15.1.1	K04565	ko04146; Cellular Processes; Transport and catabolism; Peroxisome
i0_LQ_MM3Seed_c2243/f1p0/1089	SOD	superoxide dismutase	4.49	3.23	8.07	4.92	9.44	1.15.1.1	K04565	ko04146; Cellular Processes; Transport and catabolism; Peroxisome
i0_LQ_MM3Seed_c4265/f1p2/771	SOD	superoxide dismutase	0	0	0	0	0	1.15.1.1	K04565	ko04146; Cellular Processes; Transport and catabolism; Peroxisome
i0_LQ_MM3Seed_c5342/f1p0/789	SOD	superoxide dismutase	3.61	0.7	1.78	2.56	1.97	1.15.1.1	K04565	ko04146; Cellular Processes; Transport and catabolism; Peroxisome
i0_LQ_MM3Seed_c6466/f1p9/579	SOD	superoxide dismutase	0	0	0	0	0	1.15.1.1	K04565	ko04146; Cellular Processes; Transport and catabolism; Peroxisome
i2_LQ_MM3Seed_c6352/f1p0/2184	SOD	superoxide dismutase	0.64	0.22	0.14	0.4	0.53	1.15.1.1	K04565	ko04146; Cellular Processes; Transport and catabolism; Peroxisome
i1_HQ_MM3Root_c48647/f3p0/1890	CAT	catalase	249.65	422.26	219.67	0.11	0.66	1.11.1.6	K03781	ko04146; Cellular Processes; Transport and catabolism; Peroxisome|ko00380; Metabolism; Amino acid metabolism; Tryptophan metabolism;|ko00630; Metabolism; Carbohydrate metabolism; Glyoxylate and dicarboxylate metabolism|ko01200; Metabolism; Global and overview maps; Carbon metabolism
i1_LQ_MM3Root_c11098/f1p0/1691	CAT	catalase	0	0.08	0	0	0	1.11.1.6	K03781	ko04146; Cellular Processes; Transport and catabolism; Peroxisome|ko00380; Metabolism; Amino acid metabolism; Tryptophan metabolism;|ko00630; Metabolism; Carbohydrate metabolism; Glyoxylate and dicarboxylate metabolism|ko01200; Metabolism; Global and overview maps; Carbon metabolism
i1_LQ_MM3Root_c12075/f1p0/1682	CAT	catalase	0	0.04	0	0	0	1.11.1.6	K03781	ko04146; Cellular Processes; Transport and catabolism; Peroxisome|ko00380; Metabolism; Amino acid metabolism; Tryptophan metabolism;|ko00630; Metabolism; Carbohydrate metabolism; Glyoxylate and dicarboxylate metabolism|ko01200; Metabolism; Global and overview maps; Carbon metabolism
i1_LQ_MM3Root_c12700/f1p0/1962	CAT	catalase	1.35	0	0.29	0.75	0.62	1.11.1.6	K03781	ko04146; Cellular Processes; Transport and catabolism; Peroxisome|ko00380; Metabolism; Amino acid metabolism; Tryptophan metabolism;|ko00630; Metabolism; Carbohydrate metabolism; Glyoxylate and dicarboxylate metabolism|ko01200; Metabolism; Global and overview maps; Carbon metabolism
i1_LQ_MM3Root_c19631/f1p0/2018	CAT	catalase	0	0	0	0	0	1.11.1.6	K03781	ko04146; Cellular Processes; Transport and catabolism; Peroxisome|ko00380; Metabolism; Amino acid metabolism; Tryptophan metabolism;|ko00630; Metabolism; Carbohydrate metabolism; Glyoxylate and dicarboxylate metabolism|ko01200; Metabolism; Global and overview maps; Carbon metabolism
i1_LQ_MM3Root_c20734/f1p0/1862	CAT	catalase	0	0.05	0	0	0	1.11.1.6	K03781	ko04146; Cellular Processes; Transport and catabolism; Peroxisome|ko00380; Metabolism; Amino acid metabolism; Tryptophan metabolism;|ko00630; Metabolism; Carbohydrate metabolism; Glyoxylate and dicarboxylate metabolism|ko01200; Metabolism; Global and overview maps; Carbon metabolism
i1_LQ_MM3Root_c21133/f1p0/1450	CAT	catalase	0	0	0	0	0	1.11.1.6	K03781	ko04146; Cellular Processes; Transport and catabolism; Peroxisome|ko00380; Metabolism; Amino acid metabolism; Tryptophan metabolism;|ko00630; Metabolism; Carbohydrate metabolism; Glyoxylate and dicarboxylate metabolism|ko01200; Metabolism; Global and overview maps; Carbon metabolism
i1_LQ_MM3Root_c21170/f1p0/1580	CAT	catalase	0	0	0	0	0	1.11.1.6	K03781	ko04146; Cellular Processes; Transport and catabolism; Peroxisome|ko00380; Metabolism; Amino acid metabolism; Tryptophan metabolism;|ko00630; Metabolism; Carbohydrate metabolism; Glyoxylate and dicarboxylate metabolism|ko01200; Metabolism; Global and overview maps; Carbon metabolism
i1_LQ_MM3Root_c22834/f1p0/1967	CAT	catalase	0.11	0.06	0.06	0	0.03	1.11.1.6	K03781	ko04146; Cellular Processes; Transport and catabolism; Peroxisome|ko00380; Metabolism; Amino acid metabolism; Tryptophan metabolism;|ko00630; Metabolism; Carbohydrate metabolism; Glyoxylate and dicarboxylate metabolism|ko01200; Metabolism; Global and overview maps; Carbon metabolism
i1_LQ_MM3Root_c26820/f1p0/1990	CAT	catalase	0	0	0	0	0	1.11.1.6	K03781	ko04146; Cellular Processes; Transport and catabolism; Peroxisome|ko00380; Metabolism; Amino acid metabolism; Tryptophan metabolism;|ko00630; Metabolism; Carbohydrate metabolism; Glyoxylate and dicarboxylate metabolism|ko01200; Metabolism; Global and overview maps; Carbon metabolism
i1_LQ_MM3Root_c2995/f1p10/1697	CAT	catalase	1	0.55	0.51	0.09	0.24	1.11.1.6	K03781	ko04146; Cellular Processes; Transport and catabolism; Peroxisome|ko00380; Metabolism; Amino acid metabolism; Tryptophan metabolism;|ko00630; Metabolism; Carbohydrate metabolism; Glyoxylate and dicarboxylate metabolism|ko01200; Metabolism; Global and overview maps; Carbon metabolism
i1_LQ_MM3Root_c34661/f1p116/1810	CAT	catalase	0.11	0.41	0.11	0	0	1.11.1.6	K03781	ko04146; Cellular Processes; Transport and catabolism; Peroxisome|ko00380; Metabolism; Amino acid metabolism; Tryptophan metabolism;|ko00630; Metabolism; Carbohydrate metabolism; Glyoxylate and dicarboxylate metabolism|ko01200; Metabolism; Global and overview maps; Carbon metabolism
i1_LQ_MM3Root_c35314/f1p0/1745	CAT	catalase	2.67	6.48	6.52	0	0.83	1.11.1.6	K03781	ko04146; Cellular Processes; Transport and catabolism; Peroxisome|ko00380; Metabolism; Amino acid metabolism; Tryptophan metabolism;|ko00630; Metabolism; Carbohydrate metabolism; Glyoxylate and dicarboxylate metabolism|ko01200; Metabolism; Global and overview maps; Carbon metabolism
i1_LQ_MM3Root_c36218/f1p0/1769	CAT	catalase	0.12	0.06	0.04	0	0.03	1.11.1.6	K03781	ko04146; Cellular Processes; Transport and catabolism; Peroxisome|ko00380; Metabolism; Amino acid metabolism; Tryptophan metabolism;|ko00630; Metabolism; Carbohydrate metabolism; Glyoxylate and dicarboxylate metabolism|ko01200; Metabolism; Global and overview maps; Carbon metabolism
i1_LQ_MM3Root_c41356/f1p0/1982	CAT	catalase	0.36	1.17	0.64	0.47	1.66	1.11.1.6	K03781	ko04146; Cellular Processes; Transport and catabolism; Peroxisome|ko00380; Metabolism; Amino acid metabolism; Tryptophan metabolism;|ko00630; Metabolism; Carbohydrate metabolism; Glyoxylate and dicarboxylate metabolism|ko01200; Metabolism; Global and overview maps; Carbon metabolism
i1_LQ_MM3Root_c42638/f1p0/1900	CAT	catalase	0.16	0.28	0.24	0.04	0.1	1.11.1.6	K03781	ko04146; Cellular Processes; Transport and catabolism; Peroxisome|ko00380; Metabolism; Amino acid metabolism; Tryptophan metabolism;|ko00630; Metabolism; Carbohydrate metabolism; Glyoxylate and dicarboxylate metabolism|ko01200; Metabolism; Global and overview maps; Carbon metabolism
i1_LQ_MM3Root_c43363/f1p0/1752	CAT	catalase	0	0.22	0.03	0	0	1.11.1.6	K03781	ko04146; Cellular Processes; Transport and catabolism; Peroxisome|ko00380; Metabolism; Amino acid metabolism; Tryptophan metabolism;|ko00630; Metabolism; Carbohydrate metabolism; Glyoxylate and dicarboxylate metabolism|ko01200; Metabolism; Global and overview maps; Carbon metabolism
i1_LQ_MM3Root_c4581/f1p0/1779	CAT	catalase	0.53	0.18	0.11	0.13	0	1.11.1.6	K03781	ko04146; Cellular Processes; Transport and catabolism; Peroxisome|ko00380; Metabolism; Amino acid metabolism; Tryptophan metabolism;|ko00630; Metabolism; Carbohydrate metabolism; Glyoxylate and dicarboxylate metabolism|ko01200; Metabolism; Global and overview maps; Carbon metabolism
i1_LQ_MM3Root_c5128/f1p0/1701	CAT	catalase	0.09	0.03	0	0	0	1.11.1.6	K03781	ko04146; Cellular Processes; Transport and catabolism; Peroxisome|ko00380; Metabolism; Amino acid metabolism; Tryptophan metabolism;|ko00630; Metabolism; Carbohydrate metabolism; Glyoxylate and dicarboxylate metabolism|ko01200; Metabolism; Global and overview maps; Carbon metabolism
i1_LQ_MM3Root_c51414/f1p1/1771	CAT	catalase	0.04	0.29	0	0	0.07	1.11.1.6	K03781	ko04146; Cellular Processes; Transport and catabolism; Peroxisome|ko00380; Metabolism; Amino acid metabolism; Tryptophan metabolism;|ko00630; Metabolism; Carbohydrate metabolism; Glyoxylate and dicarboxylate metabolism|ko01200; Metabolism; Global and overview maps; Carbon metabolism
i1_LQ_MM3Root_c53134/f1p96/1529	CAT	catalase	0	0	0	0	0	1.11.1.6	K03781	ko04146; Cellular Processes; Transport and catabolism; Peroxisome|ko00380; Metabolism; Amino acid metabolism; Tryptophan metabolism;|ko00630; Metabolism; Carbohydrate metabolism; Glyoxylate and dicarboxylate metabolism|ko01200; Metabolism; Global and overview maps; Carbon metabolism
i1_LQ_MM3Root_c53762/f1p0/1716	CAT	catalase	0.09	0.11	0.07	0.02	0	1.11.1.6	K03781	ko04146; Cellular Processes; Transport and catabolism; Peroxisome|ko00380; Metabolism; Amino acid metabolism; Tryptophan metabolism;|ko00630; Metabolism; Carbohydrate metabolism; Glyoxylate and dicarboxylate metabolism|ko01200; Metabolism; Global and overview maps; Carbon metabolism
i1_LQ_MM3Root_c53777/f1p0/1657	CAT	catalase	0.13	0	0	0	0	1.11.1.6	K03781	ko04146; Cellular Processes; Transport and catabolism; Peroxisome|ko00380; Metabolism; Amino acid metabolism; Tryptophan metabolism;|ko00630; Metabolism; Carbohydrate metabolism; Glyoxylate and dicarboxylate metabolism|ko01200; Metabolism; Global and overview maps; Carbon metabolism
i1_LQ_MM3Root_c5399/f1p0/1809	CAT	catalase	1.69	2.03	1.26	0.28	0.26	1.11.1.6	K03781	ko04146; Cellular Processes; Transport and catabolism; Peroxisome|ko00380; Metabolism; Amino acid metabolism; Tryptophan metabolism;|ko00630; Metabolism; Carbohydrate metabolism; Glyoxylate and dicarboxylate metabolism|ko01200; Metabolism; Global and overview maps; Carbon metabolism
i1_LQ_MM3Root_c54024/f1p1/1843	CAT	catalase	0.76	0.42	0.3	0.07	0.12	1.11.1.6	K03781	ko04146; Cellular Processes; Transport and catabolism; Peroxisome|ko00380; Metabolism; Amino acid metabolism; Tryptophan metabolism;|ko00630; Metabolism; Carbohydrate metabolism; Glyoxylate and dicarboxylate metabolism|ko01200; Metabolism; Global and overview maps; Carbon metabolism
i1_LQ_MM3Root_c55265/f1p0/1759	CAT	catalase	1.02	0.8	0.84	0.32	0.56	1.11.1.6	K03781	ko04146; Cellular Processes; Transport and catabolism; Peroxisome|ko00380; Metabolism; Amino acid metabolism; Tryptophan metabolism;|ko00630; Metabolism; Carbohydrate metabolism; Glyoxylate and dicarboxylate metabolism|ko01200; Metabolism; Global and overview maps; Carbon metabolism
i1_LQ_MM3Root_c58434/f1p0/1642	CAT	catalase	0.04	0	0	0	0.04	1.11.1.6	K03781	ko04146; Cellular Processes; Transport and catabolism; Peroxisome|ko00380; Metabolism; Amino acid metabolism; Tryptophan metabolism;|ko00630; Metabolism; Carbohydrate metabolism; Glyoxylate and dicarboxylate metabolism|ko01200; Metabolism; Global and overview maps; Carbon metabolism
i1_LQ_MM3Root_c59067/f2p0/1735	CAT	catalase	0.6	0.54	0.28	0	0	1.11.1.6	K03781	ko04146; Cellular Processes; Transport and catabolism; Peroxisome|ko00380; Metabolism; Amino acid metabolism; Tryptophan metabolism;|ko00630; Metabolism; Carbohydrate metabolism; Glyoxylate and dicarboxylate metabolism|ko01200; Metabolism; Global and overview maps; Carbon metabolism
i1_LQ_MM3Root_c64652/f1p0/1617	CAT	catalase	0	0	0	0.05	0	1.11.1.6	K03781	ko04146; Cellular Processes; Transport and catabolism; Peroxisome|ko00380; Metabolism; Amino acid metabolism; Tryptophan metabolism;|ko00630; Metabolism; Carbohydrate metabolism; Glyoxylate and dicarboxylate metabolism|ko01200; Metabolism; Global and overview maps; Carbon metabolism
i1_LQ_MM3Root_c65454/f1p0/1702	CAT	catalase	0.18	0.43	0.15	0.02	0.07	1.11.1.6	K03781	ko04146; Cellular Processes; Transport and catabolism; Peroxisome|ko00380; Metabolism; Amino acid metabolism; Tryptophan metabolism;|ko00630; Metabolism; Carbohydrate metabolism; Glyoxylate and dicarboxylate metabolism|ko01200; Metabolism; Global and overview maps; Carbon metabolism
i1_LQ_MM3Root_c68643/f1p115/1756	CAT	catalase	0.09	0.26	0.04	0.04	0.07	1.11.1.6	K03781	ko04146; Cellular Processes; Transport and catabolism; Peroxisome|ko00380; Metabolism; Amino acid metabolism; Tryptophan metabolism;|ko00630; Metabolism; Carbohydrate metabolism; Glyoxylate and dicarboxylate metabolism|ko01200; Metabolism; Global and overview maps; Carbon metabolism
i1_LQ_MM3Root_c8250/f1p22/1628	CAT	catalase	54.19	19.26	2	2.76	3.47	1.11.1.6	K03781	ko04146; Cellular Processes; Transport and catabolism; Peroxisome|ko00380; Metabolism; Amino acid metabolism; Tryptophan metabolism;|ko00630; Metabolism; Carbohydrate metabolism; Glyoxylate and dicarboxylate metabolism|ko01200; Metabolism; Global and overview maps; Carbon metabolism
i1_LQ_MM3Root_c8852/f1p0/1714	CAT	catalase	0	0	0	0	0	1.11.1.6	K03781	ko04146; Cellular Processes; Transport and catabolism; Peroxisome|ko00380; Metabolism; Amino acid metabolism; Tryptophan metabolism;|ko00630; Metabolism; Carbohydrate metabolism; Glyoxylate and dicarboxylate metabolism|ko01200; Metabolism; Global and overview maps; Carbon metabolism
i2_LQ_MM3Root_c10965/f1p0/2116	CAT	catalase	0	0.03	0	0	0	1.11.1.6	K03781	ko04146; Cellular Processes; Transport and catabolism; Peroxisome|ko00380; Metabolism; Amino acid metabolism; Tryptophan metabolism;|ko00630; Metabolism; Carbohydrate metabolism; Glyoxylate and dicarboxylate metabolism|ko01200; Metabolism; Global and overview maps; Carbon metabolism
i2_LQ_MM3Root_c16855/f1p23/2148	CAT	catalase	0	0	0.13	0	0	1.11.1.6	K03781	ko04146; Cellular Processes; Transport and catabolism; Peroxisome|ko00380; Metabolism; Amino acid metabolism; Tryptophan metabolism;|ko00630; Metabolism; Carbohydrate metabolism; Glyoxylate and dicarboxylate metabolism|ko01200; Metabolism; Global and overview maps; Carbon metabolism
i2_LQ_MM3Root_c3351/f1p0/2182	CAT	catalase	0.03	0.06	0.03	0.02	0	1.11.1.6	K03781	ko04146; Cellular Processes; Transport and catabolism; Peroxisome|ko00380; Metabolism; Amino acid metabolism; Tryptophan metabolism;|ko00630; Metabolism; Carbohydrate metabolism; Glyoxylate and dicarboxylate metabolism|ko01200; Metabolism; Global and overview maps; Carbon metabolism
i2_LQ_MM3Root_c5027/f1p27/2050	CAT	catalase	0.34	0.54	0.18	0.06	0.18	1.11.1.6	K03781	ko04146; Cellular Processes; Transport and catabolism; Peroxisome|ko00380; Metabolism; Amino acid metabolism; Tryptophan metabolism;|ko00630; Metabolism; Carbohydrate metabolism; Glyoxylate and dicarboxylate metabolism|ko01200; Metabolism; Global and overview maps; Carbon metabolism
i2_LQ_MM3Root_c5042/f1p0/2217	CAT	catalase	0	0	0	0	0	1.11.1.6	K03781	ko04146; Cellular Processes; Transport and catabolism; Peroxisome|ko00380; Metabolism; Amino acid metabolism; Tryptophan metabolism;|ko00630; Metabolism; Carbohydrate metabolism; Glyoxylate and dicarboxylate metabolism|ko01200; Metabolism; Global and overview maps; Carbon metabolism
i2_LQ_MM3Root_c5694/f1p10/2180	CAT	catalase	0.14	0.48	0.2	0.05	0.11	1.11.1.6	K03781	ko04146; Cellular Processes; Transport and catabolism; Peroxisome|ko00380; Metabolism; Amino acid metabolism; Tryptophan metabolism;|ko00630; Metabolism; Carbohydrate metabolism; Glyoxylate and dicarboxylate metabolism|ko01200; Metabolism; Global and overview maps; Carbon metabolism
i2_LQ_MM3Root_c6893/f1p0/2061	CAT	catalase	0.23	0.23	0.15	0.02	0.09	1.11.1.6	K03781	ko04146; Cellular Processes; Transport and catabolism; Peroxisome|ko00380; Metabolism; Amino acid metabolism; Tryptophan metabolism;|ko00630; Metabolism; Carbohydrate metabolism; Glyoxylate and dicarboxylate metabolism|ko01200; Metabolism; Global and overview maps; Carbon metabolism
i3_LQ_MM3Root_c24322/f1p263/3630	CAT	catalase	0.96	1.15	1.6	0.73	2.43	1.11.1.6	K03781	ko04146; Cellular Processes; Transport and catabolism; Peroxisome|ko00380; Metabolism; Amino acid metabolism; Tryptophan metabolism;|ko00630; Metabolism; Carbohydrate metabolism; Glyoxylate and dicarboxylate metabolism|ko01200; Metabolism; Global and overview maps; Carbon metabolism
i3_LQ_MM3Root_c42639/f1p264/3136	CAT	catalase	0.56	0.49	0.39	0.09	0.12	1.11.1.6	K03781	ko04146; Cellular Processes; Transport and catabolism; Peroxisome|ko00380; Metabolism; Amino acid metabolism; Tryptophan metabolism;|ko00630; Metabolism; Carbohydrate metabolism; Glyoxylate and dicarboxylate metabolism|ko01200; Metabolism; Global and overview maps; Carbon metabolism
i0_LQ_MM3Stem_c4574/f1p6/810	CAT	catalase	0	0.1	0	0	0	1.11.1.6	K03781	ko04146; Cellular Processes; Transport and catabolism; Peroxisome|ko00380; Metabolism; Amino acid metabolism; Tryptophan metabolism;|ko00630; Metabolism; Carbohydrate metabolism; Glyoxylate and dicarboxylate metabolism|ko01200; Metabolism; Global and overview maps; Carbon metabolism
i1_LQ_MM3Stem_c10084/f1p0/1894	CAT	catalase	0	0.22	0.03	0.02	0	1.11.1.6	K03781	ko04146; Cellular Processes; Transport and catabolism; Peroxisome|ko00380; Metabolism; Amino acid metabolism; Tryptophan metabolism;|ko00630; Metabolism; Carbohydrate metabolism; Glyoxylate and dicarboxylate metabolism|ko01200; Metabolism; Global and overview maps; Carbon metabolism
i1_LQ_MM3Stem_c10328/f1p98/1848	CAT	catalase	0.12	0.22	0	0.06	0	1.11.1.6	K03781	ko04146; Cellular Processes; Transport and catabolism; Peroxisome|ko00380; Metabolism; Amino acid metabolism; Tryptophan metabolism;|ko00630; Metabolism; Carbohydrate metabolism; Glyoxylate and dicarboxylate metabolism|ko01200; Metabolism; Global and overview maps; Carbon metabolism
i1_LQ_MM3Stem_c10404/f1p38/1618	CAT	catalase	0	0	0	0	0	1.11.1.6	K03781	ko04146; Cellular Processes; Transport and catabolism; Peroxisome|ko00380; Metabolism; Amino acid metabolism; Tryptophan metabolism;|ko00630; Metabolism; Carbohydrate metabolism; Glyoxylate and dicarboxylate metabolism|ko01200; Metabolism; Global and overview maps; Carbon metabolism
i1_LQ_MM3Stem_c10485/f1p1/1544	CAT	catalase	0	0.39	0.06	0.03	0	1.11.1.6	K03781	ko04146; Cellular Processes; Transport and catabolism; Peroxisome|ko00380; Metabolism; Amino acid metabolism; Tryptophan metabolism;|ko00630; Metabolism; Carbohydrate metabolism; Glyoxylate and dicarboxylate metabolism|ko01200; Metabolism; Global and overview maps; Carbon metabolism
i1_LQ_MM3Stem_c10682/f1p18/1938	CAT	catalase	0	0	0	0	0	1.11.1.6	K03781	ko04146; Cellular Processes; Transport and catabolism; Peroxisome|ko00380; Metabolism; Amino acid metabolism; Tryptophan metabolism;|ko00630; Metabolism; Carbohydrate metabolism; Glyoxylate and dicarboxylate metabolism|ko01200; Metabolism; Global and overview maps; Carbon metabolism
i1_LQ_MM3Stem_c12669/f2p0/1637	CAT	catalase	0	0.08	0.11	0	0	1.11.1.6	K03781	ko04146; Cellular Processes; Transport and catabolism; Peroxisome|ko00380; Metabolism; Amino acid metabolism; Tryptophan metabolism;|ko00630; Metabolism; Carbohydrate metabolism; Glyoxylate and dicarboxylate metabolism|ko01200; Metabolism; Global and overview maps; Carbon metabolism
i1_LQ_MM3Stem_c12863/f1p0/1797	CAT	catalase	0.17	0.16	0	0.02	0.05	1.11.1.6	K03781	ko04146; Cellular Processes; Transport and catabolism; Peroxisome|ko00380; Metabolism; Amino acid metabolism; Tryptophan metabolism;|ko00630; Metabolism; Carbohydrate metabolism; Glyoxylate and dicarboxylate metabolism|ko01200; Metabolism; Global and overview maps; Carbon metabolism
i1_LQ_MM3Stem_c13157/f1p0/1695	CAT	catalase	0	0.22	0.04	0	0	1.11.1.6	K03781	ko04146; Cellular Processes; Transport and catabolism; Peroxisome|ko00380; Metabolism; Amino acid metabolism; Tryptophan metabolism;|ko00630; Metabolism; Carbohydrate metabolism; Glyoxylate and dicarboxylate metabolism|ko01200; Metabolism; Global and overview maps; Carbon metabolism
i1_LQ_MM3Stem_c13239/f1p0/1978	CAT	catalase	0	0.14	0.07	0.08	0.03	1.11.1.6	K03781	ko04146; Cellular Processes; Transport and catabolism; Peroxisome|ko00380; Metabolism; Amino acid metabolism; Tryptophan metabolism;|ko00630; Metabolism; Carbohydrate metabolism; Glyoxylate and dicarboxylate metabolism|ko01200; Metabolism; Global and overview maps; Carbon metabolism
i1_LQ_MM3Stem_c13492/f1p0/1746	CAT	catalase	0	0	0	0	0	1.11.1.6	K03781	ko04146; Cellular Processes; Transport and catabolism; Peroxisome|ko00380; Metabolism; Amino acid metabolism; Tryptophan metabolism;|ko00630; Metabolism; Carbohydrate metabolism; Glyoxylate and dicarboxylate metabolism|ko01200; Metabolism; Global and overview maps; Carbon metabolism
i1_LQ_MM3Stem_c13714/f1p0/1617	CAT	catalase	0	0.04	0	0.02	0	1.11.1.6	K03781	ko04146; Cellular Processes; Transport and catabolism; Peroxisome|ko00380; Metabolism; Amino acid metabolism; Tryptophan metabolism;|ko00630; Metabolism; Carbohydrate metabolism; Glyoxylate and dicarboxylate metabolism|ko01200; Metabolism; Global and overview maps; Carbon metabolism
i1_LQ_MM3Stem_c13919/f1p0/1742	CAT	catalase	0	0.27	0	0	0.04	1.11.1.6	K03781	ko04146; Cellular Processes; Transport and catabolism; Peroxisome|ko00380; Metabolism; Amino acid metabolism; Tryptophan metabolism;|ko00630; Metabolism; Carbohydrate metabolism; Glyoxylate and dicarboxylate metabolism|ko01200; Metabolism; Global and overview maps; Carbon metabolism
i1_LQ_MM3Stem_c14185/f1p0/1646	CAT	catalase	0	0	0.06	0	0	1.11.1.6	K03781	ko04146; Cellular Processes; Transport and catabolism; Peroxisome|ko00380; Metabolism; Amino acid metabolism; Tryptophan metabolism;|ko00630; Metabolism; Carbohydrate metabolism; Glyoxylate and dicarboxylate metabolism|ko01200; Metabolism; Global and overview maps; Carbon metabolism
i1_LQ_MM3Stem_c14228/f1p0/1554	CAT	catalase	0	0	0	0	0	1.11.1.6	K03781	ko04146; Cellular Processes; Transport and catabolism; Peroxisome|ko00380; Metabolism; Amino acid metabolism; Tryptophan metabolism;|ko00630; Metabolism; Carbohydrate metabolism; Glyoxylate and dicarboxylate metabolism|ko01200; Metabolism; Global and overview maps; Carbon metabolism
i1_LQ_MM3Stem_c14243/f1p0/1574	CAT	catalase	0.09	0.19	0.19	0	0.14	1.11.1.6	K03781	ko04146; Cellular Processes; Transport and catabolism; Peroxisome|ko00380; Metabolism; Amino acid metabolism; Tryptophan metabolism;|ko00630; Metabolism; Carbohydrate metabolism; Glyoxylate and dicarboxylate metabolism|ko01200; Metabolism; Global and overview maps; Carbon metabolism
i1_LQ_MM3Stem_c14480/f1p7/1639	CAT	catalase	0	0.24	0.15	0	0	1.11.1.6	K03781	ko04146; Cellular Processes; Transport and catabolism; Peroxisome|ko00380; Metabolism; Amino acid metabolism; Tryptophan metabolism;|ko00630; Metabolism; Carbohydrate metabolism; Glyoxylate and dicarboxylate metabolism|ko01200; Metabolism; Global and overview maps; Carbon metabolism
i1_LQ_MM3Stem_c14596/f1p15/1667	CAT	catalase	0.27	0.3	0	0	0.07	1.11.1.6	K03781	ko04146; Cellular Processes; Transport and catabolism; Peroxisome|ko00380; Metabolism; Amino acid metabolism; Tryptophan metabolism;|ko00630; Metabolism; Carbohydrate metabolism; Glyoxylate and dicarboxylate metabolism|ko01200; Metabolism; Global and overview maps; Carbon metabolism
i1_LQ_MM3Stem_c14612/f1p36/1584	CAT	catalase	0	0.08	0.04	0	0	1.11.1.6	K03781	ko04146; Cellular Processes; Transport and catabolism; Peroxisome|ko00380; Metabolism; Amino acid metabolism; Tryptophan metabolism;|ko00630; Metabolism; Carbohydrate metabolism; Glyoxylate and dicarboxylate metabolism|ko01200; Metabolism; Global and overview maps; Carbon metabolism
i1_LQ_MM3Stem_c14667/f1p0/1708	CAT	catalase	0	0.15	0	0.02	0	1.11.1.6	K03781	ko04146; Cellular Processes; Transport and catabolism; Peroxisome|ko00380; Metabolism; Amino acid metabolism; Tryptophan metabolism;|ko00630; Metabolism; Carbohydrate metabolism; Glyoxylate and dicarboxylate metabolism|ko01200; Metabolism; Global and overview maps; Carbon metabolism
i1_LQ_MM3Stem_c14766/f1p0/1613	CAT	catalase	0.18	0.31	0.19	0.09	0.07	1.11.1.6	K03781	ko04146; Cellular Processes; Transport and catabolism; Peroxisome|ko00380; Metabolism; Amino acid metabolism; Tryptophan metabolism;|ko00630; Metabolism; Carbohydrate metabolism; Glyoxylate and dicarboxylate metabolism|ko01200; Metabolism; Global and overview maps; Carbon metabolism
i1_LQ_MM3Stem_c14821/f1p0/1717	CAT	catalase	0.09	0.33	0	0.04	0.11	1.11.1.6	K03781	ko04146; Cellular Processes; Transport and catabolism; Peroxisome|ko00380; Metabolism; Amino acid metabolism; Tryptophan metabolism;|ko00630; Metabolism; Carbohydrate metabolism; Glyoxylate and dicarboxylate metabolism|ko01200; Metabolism; Global and overview maps; Carbon metabolism
i1_LQ_MM3Stem_c3635/f1p0/1752	CAT	catalase	0	0	0	0.02	0	1.11.1.6	K03781	ko04146; Cellular Processes; Transport and catabolism; Peroxisome|ko00380; Metabolism; Amino acid metabolism; Tryptophan metabolism;|ko00630; Metabolism; Carbohydrate metabolism; Glyoxylate and dicarboxylate metabolism|ko01200; Metabolism; Global and overview maps; Carbon metabolism
i1_LQ_MM3Stem_c3969/f1p7/1861	CAT	catalase	0	0	0	0	0	1.11.1.6	K03781	ko04146; Cellular Processes; Transport and catabolism; Peroxisome|ko00380; Metabolism; Amino acid metabolism; Tryptophan metabolism;|ko00630; Metabolism; Carbohydrate metabolism; Glyoxylate and dicarboxylate metabolism|ko01200; Metabolism; Global and overview maps; Carbon metabolism
i1_LQ_MM3Stem_c4163/f2p0/1854	CAT	catalase	0.31	0.19	0.2	0.02	0.04	1.11.1.6	K03781	ko04146; Cellular Processes; Transport and catabolism; Peroxisome|ko00380; Metabolism; Amino acid metabolism; Tryptophan metabolism;|ko00630; Metabolism; Carbohydrate metabolism; Glyoxylate and dicarboxylate metabolism|ko01200; Metabolism; Global and overview maps; Carbon metabolism
i1_LQ_MM3Stem_c4621/f1p80/1995	CAT	catalase	0	0.04	0	0	0	1.11.1.6	K03781	ko04146; Cellular Processes; Transport and catabolism; Peroxisome|ko00380; Metabolism; Amino acid metabolism; Tryptophan metabolism;|ko00630; Metabolism; Carbohydrate metabolism; Glyoxylate and dicarboxylate metabolism|ko01200; Metabolism; Global and overview maps; Carbon metabolism
i1_LQ_MM3Stem_c4629/f1p0/1729	CAT	catalase	0.09	0.04	0	0	0.11	1.11.1.6	K03781	ko04146; Cellular Processes; Transport and catabolism; Peroxisome|ko00380; Metabolism; Amino acid metabolism; Tryptophan metabolism;|ko00630; Metabolism; Carbohydrate metabolism; Glyoxylate and dicarboxylate metabolism|ko01200; Metabolism; Global and overview maps; Carbon metabolism
i1_LQ_MM3Stem_c4963/f1p1/1738	CAT	catalase	0	0.11	0.03	0.02	0.09	1.11.1.6	K03781	ko04146; Cellular Processes; Transport and catabolism; Peroxisome|ko00380; Metabolism; Amino acid metabolism; Tryptophan metabolism;|ko00630; Metabolism; Carbohydrate metabolism; Glyoxylate and dicarboxylate metabolism|ko01200; Metabolism; Global and overview maps; Carbon metabolism
i1_LQ_MM3Stem_c4999/f1p0/1698	CAT	catalase	0	0	0	0.04	0.03	1.11.1.6	K03781	ko04146; Cellular Processes; Transport and catabolism; Peroxisome|ko00380; Metabolism; Amino acid metabolism; Tryptophan metabolism;|ko00630; Metabolism; Carbohydrate metabolism; Glyoxylate and dicarboxylate metabolism|ko01200; Metabolism; Global and overview maps; Carbon metabolism
i1_LQ_MM3Stem_c5509/f1p47/1676	CAT	catalase	0	0.19	0	0	0	1.11.1.6	K03781	ko04146; Cellular Processes; Transport and catabolism; Peroxisome|ko00380; Metabolism; Amino acid metabolism; Tryptophan metabolism;|ko00630; Metabolism; Carbohydrate metabolism; Glyoxylate and dicarboxylate metabolism|ko01200; Metabolism; Global and overview maps; Carbon metabolism
i1_LQ_MM3Stem_c5919/f1p0/1692	CAT	catalase	2.27	5.1	2.54	0.69	0.89	1.11.1.6	K03781	ko04146; Cellular Processes; Transport and catabolism; Peroxisome|ko00380; Metabolism; Amino acid metabolism; Tryptophan metabolism;|ko00630; Metabolism; Carbohydrate metabolism; Glyoxylate and dicarboxylate metabolism|ko01200; Metabolism; Global and overview maps; Carbon metabolism
i1_LQ_MM3Stem_c6071/f1p10/1767	CAT	catalase	0.04	0.24	0.08	0.04	0.04	1.11.1.6	K03781	ko04146; Cellular Processes; Transport and catabolism; Peroxisome|ko00380; Metabolism; Amino acid metabolism; Tryptophan metabolism;|ko00630; Metabolism; Carbohydrate metabolism; Glyoxylate and dicarboxylate metabolism|ko01200; Metabolism; Global and overview maps; Carbon metabolism
i1_LQ_MM3Stem_c6154/f1p21/1855	CAT	catalase	0.08	0.03	0.03	0	0	1.11.1.6	K03781	ko04146; Cellular Processes; Transport and catabolism; Peroxisome|ko00380; Metabolism; Amino acid metabolism; Tryptophan metabolism;|ko00630; Metabolism; Carbohydrate metabolism; Glyoxylate and dicarboxylate metabolism|ko01200; Metabolism; Global and overview maps; Carbon metabolism
i1_LQ_MM3Stem_c6258/f1p0/1560	CAT	catalase	0	0	0	0	0	1.11.1.6	K03781	ko04146; Cellular Processes; Transport and catabolism; Peroxisome|ko00380; Metabolism; Amino acid metabolism; Tryptophan metabolism;|ko00630; Metabolism; Carbohydrate metabolism; Glyoxylate and dicarboxylate metabolism|ko01200; Metabolism; Global and overview maps; Carbon metabolism
i1_LQ_MM3Stem_c6437/f1p0/1809	CAT	catalase	0.04	0	0.04	0	0.03	1.11.1.6	K03781	ko04146; Cellular Processes; Transport and catabolism; Peroxisome|ko00380; Metabolism; Amino acid metabolism; Tryptophan metabolism;|ko00630; Metabolism; Carbohydrate metabolism; Glyoxylate and dicarboxylate metabolism|ko01200; Metabolism; Global and overview maps; Carbon metabolism
i1_LQ_MM3Stem_c6645/f1p100/1726	CAT	catalase	0.09	0.22	0.15	0	0	1.11.1.6	K03781	ko04146; Cellular Processes; Transport and catabolism; Peroxisome|ko00380; Metabolism; Amino acid metabolism; Tryptophan metabolism;|ko00630; Metabolism; Carbohydrate metabolism; Glyoxylate and dicarboxylate metabolism|ko01200; Metabolism; Global and overview maps; Carbon metabolism
i1_LQ_MM3Stem_c6798/f1p35/1525	CAT	catalase	0	0	0.04	0	0	1.11.1.6	K03781	ko04146; Cellular Processes; Transport and catabolism; Peroxisome|ko00380; Metabolism; Amino acid metabolism; Tryptophan metabolism;|ko00630; Metabolism; Carbohydrate metabolism; Glyoxylate and dicarboxylate metabolism|ko01200; Metabolism; Global and overview maps; Carbon metabolism
i1_LQ_MM3Stem_c7054/f1p0/1595	CAT	catalase	0	0	0	0	0	1.11.1.6	K03781	ko04146; Cellular Processes; Transport and catabolism; Peroxisome|ko00380; Metabolism; Amino acid metabolism; Tryptophan metabolism;|ko00630; Metabolism; Carbohydrate metabolism; Glyoxylate and dicarboxylate metabolism|ko01200; Metabolism; Global and overview maps; Carbon metabolism
i1_LQ_MM3Stem_c7383/f1p2/1856	CAT	catalase	0.08	0.11	0.06	0.02	0.03	1.11.1.6	K03781	ko04146; Cellular Processes; Transport and catabolism; Peroxisome|ko00380; Metabolism; Amino acid metabolism; Tryptophan metabolism;|ko00630; Metabolism; Carbohydrate metabolism; Glyoxylate and dicarboxylate metabolism|ko01200; Metabolism; Global and overview maps; Carbon metabolism
i1_LQ_MM3Stem_c7666/f1p83/1646	CAT	catalase	0	0.1	0.04	0	0.07	1.11.1.6	K03781	ko04146; Cellular Processes; Transport and catabolism; Peroxisome|ko00380; Metabolism; Amino acid metabolism; Tryptophan metabolism;|ko00630; Metabolism; Carbohydrate metabolism; Glyoxylate and dicarboxylate metabolism|ko01200; Metabolism; Global and overview maps; Carbon metabolism
i1_LQ_MM3Stem_c7735/f1p118/1692	CAT	catalase	0	0.04	0	0	0	1.11.1.6	K03781	ko04146; Cellular Processes; Transport and catabolism; Peroxisome|ko00380; Metabolism; Amino acid metabolism; Tryptophan metabolism;|ko00630; Metabolism; Carbohydrate metabolism; Glyoxylate and dicarboxylate metabolism|ko01200; Metabolism; Global and overview maps; Carbon metabolism
i1_LQ_MM3Stem_c7987/f1p0/1595	CAT	catalase	0	0	0.07	0	0	1.11.1.6	K03781	ko04146; Cellular Processes; Transport and catabolism; Peroxisome|ko00380; Metabolism; Amino acid metabolism; Tryptophan metabolism;|ko00630; Metabolism; Carbohydrate metabolism; Glyoxylate and dicarboxylate metabolism|ko01200; Metabolism; Global and overview maps; Carbon metabolism
i1_LQ_MM3Stem_c8280/f1p16/1656	CAT	catalase	0.04	0.07	0.22	0	0	1.11.1.6	K03781	ko04146; Cellular Processes; Transport and catabolism; Peroxisome|ko00380; Metabolism; Amino acid metabolism; Tryptophan metabolism;|ko00630; Metabolism; Carbohydrate metabolism; Glyoxylate and dicarboxylate metabolism|ko01200; Metabolism; Global and overview maps; Carbon metabolism
i1_LQ_MM3Stem_c8399/f1p194/1675	CAT	catalase	0	0	0	0	0	1.11.1.6	K03781	ko04146; Cellular Processes; Transport and catabolism; Peroxisome|ko00380; Metabolism; Amino acid metabolism; Tryptophan metabolism;|ko00630; Metabolism; Carbohydrate metabolism; Glyoxylate and dicarboxylate metabolism|ko01200; Metabolism; Global and overview maps; Carbon metabolism
i1_LQ_MM3Stem_c8471/f1p5/1695	CAT	catalase	0.23	0.3	0.11	0	0.04	1.11.1.6	K03781	ko04146; Cellular Processes; Transport and catabolism; Peroxisome|ko00380; Metabolism; Amino acid metabolism; Tryptophan metabolism;|ko00630; Metabolism; Carbohydrate metabolism; Glyoxylate and dicarboxylate metabolism|ko01200; Metabolism; Global and overview maps; Carbon metabolism
i1_LQ_MM3Stem_c8556/f2p34/1582	CAT	catalase	0	0	0.07	0	0	1.11.1.6	K03781	ko04146; Cellular Processes; Transport and catabolism; Peroxisome|ko00380; Metabolism; Amino acid metabolism; Tryptophan metabolism;|ko00630; Metabolism; Carbohydrate metabolism; Glyoxylate and dicarboxylate metabolism|ko01200; Metabolism; Global and overview maps; Carbon metabolism
i1_LQ_MM3Stem_c8630/f1p19/1494	CAT	catalase	0	0	0	0	0	1.11.1.6	K03781	ko04146; Cellular Processes; Transport and catabolism; Peroxisome|ko00380; Metabolism; Amino acid metabolism; Tryptophan metabolism;|ko00630; Metabolism; Carbohydrate metabolism; Glyoxylate and dicarboxylate metabolism|ko01200; Metabolism; Global and overview maps; Carbon metabolism
i1_LQ_MM3Stem_c9409/f1p59/1637	CAT	catalase	0	0	0	0	0	1.11.1.6	K03781	ko04146; Cellular Processes; Transport and catabolism; Peroxisome|ko00380; Metabolism; Amino acid metabolism; Tryptophan metabolism;|ko00630; Metabolism; Carbohydrate metabolism; Glyoxylate and dicarboxylate metabolism|ko01200; Metabolism; Global and overview maps; Carbon metabolism
i1_LQ_MM3Stem_c9610/f1p51/1546	CAT	catalase	0	0.33	0.04	0	0	1.11.1.6	K03781	ko04146; Cellular Processes; Transport and catabolism; Peroxisome|ko00380; Metabolism; Amino acid metabolism; Tryptophan metabolism;|ko00630; Metabolism; Carbohydrate metabolism; Glyoxylate and dicarboxylate metabolism|ko01200; Metabolism; Global and overview maps; Carbon metabolism
i1_LQ_MM3Stem_c9759/f1p0/1537	CAT	catalase	0	0.08	0.08	0.02	0	1.11.1.6	K03781	ko04146; Cellular Processes; Transport and catabolism; Peroxisome|ko00380; Metabolism; Amino acid metabolism; Tryptophan metabolism;|ko00630; Metabolism; Carbohydrate metabolism; Glyoxylate and dicarboxylate metabolism|ko01200; Metabolism; Global and overview maps; Carbon metabolism
i1_LQ_MM3Stem_c9771/f1p0/1825	CAT	catalase	0.04	0.18	0	0.02	0.07	1.11.1.6	K03781	ko04146; Cellular Processes; Transport and catabolism; Peroxisome|ko00380; Metabolism; Amino acid metabolism; Tryptophan metabolism;|ko00630; Metabolism; Carbohydrate metabolism; Glyoxylate and dicarboxylate metabolism|ko01200; Metabolism; Global and overview maps; Carbon metabolism
i1_LQ_MM3Stem_c9988/f1p94/1808	CAT	catalase	0.04	0	0	0	0	1.11.1.6	K03781	ko04146; Cellular Processes; Transport and catabolism; Peroxisome|ko00380; Metabolism; Amino acid metabolism; Tryptophan metabolism;|ko00630; Metabolism; Carbohydrate metabolism; Glyoxylate and dicarboxylate metabolism|ko01200; Metabolism; Global and overview maps; Carbon metabolism
i2_LQ_MM3Stem_c14493/f1p0/2638	CAT	catalase	5.42	17.62	1.89	0.07	0.17	1.11.1.6	K03781	ko04146; Cellular Processes; Transport and catabolism; Peroxisome|ko00380; Metabolism; Amino acid metabolism; Tryptophan metabolism;|ko00630; Metabolism; Carbohydrate metabolism; Glyoxylate and dicarboxylate metabolism|ko01200; Metabolism; Global and overview maps; Carbon metabolism
i3_LQ_MM3Stem_c19208/f1p298/3886	CAT	catalase	9.77	3.73	2.5	0.02	0.3	1.11.1.6	K03781	ko04146; Cellular Processes; Transport and catabolism; Peroxisome|ko00380; Metabolism; Amino acid metabolism; Tryptophan metabolism;|ko00630; Metabolism; Carbohydrate metabolism; Glyoxylate and dicarboxylate metabolism|ko01200; Metabolism; Global and overview maps; Carbon metabolism
i3_LQ_MM3Stem_c21153/f1p235/3471	CAT	catalase	2.24	4.88	1.69	0.04	0.36	1.11.1.6	K03781	ko04146; Cellular Processes; Transport and catabolism; Peroxisome|ko00380; Metabolism; Amino acid metabolism; Tryptophan metabolism;|ko00630; Metabolism; Carbohydrate metabolism; Glyoxylate and dicarboxylate metabolism|ko01200; Metabolism; Global and overview maps; Carbon metabolism
i3_LQ_MM3Stem_c35876/f1p386/3170	CAT	catalase	0.29	0.13	0.13	0	0	1.11.1.6	K03781	ko04146; Cellular Processes; Transport and catabolism; Peroxisome|ko00380; Metabolism; Amino acid metabolism; Tryptophan metabolism;|ko00630; Metabolism; Carbohydrate metabolism; Glyoxylate and dicarboxylate metabolism|ko01200; Metabolism; Global and overview maps; Carbon metabolism
i3_LQ_MM3Stem_c7565/f1p288/3854	CAT	catalase	154.26	381.37	238.97	0	0.11	1.11.1.6	K03781	ko04146; Cellular Processes; Transport and catabolism; Peroxisome|ko00380; Metabolism; Amino acid metabolism; Tryptophan metabolism;|ko00630; Metabolism; Carbohydrate metabolism; Glyoxylate and dicarboxylate metabolism|ko01200; Metabolism; Global and overview maps; Carbon metabolism
i0_LQ_MM3Leaf_c4316/f1p18/734	CAT	catalase	0.16	0.15	0.15	0	0	1.11.1.6	K03781	ko04146; Cellular Processes; Transport and catabolism; Peroxisome|ko00380; Metabolism; Amino acid metabolism; Tryptophan metabolism;|ko00630; Metabolism; Carbohydrate metabolism; Glyoxylate and dicarboxylate metabolism|ko01200; Metabolism; Global and overview maps; Carbon metabolism
i1_HQ_MM3Leaf_c876/f9p0/1760	CAT	catalase	8.48	0	30.76	44.15	92.85	1.11.1.6	K03781	ko04146; Cellular Processes; Transport and catabolism; Peroxisome|ko00380; Metabolism; Amino acid metabolism; Tryptophan metabolism;|ko00630; Metabolism; Carbohydrate metabolism; Glyoxylate and dicarboxylate metabolism|ko01200; Metabolism; Global and overview maps; Carbon metabolism
i1_LQ_MM3Leaf_c10498/f1p3/1735	CAT	catalase	0.05	0.3	0.22	0	0.04	1.11.1.6	K03781	ko04146; Cellular Processes; Transport and catabolism; Peroxisome|ko00380; Metabolism; Amino acid metabolism; Tryptophan metabolism;|ko00630; Metabolism; Carbohydrate metabolism; Glyoxylate and dicarboxylate metabolism|ko01200; Metabolism; Global and overview maps; Carbon metabolism
i1_LQ_MM3Leaf_c1211/f1p0/1794	CAT	catalase	0.04	0.44	0.04	0.02	0.06	1.11.1.6	K03781	ko04146; Cellular Processes; Transport and catabolism; Peroxisome|ko00380; Metabolism; Amino acid metabolism; Tryptophan metabolism;|ko00630; Metabolism; Carbohydrate metabolism; Glyoxylate and dicarboxylate metabolism|ko01200; Metabolism; Global and overview maps; Carbon metabolism
i1_LQ_MM3Leaf_c13560/f1p0/1901	CAT	catalase	3.22	6.65	4.09	0.15	0.06	1.11.1.6	K03781	ko04146; Cellular Processes; Transport and catabolism; Peroxisome|ko00380; Metabolism; Amino acid metabolism; Tryptophan metabolism;|ko00630; Metabolism; Carbohydrate metabolism; Glyoxylate and dicarboxylate metabolism|ko01200; Metabolism; Global and overview maps; Carbon metabolism
i1_LQ_MM3Leaf_c6279/f1p0/1786	CAT	catalase	0.94	1.45	0.85	0.27	0.56	1.11.1.6	K03781	ko04146; Cellular Processes; Transport and catabolism; Peroxisome|ko00380; Metabolism; Amino acid metabolism; Tryptophan metabolism;|ko00630; Metabolism; Carbohydrate metabolism; Glyoxylate and dicarboxylate metabolism|ko01200; Metabolism; Global and overview maps; Carbon metabolism
i1_LQ_MM3Leaf_c6299/f1p0/1868	CAT	catalase	1.11	1.68	1.48	0.4	0.63	1.11.1.6	K03781	ko04146; Cellular Processes; Transport and catabolism; Peroxisome|ko00380; Metabolism; Amino acid metabolism; Tryptophan metabolism;|ko00630; Metabolism; Carbohydrate metabolism; Glyoxylate and dicarboxylate metabolism|ko01200; Metabolism; Global and overview maps; Carbon metabolism
i2_LQ_MM3Leaf_c21681/f1p41/2283	CAT	catalase	17.34	110.05	55.63	0	0	1.11.1.6	K03781	ko04146; Cellular Processes; Transport and catabolism; Peroxisome|ko00380; Metabolism; Amino acid metabolism; Tryptophan metabolism;|ko00630; Metabolism; Carbohydrate metabolism; Glyoxylate and dicarboxylate metabolism|ko01200; Metabolism; Global and overview maps; Carbon metabolism
i2_LQ_MM3Leaf_c30529/f1p42/2411	CAT	catalase	0.46	0	0.3	0	0	1.11.1.6	K03781	ko04146; Cellular Processes; Transport and catabolism; Peroxisome|ko00380; Metabolism; Amino acid metabolism; Tryptophan metabolism;|ko00630; Metabolism; Carbohydrate metabolism; Glyoxylate and dicarboxylate metabolism|ko01200; Metabolism; Global and overview maps; Carbon metabolism
i2_LQ_MM3Leaf_c42629/f1p43/2813	CAT	catalase	0.5	1.25	0.35	0	0	1.11.1.6	K03781	ko04146; Cellular Processes; Transport and catabolism; Peroxisome|ko00380; Metabolism; Amino acid metabolism; Tryptophan metabolism;|ko00630; Metabolism; Carbohydrate metabolism; Glyoxylate and dicarboxylate metabolism|ko01200; Metabolism; Global and overview maps; Carbon metabolism
i2_LQ_MM3Leaf_c5436/f1p37/2823	CAT	catalase	0.51	0.66	0.36	0	0	1.11.1.6	K03781	ko04146; Cellular Processes; Transport and catabolism; Peroxisome|ko00380; Metabolism; Amino acid metabolism; Tryptophan metabolism;|ko00630; Metabolism; Carbohydrate metabolism; Glyoxylate and dicarboxylate metabolism|ko01200; Metabolism; Global and overview maps; Carbon metabolism
i2_LQ_MM3Leaf_c54788/f1p42/1992	CAT	catalase	18.79	32.58	4.27	0.04	0	1.11.1.6	K03781	ko04146; Cellular Processes; Transport and catabolism; Peroxisome|ko00380; Metabolism; Amino acid metabolism; Tryptophan metabolism;|ko00630; Metabolism; Carbohydrate metabolism; Glyoxylate and dicarboxylate metabolism|ko01200; Metabolism; Global and overview maps; Carbon metabolism
i2_LQ_MM3Leaf_c71183/f1p2/2264	CAT	catalase	8.74	3.46	41.16	0	1.13	1.11.1.6	K03781	ko04146; Cellular Processes; Transport and catabolism; Peroxisome|ko00380; Metabolism; Amino acid metabolism; Tryptophan metabolism;|ko00630; Metabolism; Carbohydrate metabolism; Glyoxylate and dicarboxylate metabolism|ko01200; Metabolism; Global and overview maps; Carbon metabolism
i2_LQ_MM3Leaf_c86408/f1p40/2712	CAT	catalase	1.04	1.03	1.37	1.01	2.21	1.11.1.6	K03781	ko04146; Cellular Processes; Transport and catabolism; Peroxisome|ko00380; Metabolism; Amino acid metabolism; Tryptophan metabolism;|ko00630; Metabolism; Carbohydrate metabolism; Glyoxylate and dicarboxylate metabolism|ko01200; Metabolism; Global and overview maps; Carbon metabolism
i3_LQ_MM3Leaf_c10780/f1p0/3644	CAT	catalase	0.5	0.95	0.7	0.03	0.09	1.11.1.6	K03781	ko04146; Cellular Processes; Transport and catabolism; Peroxisome|ko00380; Metabolism; Amino acid metabolism; Tryptophan metabolism;|ko00630; Metabolism; Carbohydrate metabolism; Glyoxylate and dicarboxylate metabolism|ko01200; Metabolism; Global and overview maps; Carbon metabolism
i4_LQ_MM3Leaf_c720/f1p0/4860	CAT	catalase	0.04	0.04	0.01	0.01	0.05	1.11.1.6	K03781	ko04146; Cellular Processes; Transport and catabolism; Peroxisome|ko00380; Metabolism; Amino acid metabolism; Tryptophan metabolism;|ko00630; Metabolism; Carbohydrate metabolism; Glyoxylate and dicarboxylate metabolism|ko01200; Metabolism; Global and overview maps; Carbon metabolism
i0_LQ_MM3Flower_c11728/f1p0/822	CAT	catalase	0	0.2	0	0	0	1.11.1.6	K03781	ko04146; Cellular Processes; Transport and catabolism; Peroxisome|ko00380; Metabolism; Amino acid metabolism; Tryptophan metabolism;|ko00630; Metabolism; Carbohydrate metabolism; Glyoxylate and dicarboxylate metabolism|ko01200; Metabolism; Global and overview maps; Carbon metabolism
i0_LQ_MM3Flower_c28245/f1p2/925	CAT	catalase	0	0	0	0	0	1.11.1.6	K03781	ko04146; Cellular Processes; Transport and catabolism; Peroxisome|ko00380; Metabolism; Amino acid metabolism; Tryptophan metabolism;|ko00630; Metabolism; Carbohydrate metabolism; Glyoxylate and dicarboxylate metabolism|ko01200; Metabolism; Global and overview maps; Carbon metabolism
i0_LQ_MM3Flower_c9097/f1p1/913	CAT	catalase	0	0	0	0	0	1.11.1.6	K03781	ko04146; Cellular Processes; Transport and catabolism; Peroxisome|ko00380; Metabolism; Amino acid metabolism; Tryptophan metabolism;|ko00630; Metabolism; Carbohydrate metabolism; Glyoxylate and dicarboxylate metabolism|ko01200; Metabolism; Global and overview maps; Carbon metabolism
i1_HQ_MM3Flower_c65278/f5p5/1844	CAT	catalase	1791.86	2335.67	1341.14	526.08	1310.97	1.11.1.6	K03781	ko04146; Cellular Processes; Transport and catabolism; Peroxisome|ko00380; Metabolism; Amino acid metabolism; Tryptophan metabolism;|ko00630; Metabolism; Carbohydrate metabolism; Glyoxylate and dicarboxylate metabolism|ko01200; Metabolism; Global and overview maps; Carbon metabolism
i1_LQ_MM3Flower_c13460/f1p10/1883	CAT	catalase	10.59	1.22	4.65	28.92	83.82	1.11.1.6	K03781	ko04146; Cellular Processes; Transport and catabolism; Peroxisome|ko00380; Metabolism; Amino acid metabolism; Tryptophan metabolism;|ko00630; Metabolism; Carbohydrate metabolism; Glyoxylate and dicarboxylate metabolism|ko01200; Metabolism; Global and overview maps; Carbon metabolism
i1_LQ_MM3Flower_c13807/f1p34/1978	CAT	catalase	17.89	7.42	8.14	41.63	96.27	1.11.1.6	K03781	ko04146; Cellular Processes; Transport and catabolism; Peroxisome|ko00380; Metabolism; Amino acid metabolism; Tryptophan metabolism;|ko00630; Metabolism; Carbohydrate metabolism; Glyoxylate and dicarboxylate metabolism|ko01200; Metabolism; Global and overview maps; Carbon metabolism
i1_LQ_MM3Flower_c21411/f1p0/1911	CAT	catalase	0	0	0	0	0	1.11.1.6	K03781	ko04146; Cellular Processes; Transport and catabolism; Peroxisome|ko00380; Metabolism; Amino acid metabolism; Tryptophan metabolism;|ko00630; Metabolism; Carbohydrate metabolism; Glyoxylate and dicarboxylate metabolism|ko01200; Metabolism; Global and overview maps; Carbon metabolism
i1_LQ_MM3Flower_c22546/f1p0/1302	CAT	catalase	0	0.11	0.24	0.54	0.83	1.11.1.6	K03781	ko04146; Cellular Processes; Transport and catabolism; Peroxisome|ko00380; Metabolism; Amino acid metabolism; Tryptophan metabolism;|ko00630; Metabolism; Carbohydrate metabolism; Glyoxylate and dicarboxylate metabolism|ko01200; Metabolism; Global and overview maps; Carbon metabolism
i1_LQ_MM3Flower_c25293/f1p34/1982	CAT	catalase	0.46	0.88	0.68	0	0	1.11.1.6	K03781	ko04146; Cellular Processes; Transport and catabolism; Peroxisome|ko00380; Metabolism; Amino acid metabolism; Tryptophan metabolism;|ko00630; Metabolism; Carbohydrate metabolism; Glyoxylate and dicarboxylate metabolism|ko01200; Metabolism; Global and overview maps; Carbon metabolism
i1_LQ_MM3Flower_c3386/f1p60/1503	CAT	catalase	0	0	0	0	0	1.11.1.6	K03781	ko04146; Cellular Processes; Transport and catabolism; Peroxisome|ko00380; Metabolism; Amino acid metabolism; Tryptophan metabolism;|ko00630; Metabolism; Carbohydrate metabolism; Glyoxylate and dicarboxylate metabolism|ko01200; Metabolism; Global and overview maps; Carbon metabolism
i1_LQ_MM3Flower_c3983/f1p13/2120	CAT	catalase	0.22	0.8	0.39	0.12	0	1.11.1.6	K03781	ko04146; Cellular Processes; Transport and catabolism; Peroxisome|ko00380; Metabolism; Amino acid metabolism; Tryptophan metabolism;|ko00630; Metabolism; Carbohydrate metabolism; Glyoxylate and dicarboxylate metabolism|ko01200; Metabolism; Global and overview maps; Carbon metabolism
i1_LQ_MM3Flower_c43269/f1p58/1483	CAT	catalase	7.27	5.26	4.86	46.3	6.32	1.11.1.6	K03781	ko04146; Cellular Processes; Transport and catabolism; Peroxisome|ko00380; Metabolism; Amino acid metabolism; Tryptophan metabolism;|ko00630; Metabolism; Carbohydrate metabolism; Glyoxylate and dicarboxylate metabolism|ko01200; Metabolism; Global and overview maps; Carbon metabolism
i1_LQ_MM3Flower_c72360/f1p18/1747	CAT	catalase	0.17	0.45	0.38	0.49	0.28	1.11.1.6	K03781	ko04146; Cellular Processes; Transport and catabolism; Peroxisome|ko00380; Metabolism; Amino acid metabolism; Tryptophan metabolism;|ko00630; Metabolism; Carbohydrate metabolism; Glyoxylate and dicarboxylate metabolism|ko01200; Metabolism; Global and overview maps; Carbon metabolism
i1_LQ_MM3Flower_c73950/f1p3/1882	CAT	catalase	1.74	0.47	10.17	6.16	16.74	1.11.1.6	K03781	ko04146; Cellular Processes; Transport and catabolism; Peroxisome|ko00380; Metabolism; Amino acid metabolism; Tryptophan metabolism;|ko00630; Metabolism; Carbohydrate metabolism; Glyoxylate and dicarboxylate metabolism|ko01200; Metabolism; Global and overview maps; Carbon metabolism
i1_LQ_MM3Flower_c82675/f1p30/1817	CAT	catalase	0.67	0	1.8	1.98	1.81	1.11.1.6	K03781	ko04146; Cellular Processes; Transport and catabolism; Peroxisome|ko00380; Metabolism; Amino acid metabolism; Tryptophan metabolism;|ko00630; Metabolism; Carbohydrate metabolism; Glyoxylate and dicarboxylate metabolism|ko01200; Metabolism; Global and overview maps; Carbon metabolism
i2_LQ_MM3Flower_c29174/f1p0/2051	CAT	catalase	0.08	0.26	0.1	0.06	0	1.11.1.6	K03781	ko04146; Cellular Processes; Transport and catabolism; Peroxisome|ko00380; Metabolism; Amino acid metabolism; Tryptophan metabolism;|ko00630; Metabolism; Carbohydrate metabolism; Glyoxylate and dicarboxylate metabolism|ko01200; Metabolism; Global and overview maps; Carbon metabolism
i2_LQ_MM3Flower_c30400/f1p0/2016	CAT	catalase	0.39	0.14	0.03	0.06	0	1.11.1.6	K03781	ko04146; Cellular Processes; Transport and catabolism; Peroxisome|ko00380; Metabolism; Amino acid metabolism; Tryptophan metabolism;|ko00630; Metabolism; Carbohydrate metabolism; Glyoxylate and dicarboxylate metabolism|ko01200; Metabolism; Global and overview maps; Carbon metabolism
i2_LQ_MM3Flower_c52527/f1p0/2013	CAT	catalase	0	0.34	0.13	0.04	0.09	1.11.1.6	K03781	ko04146; Cellular Processes; Transport and catabolism; Peroxisome|ko00380; Metabolism; Amino acid metabolism; Tryptophan metabolism;|ko00630; Metabolism; Carbohydrate metabolism; Glyoxylate and dicarboxylate metabolism|ko01200; Metabolism; Global and overview maps; Carbon metabolism
i2_LQ_MM3Flower_c63434/f1p0/2219	CAT	catalase	0.17	0.28	0.08	0.07	0.11	1.11.1.6	K03781	ko04146; Cellular Processes; Transport and catabolism; Peroxisome|ko00380; Metabolism; Amino acid metabolism; Tryptophan metabolism;|ko00630; Metabolism; Carbohydrate metabolism; Glyoxylate and dicarboxylate metabolism|ko01200; Metabolism; Global and overview maps; Carbon metabolism
i2_LQ_MM3Flower_c65986/f1p0/2661	CAT	catalase	1.37	0.31	1.21	0.64	4.33	1.11.1.6	K03781	ko04146; Cellular Processes; Transport and catabolism; Peroxisome|ko00380; Metabolism; Amino acid metabolism; Tryptophan metabolism;|ko00630; Metabolism; Carbohydrate metabolism; Glyoxylate and dicarboxylate metabolism|ko01200; Metabolism; Global and overview maps; Carbon metabolism
i2_LQ_MM3Flower_c8834/f1p0/2216	CAT	catalase	0.13	0.33	0.35	0.1	0.06	1.11.1.6	K03781	ko04146; Cellular Processes; Transport and catabolism; Peroxisome|ko00380; Metabolism; Amino acid metabolism; Tryptophan metabolism;|ko00630; Metabolism; Carbohydrate metabolism; Glyoxylate and dicarboxylate metabolism|ko01200; Metabolism; Global and overview maps; Carbon metabolism
i4_LQ_MM3Flower_c229/f1p0/4679	CAT	catalase	0.09	0.16	0.05	0.04	0.08	1.11.1.6	K03781	ko04146; Cellular Processes; Transport and catabolism; Peroxisome|ko00380; Metabolism; Amino acid metabolism; Tryptophan metabolism;|ko00630; Metabolism; Carbohydrate metabolism; Glyoxylate and dicarboxylate metabolism|ko01200; Metabolism; Global and overview maps; Carbon metabolism
i1_HQ_MM3Seed_c37965/f12p0/1797	CAT	catalase	9.69	1.38	24.66	22.48	78.86	1.11.1.6	K03781	ko04146; Cellular Processes; Transport and catabolism; Peroxisome|ko00380; Metabolism; Amino acid metabolism; Tryptophan metabolism;|ko00630; Metabolism; Carbohydrate metabolism; Glyoxylate and dicarboxylate metabolism|ko01200; Metabolism; Global and overview maps; Carbon metabolism
i1_LQ_MM3Seed_c10529/f1p0/1854	CAT	catalase	0.13	0	0.22	0.36	0.9	1.11.1.6	K03781	ko04146; Cellular Processes; Transport and catabolism; Peroxisome|ko00380; Metabolism; Amino acid metabolism; Tryptophan metabolism;|ko00630; Metabolism; Carbohydrate metabolism; Glyoxylate and dicarboxylate metabolism|ko01200; Metabolism; Global and overview maps; Carbon metabolism
i1_LQ_MM3Seed_c21293/f1p3/1944	CAT	catalase	0.08	0.18	0.07	0.04	0.2	1.11.1.6	K03781	ko04146; Cellular Processes; Transport and catabolism; Peroxisome|ko00380; Metabolism; Amino acid metabolism; Tryptophan metabolism;|ko00630; Metabolism; Carbohydrate metabolism; Glyoxylate and dicarboxylate metabolism|ko01200; Metabolism; Global and overview maps; Carbon metabolism
i1_LQ_MM3Seed_c24517/f1p0/1846	CAT	catalase	0.28	0.97	0.36	0.23	0.53	1.11.1.6	K03781	ko04146; Cellular Processes; Transport and catabolism; Peroxisome|ko00380; Metabolism; Amino acid metabolism; Tryptophan metabolism;|ko00630; Metabolism; Carbohydrate metabolism; Glyoxylate and dicarboxylate metabolism|ko01200; Metabolism; Global and overview maps; Carbon metabolism
i1_LQ_MM3Seed_c28972/f1p41/1894	CAT	catalase	0.04	0	0	0	0	1.11.1.6	K03781	ko04146; Cellular Processes; Transport and catabolism; Peroxisome|ko00380; Metabolism; Amino acid metabolism; Tryptophan metabolism;|ko00630; Metabolism; Carbohydrate metabolism; Glyoxylate and dicarboxylate metabolism|ko01200; Metabolism; Global and overview maps; Carbon metabolism
i1_LQ_MM3Seed_c31642/f1p0/1845	CAT	catalase	0.13	0.39	0.04	0	0.36	1.11.1.6	K03781	ko04146; Cellular Processes; Transport and catabolism; Peroxisome|ko00380; Metabolism; Amino acid metabolism; Tryptophan metabolism;|ko00630; Metabolism; Carbohydrate metabolism; Glyoxylate and dicarboxylate metabolism|ko01200; Metabolism; Global and overview maps; Carbon metabolism
i2_LQ_MM3Seed_c10015/f1p23/2056	CAT	catalase	0.02	0.09	0.06	0.04	0.17	1.11.1.6	K03781	ko04146; Cellular Processes; Transport and catabolism; Peroxisome|ko00380; Metabolism; Amino acid metabolism; Tryptophan metabolism;|ko00630; Metabolism; Carbohydrate metabolism; Glyoxylate and dicarboxylate metabolism|ko01200; Metabolism; Global and overview maps; Carbon metabolism
i2_LQ_MM3Seed_c10081/f1p13/2054	CAT	catalase	0.03	0.07	0	0	0.03	1.11.1.6	K03781	ko04146; Cellular Processes; Transport and catabolism; Peroxisome|ko00380; Metabolism; Amino acid metabolism; Tryptophan metabolism;|ko00630; Metabolism; Carbohydrate metabolism; Glyoxylate and dicarboxylate metabolism|ko01200; Metabolism; Global and overview maps; Carbon metabolism
i2_LQ_MM3Seed_c6448/f1p46/2168	CAT	catalase	0.37	0	0	0.13	0.35	1.11.1.6	K03781	ko04146; Cellular Processes; Transport and catabolism; Peroxisome|ko00380; Metabolism; Amino acid metabolism; Tryptophan metabolism;|ko00630; Metabolism; Carbohydrate metabolism; Glyoxylate and dicarboxylate metabolism|ko01200; Metabolism; Global and overview maps; Carbon metabolism
i2_LQ_MM3Seed_c6785/f1p0/2296	CAT	catalase	5.67	14.44	10.06	2.04	5.92	1.11.1.6	K03781	ko04146; Cellular Processes; Transport and catabolism; Peroxisome|ko00380; Metabolism; Amino acid metabolism; Tryptophan metabolism;|ko00630; Metabolism; Carbohydrate metabolism; Glyoxylate and dicarboxylate metabolism|ko01200; Metabolism; Global and overview maps; Carbon metabolism
i2_LQ_MM3Seed_c7681/f1p42/2275	CAT	catalase	0.75	1.86	1.02	1.59	9.19	1.11.1.6	K03781	ko04146; Cellular Processes; Transport and catabolism; Peroxisome|ko00380; Metabolism; Amino acid metabolism; Tryptophan metabolism;|ko00630; Metabolism; Carbohydrate metabolism; Glyoxylate and dicarboxylate metabolism|ko01200; Metabolism; Global and overview maps; Carbon metabolism
i2_LQ_MM3Seed_c8598/f1p0/2196	CAT	catalase	0.12	0.07	0.07	0.04	0	1.11.1.6	K03781	ko04146; Cellular Processes; Transport and catabolism; Peroxisome|ko00380; Metabolism; Amino acid metabolism; Tryptophan metabolism;|ko00630; Metabolism; Carbohydrate metabolism; Glyoxylate and dicarboxylate metabolism|ko01200; Metabolism; Global and overview maps; Carbon metabolism
i4_LQ_MM3Seed_c22030/f1p41/5109	CAT	catalase	0	0	0	0.04	0.73	1.11.1.6	K03781	ko04146; Cellular Processes; Transport and catabolism; Peroxisome|ko00380; Metabolism; Amino acid metabolism; Tryptophan metabolism;|ko00630; Metabolism; Carbohydrate metabolism; Glyoxylate and dicarboxylate metabolism|ko01200; Metabolism; Global and overview maps; Carbon metabolism
i4_LQ_MM3Seed_c4127/f3p44/4958	CAT	catalase	0.25	0.35	0.21	0.28	0.27	1.11.1.6	K03781	ko04146; Cellular Processes; Transport and catabolism; Peroxisome|ko00380; Metabolism; Amino acid metabolism; Tryptophan metabolism;|ko00630; Metabolism; Carbohydrate metabolism; Glyoxylate and dicarboxylate metabolism|ko01200; Metabolism; Global and overview maps; Carbon metabolism
i4_LQ_MM3Seed_c45366/f1p42/4760	CAT	catalase	0.02	0	0.11	0.02	0.22	1.11.1.6	K03781	ko04146; Cellular Processes; Transport and catabolism; Peroxisome|ko00380; Metabolism; Amino acid metabolism; Tryptophan metabolism;|ko00630; Metabolism; Carbohydrate metabolism; Glyoxylate and dicarboxylate metabolism|ko01200; Metabolism; Global and overview maps; Carbon metabolism
i5_LQ_MM3Seed_c24189/f1p0/4642	CAT	catalase	0.05	0.34	0.06	0.28	0.73	1.11.1.6	K03781	ko04146; Cellular Processes; Transport and catabolism; Peroxisome|ko00380; Metabolism; Amino acid metabolism; Tryptophan metabolism;|ko00630; Metabolism; Carbohydrate metabolism; Glyoxylate and dicarboxylate metabolism|ko01200; Metabolism; Global and overview maps; Carbon metabolism
i5_LQ_MM3Seed_c36781/f1p0/4918	CAT	catalase	0.1	0.26	0.13	0.01	0.11	1.11.1.6	K03781	ko04146; Cellular Processes; Transport and catabolism; Peroxisome|ko00380; Metabolism; Amino acid metabolism; Tryptophan metabolism;|ko00630; Metabolism; Carbohydrate metabolism; Glyoxylate and dicarboxylate metabolism|ko01200; Metabolism; Global and overview maps; Carbon metabolism
i6_HQ_MM3Seed_c2483/f2p0/5253	CAT	catalase	24.33	59.96	24.64	0.04	0.15	1.11.1.6	K03781	ko04146; Cellular Processes; Transport and catabolism; Peroxisome|ko00380; Metabolism; Amino acid metabolism; Tryptophan metabolism;|ko00630; Metabolism; Carbohydrate metabolism; Glyoxylate and dicarboxylate metabolism|ko01200; Metabolism; Global and overview maps; Carbon metabolism
i0_LQ_MM3Root_c3343/f1p0/980	APX	ascorbate peroxidase	0.17	0.22	0.14	0.04	0.21	1.11.1.11	K00434	ko00053; Metabolism; Carbohydrate metabolism; Ascorbate and aldarate metabolism|ko00480; Metabolism; Metabolism of other amino acids; Glutathione metabolism
i1_HQ_MM3Root_c63510/f21p0/1146	APX	ascorbate peroxidase	169.64	257.35	135.72	186.35	144.19	1.11.1.11	K00434	ko00053; Metabolism; Carbohydrate metabolism; Ascorbate and aldarate metabolism|ko00480; Metabolism; Metabolism of other amino acids; Glutathione metabolism
i1_LQ_MM3Root_c38780/f1p3/1233	APX	ascorbate peroxidase	0	0	0.07	0	0	1.11.1.11	K00434	ko00053; Metabolism; Carbohydrate metabolism; Ascorbate and aldarate metabolism|ko00480; Metabolism; Metabolism of other amino acids; Glutathione metabolism
i1_LQ_MM3Root_c46824/f1p0/1058	APX	ascorbate peroxidase	11.31	6.61	7.14	0	0.27	1.11.1.11	K00434	ko00053; Metabolism; Carbohydrate metabolism; Ascorbate and aldarate metabolism|ko00480; Metabolism; Metabolism of other amino acids; Glutathione metabolism
i1_LQ_MM3Root_c52777/f1p0/1252	APX	ascorbate peroxidase	53.07	70.24	43.7	87.51	177.89	1.11.1.11	K00434	ko00053; Metabolism; Carbohydrate metabolism; Ascorbate and aldarate metabolism|ko00480; Metabolism; Metabolism of other amino acids; Glutathione metabolism
i2_LQ_MM3Root_c4991/f1p0/2709	APX	ascorbate peroxidase	0	0	0	0	0	1.11.1.11	K00434	ko00053; Metabolism; Carbohydrate metabolism; Ascorbate and aldarate metabolism|ko00480; Metabolism; Metabolism of other amino acids; Glutathione metabolism
i3_LQ_MM3Root_c38583/f1p10/3045	APX	ascorbate peroxidase	0.34	0.54	0.35	0.16	0.56	1.11.1.11	K00434	ko00053; Metabolism; Carbohydrate metabolism; Ascorbate and aldarate metabolism|ko00480; Metabolism; Metabolism of other amino acids; Glutathione metabolism
i0_LQ_MM3Stem_c4275/f1p0/909	APX	ascorbate peroxidase	5.3	12.86	0.81	5.5	0.31	1.11.1.11	K00434	ko00053; Metabolism; Carbohydrate metabolism; Ascorbate and aldarate metabolism|ko00480; Metabolism; Metabolism of other amino acids; Glutathione metabolism
i1_HQ_MM3Stem_c2348/f3p0/1540	APX	ascorbate peroxidase	19.11	28.16	47.55	10.14	8.99	1.11.1.11	K00434	ko00053; Metabolism; Carbohydrate metabolism; Ascorbate and aldarate metabolism|ko00480; Metabolism; Metabolism of other amino acids; Glutathione metabolism
i1_LQ_MM3Stem_c14919/f6p0/1141	APX	ascorbate peroxidase	39.75	79.29	44.04	0.04	1.15	1.11.1.11	K00434	ko00053; Metabolism; Carbohydrate metabolism; Ascorbate and aldarate metabolism|ko00480; Metabolism; Metabolism of other amino acids; Glutathione metabolism
i1_LQ_MM3Stem_c3277/f1p0/1097	APX	ascorbate peroxidase	0	0	0	0	0.06	1.11.1.11	K00434	ko00053; Metabolism; Carbohydrate metabolism; Ascorbate and aldarate metabolism|ko00480; Metabolism; Metabolism of other amino acids; Glutathione metabolism
i1_LQ_MM3Stem_c8193/f1p51/1321	APX	ascorbate peroxidase	2.36	1.81	5.11	2.52	9.55	1.11.1.11	K00434	ko00053; Metabolism; Carbohydrate metabolism; Ascorbate and aldarate metabolism|ko00480; Metabolism; Metabolism of other amino acids; Glutathione metabolism
i1_LQ_MM3Stem_c8414/f1p0/1176	APX	ascorbate peroxidase	0.09	0.07	0	0	0	1.11.1.11	K00434	ko00053; Metabolism; Carbohydrate metabolism; Ascorbate and aldarate metabolism|ko00480; Metabolism; Metabolism of other amino acids; Glutathione metabolism
i2_LQ_MM3Stem_c19803/f1p0/2064	APX	ascorbate peroxidase	0	0.03	0	0.14	0	1.11.1.11	K00434	ko00053; Metabolism; Carbohydrate metabolism; Ascorbate and aldarate metabolism|ko00480; Metabolism; Metabolism of other amino acids; Glutathione metabolism
i3_LQ_MM3Stem_c76837/f1p1/3736	APX	ascorbate peroxidase	0	0.11	0.18	0	0.02	1.11.1.11	K00434	ko00053; Metabolism; Carbohydrate metabolism; Ascorbate and aldarate metabolism|ko00480; Metabolism; Metabolism of other amino acids; Glutathione metabolism
i0_LQ_MM3Leaf_c4258/f1p0/999	APX	ascorbate peroxidase	11.16	5.51	7.35	0.6	1.92	1.11.1.11	K00434	ko00053; Metabolism; Carbohydrate metabolism; Ascorbate and aldarate metabolism|ko00480; Metabolism; Metabolism of other amino acids; Glutathione metabolism
i1_LQ_MM3Leaf_c4898/f1p25/1320	APX	ascorbate peroxidase	0.55	1	25.19	0	0	1.11.1.11	K00434	ko00053; Metabolism; Carbohydrate metabolism; Ascorbate and aldarate metabolism|ko00480; Metabolism; Metabolism of other amino acids; Glutathione metabolism
i1_LQ_MM3Leaf_c4963/f1p0/1430	APX	ascorbate peroxidase	13.62	19.16	29.72	19.94	22.83	1.11.1.11	K00434	ko00053; Metabolism; Carbohydrate metabolism; Ascorbate and aldarate metabolism|ko00480; Metabolism; Metabolism of other amino acids; Glutathione metabolism
i2_LQ_MM3Leaf_c16906/f1p0/2202	APX	ascorbate peroxidase	0	0.14	0.71	0.29	0.08	1.11.1.11	K00434	ko00053; Metabolism; Carbohydrate metabolism; Ascorbate and aldarate metabolism|ko00480; Metabolism; Metabolism of other amino acids; Glutathione metabolism
i2_LQ_MM3Leaf_c42916/f1p5/2294	APX	ascorbate peroxidase	0.77	1.99	0.57	0.09	0.4	1.11.1.11	K00434	ko00053; Metabolism; Carbohydrate metabolism; Ascorbate and aldarate metabolism|ko00480; Metabolism; Metabolism of other amino acids; Glutathione metabolism
i3_HQ_MM3Leaf_c1758/f8p0/3827	APX	ascorbate peroxidase	0	0.13	1.47	0	0	1.11.1.11	K00434	ko00053; Metabolism; Carbohydrate metabolism; Ascorbate and aldarate metabolism|ko00480; Metabolism; Metabolism of other amino acids; Glutathione metabolism
i0_HQ_MM3Flower_c10496/f2p1/662	APX	ascorbate peroxidase	737.26	663.09	807.03	189.87	241.13	1.11.1.11	K00434	ko00053; Metabolism; Carbohydrate metabolism; Ascorbate and aldarate metabolism|ko00480; Metabolism; Metabolism of other amino acids; Glutathione metabolism
i0_LQ_MM3Flower_c13857/f1p8/992	APX	ascorbate peroxidase	0	0	0.08	0	0	1.11.1.11	K00434	ko00053; Metabolism; Carbohydrate metabolism; Ascorbate and aldarate metabolism|ko00480; Metabolism; Metabolism of other amino acids; Glutathione metabolism
i0_LQ_MM3Flower_c14440/f1p0/996	APX	ascorbate peroxidase	79.01	100.87	118.78	18.96	26.99	1.11.1.11	K00434	ko00053; Metabolism; Carbohydrate metabolism; Ascorbate and aldarate metabolism|ko00480; Metabolism; Metabolism of other amino acids; Glutathione metabolism
i0_LQ_MM3Flower_c24796/f1p1/821	APX	ascorbate peroxidase	1.98	0.11	0	1.51	2.37	1.11.1.11	K00434	ko00053; Metabolism; Carbohydrate metabolism; Ascorbate and aldarate metabolism|ko00480; Metabolism; Metabolism of other amino acids; Glutathione metabolism
i0_LQ_MM3Flower_c28420/f1p0/759	APX	ascorbate peroxidase	0.13	0.22	0.11	0	0	1.11.1.11	K00434	ko00053; Metabolism; Carbohydrate metabolism; Ascorbate and aldarate metabolism|ko00480; Metabolism; Metabolism of other amino acids; Glutathione metabolism
i0_LQ_MM3Flower_c48511/f1p0/919	APX	ascorbate peroxidase	0	0.35	0.35	0	0	1.11.1.11	K00434	ko00053; Metabolism; Carbohydrate metabolism; Ascorbate and aldarate metabolism|ko00480; Metabolism; Metabolism of other amino acids; Glutathione metabolism
i0_LQ_MM3Flower_c53507/f1p0/866	APX	ascorbate peroxidase	350.46	304.1	377.11	107.19	147.76	1.11.1.11	K00434	ko00053; Metabolism; Carbohydrate metabolism; Ascorbate and aldarate metabolism|ko00480; Metabolism; Metabolism of other amino acids; Glutathione metabolism
i0_LQ_MM3Flower_c74415/f1p0/1084	APX	ascorbate peroxidase	0	0	0.24	0	0.68	1.11.1.11	K00434	ko00053; Metabolism; Carbohydrate metabolism; Ascorbate and aldarate metabolism|ko00480; Metabolism; Metabolism of other amino acids; Glutathione metabolism
i1_HQ_MM3Flower_c2104/f4p7/1272	APX	ascorbate peroxidase	36.22	54.53	25.39	57.85	44.19	1.11.1.11	K00434	ko00053; Metabolism; Carbohydrate metabolism; Ascorbate and aldarate metabolism|ko00480; Metabolism; Metabolism of other amino acids; Glutathione metabolism
i1_HQ_MM3Flower_c3782/f3p1/1348	APX	ascorbate peroxidase	2.28	2.89	90.01	36.4	6.79	1.11.1.11	K00434	ko00053; Metabolism; Carbohydrate metabolism; Ascorbate and aldarate metabolism|ko00480; Metabolism; Metabolism of other amino acids; Glutathione metabolism
i1_HQ_MM3Flower_c81825/f3p7/1119	APX	ascorbate peroxidase	73.18	51.74	51.83	68.79	120.36	1.11.1.11	K00434	ko00053; Metabolism; Carbohydrate metabolism; Ascorbate and aldarate metabolism|ko00480; Metabolism; Metabolism of other amino acids; Glutathione metabolism
i1_LQ_MM3Flower_c11784/f1p7/1197	APX	ascorbate peroxidase	0.87	1.16	0	0	0	1.11.1.11	K00434	ko00053; Metabolism; Carbohydrate metabolism; Ascorbate and aldarate metabolism|ko00480; Metabolism; Metabolism of other amino acids; Glutathione metabolism
i1_LQ_MM3Flower_c13412/f1p7/1405	APX	ascorbate peroxidase	2.73	4.3	1.69	7.9	2.19	1.11.1.11	K00434	ko00053; Metabolism; Carbohydrate metabolism; Ascorbate and aldarate metabolism|ko00480; Metabolism; Metabolism of other amino acids; Glutathione metabolism
i1_LQ_MM3Flower_c18960/f1p12/1127	APX	ascorbate peroxidase	108.15	19.01	66.22	76.24	107.85	1.11.1.11	K00434	ko00053; Metabolism; Carbohydrate metabolism; Ascorbate and aldarate metabolism|ko00480; Metabolism; Metabolism of other amino acids; Glutathione metabolism
i1_LQ_MM3Flower_c25399/f1p1/1324	APX	ascorbate peroxidase	0	0	0.42	0.09	0	1.11.1.11	K00434	ko00053; Metabolism; Carbohydrate metabolism; Ascorbate and aldarate metabolism|ko00480; Metabolism; Metabolism of other amino acids; Glutathione metabolism
i1_LQ_MM3Flower_c26089/f1p19/1098	APX	ascorbate peroxidase	0.56	0	1.16	2.6	5.14	1.11.1.11	K00434	ko00053; Metabolism; Carbohydrate metabolism; Ascorbate and aldarate metabolism|ko00480; Metabolism; Metabolism of other amino acids; Glutathione metabolism
i1_LQ_MM3Flower_c26354/f1p4/1387	APX	ascorbate peroxidase	0	0	0	0	0	1.11.1.11	K00434	ko00053; Metabolism; Carbohydrate metabolism; Ascorbate and aldarate metabolism|ko00480; Metabolism; Metabolism of other amino acids; Glutathione metabolism
i1_LQ_MM3Flower_c3266/f1p6/1120	APX	ascorbate peroxidase	0	0	0.83	1.71	4.4	1.11.1.11	K00434	ko00053; Metabolism; Carbohydrate metabolism; Ascorbate and aldarate metabolism|ko00480; Metabolism; Metabolism of other amino acids; Glutathione metabolism
i1_LQ_MM3Flower_c36779/f1p19/1872	APX	ascorbate peroxidase	11.16	11.09	15.72	4.56	5.27	1.11.1.11	K00434	ko00053; Metabolism; Carbohydrate metabolism; Ascorbate and aldarate metabolism|ko00480; Metabolism; Metabolism of other amino acids; Glutathione metabolism
i1_LQ_MM3Flower_c40998/f1p27/1139	APX	ascorbate peroxidase	0	0	0	0.06	0	1.11.1.11	K00434	ko00053; Metabolism; Carbohydrate metabolism; Ascorbate and aldarate metabolism|ko00480; Metabolism; Metabolism of other amino acids; Glutathione metabolism
i1_LQ_MM3Flower_c41348/f1p6/1940	APX	ascorbate peroxidase	0.34	0	0	1.02	1.51	1.11.1.11	K00434	ko00053; Metabolism; Carbohydrate metabolism; Ascorbate and aldarate metabolism|ko00480; Metabolism; Metabolism of other amino acids; Glutathione metabolism
i1_LQ_MM3Flower_c42513/f1p0/1091	APX	ascorbate peroxidase	4.39	9.42	0.64	6.03	0.12	1.11.1.11	K00434	ko00053; Metabolism; Carbohydrate metabolism; Ascorbate and aldarate metabolism|ko00480; Metabolism; Metabolism of other amino acids; Glutathione metabolism
i1_LQ_MM3Flower_c56154/f1p1/1359	APX	ascorbate peroxidase	0	0	0	0	0.15	1.11.1.11	K00434	ko00053; Metabolism; Carbohydrate metabolism; Ascorbate and aldarate metabolism|ko00480; Metabolism; Metabolism of other amino acids; Glutathione metabolism
i1_LQ_MM3Flower_c63657/f1p13/1119	APX	ascorbate peroxidase	26.57	0	0	52.98	55.31	1.11.1.11	K00434	ko00053; Metabolism; Carbohydrate metabolism; Ascorbate and aldarate metabolism|ko00480; Metabolism; Metabolism of other amino acids; Glutathione metabolism
i1_LQ_MM3Flower_c65601/f1p10/1153	APX	ascorbate peroxidase	5.3	3.41	1.98	5.09	2.91	1.11.1.11	K00434	ko00053; Metabolism; Carbohydrate metabolism; Ascorbate and aldarate metabolism|ko00480; Metabolism; Metabolism of other amino acids; Glutathione metabolism
i1_LQ_MM3Flower_c74572/f1p18/1147	APX	ascorbate peroxidase	56.75	53.69	75.15	13.72	7.33	1.11.1.11	K00434	ko00053; Metabolism; Carbohydrate metabolism; Ascorbate and aldarate metabolism|ko00480; Metabolism; Metabolism of other amino acids; Glutathione metabolism
i1_LQ_MM3Flower_c87407/f1p16/1038	APX	ascorbate peroxidase	455.17	353.63	367.34	394.41	822.19	1.11.1.11	K00434	ko00053; Metabolism; Carbohydrate metabolism; Ascorbate and aldarate metabolism|ko00480; Metabolism; Metabolism of other amino acids; Glutathione metabolism
i1_LQ_MM3Flower_c9957/f1p49/2000	APX	ascorbate peroxidase	0.92	1.14	2.61	1.25	2.62	1.11.1.11	K00434	ko00053; Metabolism; Carbohydrate metabolism; Ascorbate and aldarate metabolism|ko00480; Metabolism; Metabolism of other amino acids; Glutathione metabolism
i3_LQ_MM3Flower_c17157/f1p2/3428	APX	ascorbate peroxidase	0.21	0.65	1.4	0.54	0.65	1.11.1.11	K00434	ko00053; Metabolism; Carbohydrate metabolism; Ascorbate and aldarate metabolism|ko00480; Metabolism; Metabolism of other amino acids; Glutathione metabolism
i0_LQ_MM3Seed_c3125/f1p0/1016	APX	ascorbate peroxidase	0	0.04	0	0.06	0	1.11.1.11	K00434	ko00053; Metabolism; Carbohydrate metabolism; Ascorbate and aldarate metabolism|ko00480; Metabolism; Metabolism of other amino acids; Glutathione metabolism
i0_LQ_MM3Seed_c4217/f1p131/768	APX	ascorbate peroxidase	0	0	0	0	0	1.11.1.11	K00434	ko00053; Metabolism; Carbohydrate metabolism; Ascorbate and aldarate metabolism|ko00480; Metabolism; Metabolism of other amino acids; Glutathione metabolism
i0_LQ_MM3Seed_c5173/f1p0/990	APX	ascorbate peroxidase	0	0.24	0	0.05	0	1.11.1.11	K00434	ko00053; Metabolism; Carbohydrate metabolism; Ascorbate and aldarate metabolism|ko00480; Metabolism; Metabolism of other amino acids; Glutathione metabolism
i0_LQ_MM3Seed_c59/f1p0/982	APX	ascorbate peroxidase	0.2	0	0	0	0.66	1.11.1.11	K00434	ko00053; Metabolism; Carbohydrate metabolism; Ascorbate and aldarate metabolism|ko00480; Metabolism; Metabolism of other amino acids; Glutathione metabolism
i0_LQ_MM3Seed_c6615/f1p8/1048	APX	ascorbate peroxidase	1.34	1.27	0	0.11	0.8	1.11.1.11	K00434	ko00053; Metabolism; Carbohydrate metabolism; Ascorbate and aldarate metabolism|ko00480; Metabolism; Metabolism of other amino acids; Glutathione metabolism
i1_LQ_MM3Seed_c14927/f1p0/1560	APX	ascorbate peroxidase	13.06	11.92	16.53	25.76	14.12	1.11.1.11	K00434	ko00053; Metabolism; Carbohydrate metabolism; Ascorbate and aldarate metabolism|ko00480; Metabolism; Metabolism of other amino acids; Glutathione metabolism
i1_LQ_MM3Seed_c16805/f1p0/1029	APX	ascorbate peroxidase	0	0.09	0	0	0.38	1.11.1.11	K00434	ko00053; Metabolism; Carbohydrate metabolism; Ascorbate and aldarate metabolism|ko00480; Metabolism; Metabolism of other amino acids; Glutathione metabolism
i1_LQ_MM3Seed_c25708/f1p107/1264	APX	ascorbate peroxidase	0.08	0	0.06	0.04	0	1.11.1.11	K00434	ko00053; Metabolism; Carbohydrate metabolism; Ascorbate and aldarate metabolism|ko00480; Metabolism; Metabolism of other amino acids; Glutathione metabolism
i1_LQ_MM3Seed_c28152/f1p0/1252	APX	ascorbate peroxidase	0	0.06	0.23	1.51	3.74	1.11.1.11	K00434	ko00053; Metabolism; Carbohydrate metabolism; Ascorbate and aldarate metabolism|ko00480; Metabolism; Metabolism of other amino acids; Glutathione metabolism
i1_LQ_MM3Seed_c30817/f1p0/1058	APX	ascorbate peroxidase	0	0	0	0	0.31	1.11.1.11	K00434	ko00053; Metabolism; Carbohydrate metabolism; Ascorbate and aldarate metabolism|ko00480; Metabolism; Metabolism of other amino acids; Glutathione metabolism
i1_LQ_MM3Seed_c38718/f3p0/1111	APX	ascorbate peroxidase	0	0.12	0	0.36	0.36	1.11.1.11	K00434	ko00053; Metabolism; Carbohydrate metabolism; Ascorbate and aldarate metabolism|ko00480; Metabolism; Metabolism of other amino acids; Glutathione metabolism
i1_LQ_MM3Seed_c46018/f1p105/1049	APX	ascorbate peroxidase	120.35	0	0	162.54	235.74	1.11.1.11	K00434	ko00053; Metabolism; Carbohydrate metabolism; Ascorbate and aldarate metabolism|ko00480; Metabolism; Metabolism of other amino acids; Glutathione metabolism
i1_LQ_MM3Seed_c7933/f1p0/1093	APX	ascorbate peroxidase	2.57	3.39	13.07	6.33	5.83	1.11.1.11	K00434	ko00053; Metabolism; Carbohydrate metabolism; Ascorbate and aldarate metabolism|ko00480; Metabolism; Metabolism of other amino acids; Glutathione metabolism
i1_LQ_MM3Seed_c8697/f1p0/1791	APX	ascorbate peroxidase	0.09	0.35	0.67	1.45	2.9	1.11.1.11	K00434	ko00053; Metabolism; Carbohydrate metabolism; Ascorbate and aldarate metabolism|ko00480; Metabolism; Metabolism of other amino acids; Glutathione metabolism
i2_LQ_MM3Seed_c9530/f1p20/2064	APX	ascorbate peroxidase	0	0	0	0.43	0.64	1.11.1.11	K00434	ko00053; Metabolism; Carbohydrate metabolism; Ascorbate and aldarate metabolism|ko00480; Metabolism; Metabolism of other amino acids; Glutathione metabolism
i4_LQ_MM3Seed_c50319/f1p4/3997	APX	ascorbate peroxidase	0.07	0.34	0.03	0.08	0.2	1.11.1.11	K00434	ko00053; Metabolism; Carbohydrate metabolism; Ascorbate and aldarate metabolism|ko00480; Metabolism; Metabolism of other amino acids; Glutathione metabolism
i5_LQ_MM3Seed_c26972/f1p0/4667	APX	ascorbate peroxidase	0.27	0.14	0.15	0.51	0.66	1.11.1.11	K00434	ko00053; Metabolism; Carbohydrate metabolism; Ascorbate and aldarate metabolism|ko00480; Metabolism; Metabolism of other amino acids; Glutathione metabolism
i1_LQ_MM3Root_c21660/f1p1/1492	MDHAR	monodehydroascorbate reductase	0	0	0.17	0	0	1.6.5.4	K08232	ko00053; Metabolism; Carbohydrate metabolism; Ascorbate and aldarate metabolism
i1_LQ_MM3Root_c35182/f1p0/1759	MDHAR	monodehydroascorbate reductase	7.29	7.23	2.21	1.18	2	1.6.5.4	K08232	ko00053; Metabolism; Carbohydrate metabolism; Ascorbate and aldarate metabolism
i3_LQ_MM3Root_c81785/f1p0/3181	MDHAR	monodehydroascorbate reductase	0	0	0.12	0	0	1.6.5.4	K08232	ko00053; Metabolism; Carbohydrate metabolism; Ascorbate and aldarate metabolism
i1_HQ_MM3Stem_c1865/f11p0/1551	MDHAR	monodehydroascorbate reductase	1.74	2.91	0.23	4.4	2.02	1.6.5.4	K08232	ko00053; Metabolism; Carbohydrate metabolism; Ascorbate and aldarate metabolism
i1_LQ_MM3Stem_c5847/f1p26/1615	MDHAR	monodehydroascorbate reductase	0	0	0.05	0	0	1.6.5.4	K08232	ko00053; Metabolism; Carbohydrate metabolism; Ascorbate and aldarate metabolism
i1_LQ_MM3Stem_c6089/f1p7/1637	MDHAR	monodehydroascorbate reductase	2.87	2.59	9.85	5.53	9.63	1.6.5.4	K08232	ko00053; Metabolism; Carbohydrate metabolism; Ascorbate and aldarate metabolism
i1_LQ_MM3Leaf_c12986/f1p29/1060	MDHAR	monodehydroascorbate reductase	12.18	32.79	17.12	5.97	7.45	1.6.5.4	K08232	ko00053; Metabolism; Carbohydrate metabolism; Ascorbate and aldarate metabolism
i1_LQ_MM3Leaf_c2472/f2p1/1592	MDHAR	monodehydroascorbate reductase	5.97	10.67	28.48	9.34	11.83	1.6.5.4	K08232	ko00053; Metabolism; Carbohydrate metabolism; Ascorbate and aldarate metabolism
i2_LQ_MM3Leaf_c10692/f1p0/2200	MDHAR	monodehydroascorbate reductase	20.36	10.32	4.23	7.16	8.95	1.6.5.4	K08232	ko00053; Metabolism; Carbohydrate metabolism; Ascorbate and aldarate metabolism
i1_HQ_MM3Flower_c4116/f3p1/1716	MDHAR	monodehydroascorbate reductase	4.52	5.04	14.96	13.97	28.21	1.6.5.4	K08232	ko00053; Metabolism; Carbohydrate metabolism; Ascorbate and aldarate metabolism
i1_HQ_MM3Flower_c81608/f54p10/1548	MDHAR	monodehydroascorbate reductase	290.95	291.4	226.72	311.06	239.27	1.6.5.4	K08232	ko00053; Metabolism; Carbohydrate metabolism; Ascorbate and aldarate metabolism
i1_LQ_MM3Flower_c20479/f1p10/1836	MDHAR	monodehydroascorbate reductase	0	0	0	0	0	1.6.5.4	K08232	ko00053; Metabolism; Carbohydrate metabolism; Ascorbate and aldarate metabolism
i1_LQ_MM3Flower_c22286/f1p9/1574	MDHAR	monodehydroascorbate reductase	0	0	0	0	0	1.6.5.4	K08232	ko00053; Metabolism; Carbohydrate metabolism; Ascorbate and aldarate metabolism
i2_LQ_MM3Flower_c45563/f1p6/2395	MDHAR	monodehydroascorbate reductase	0	0.11	0	0	0	1.6.5.4	K08232	ko00053; Metabolism; Carbohydrate metabolism; Ascorbate and aldarate metabolism
i2_LQ_MM3Flower_c46687/f1p0/2073	MDHAR	monodehydroascorbate reductase	0.44	0.24	0.35	1.25	1	1.6.5.4	K08232	ko00053; Metabolism; Carbohydrate metabolism; Ascorbate and aldarate metabolism
i0_LQ_MM3Seed_c5941/f1p0/587	MDHAR	monodehydroascorbate reductase	1.39	0.22	0.23	8.87	8.19	1.6.5.4	K08232	ko00053; Metabolism; Carbohydrate metabolism; Ascorbate and aldarate metabolism
i1_LQ_MM3Seed_c31156/f1p2/2029	MDHAR	monodehydroascorbate reductase	0	0	0	0	0.74	1.6.5.4	K08232	ko00053; Metabolism; Carbohydrate metabolism; Ascorbate and aldarate metabolism
i1_LQ_MM3Seed_c6601/f1p30/1703	MDHAR	monodehydroascorbate reductase	0	0.34	0.92	0.23	0.26	1.6.5.4	K08232	ko00053; Metabolism; Carbohydrate metabolism; Ascorbate and aldarate metabolism
i6_LQ_MM3Seed_c7039/f1p0/5601	MDHAR	monodehydroascorbate reductase	0	0.02	0	0.01	0	1.6.5.4	K08232	ko00053; Metabolism; Carbohydrate metabolism; Ascorbate and aldarate metabolism
i0_HQ_MM3Root_c13087/f24p0/933	GPX	glutathione peroxidase	162.19	158.97	85.1	0.8	0	1.11.1.9	K00432	ko00590; Metabolism; Lipid metabolism; Arachidonic acid metabolism;|ko00480; Metabolism; Metabolism of other amino acids; Glutathione metabolism
i0_HQ_MM3Root_c766/f3p0/940	GPX	glutathione peroxidase	268.36	368.08	160.16	171.59	155.79	1.11.1.9	K00432	ko00590; Metabolism; Lipid metabolism; Arachidonic acid metabolism;|ko00480; Metabolism; Metabolism of other amino acids; Glutathione metabolism
i0_LQ_MM3Root_c1768/f3p0/887	GPX	glutathione peroxidase	19.85	15.77	8.42	2.6	2.58	1.11.1.9	K00432	ko00590; Metabolism; Lipid metabolism; Arachidonic acid metabolism;|ko00480; Metabolism; Metabolism of other amino acids; Glutathione metabolism
i0_LQ_MM3Root_c4848/f1p0/995	GPX	glutathione peroxidase	13.89	5.15	5.05	1.43	0.72	1.11.1.9	K00432	ko00590; Metabolism; Lipid metabolism; Arachidonic acid metabolism;|ko00480; Metabolism; Metabolism of other amino acids; Glutathione metabolism
i0_LQ_MM3Root_c4854/f1p0/889	GPX	glutathione peroxidase	0.28	0	0.35	0	0	1.11.1.9	K00432	ko00590; Metabolism; Lipid metabolism; Arachidonic acid metabolism;|ko00480; Metabolism; Metabolism of other amino acids; Glutathione metabolism
i0_LQ_MM3Root_c5208/f1p37/882	GPX	glutathione peroxidase	45.17	91.07	38.11	54.87	39.92	1.11.1.9	K00432	ko00590; Metabolism; Lipid metabolism; Arachidonic acid metabolism;|ko00480; Metabolism; Metabolism of other amino acids; Glutathione metabolism
i0_LQ_MM3Root_c5471/f1p32/851	GPX	glutathione peroxidase	655.16	166.64	304.6	70.86	243.73	1.11.1.9	K00432	ko00590; Metabolism; Lipid metabolism; Arachidonic acid metabolism;|ko00480; Metabolism; Metabolism of other amino acids; Glutathione metabolism
i0_LQ_MM3Root_c7903/f1p0/897	GPX	glutathione peroxidase	199.87	20.52	53.32	79.07	136.97	1.11.1.9	K00432	ko00590; Metabolism; Lipid metabolism; Arachidonic acid metabolism;|ko00480; Metabolism; Metabolism of other amino acids; Glutathione metabolism
i1_LQ_MM3Root_c34025/f1p0/1888	GPX	glutathione peroxidase	5.75	2.58	1.19	0.62	0.51	1.11.1.9	K00432	ko00590; Metabolism; Lipid metabolism; Arachidonic acid metabolism;|ko00480; Metabolism; Metabolism of other amino acids; Glutathione metabolism
i1_LQ_MM3Root_c41416/f1p0/1967	GPX	glutathione peroxidase	1.33	3.07	0.43	2.66	5.14	1.11.1.9	K00432	ko00590; Metabolism; Lipid metabolism; Arachidonic acid metabolism;|ko00480; Metabolism; Metabolism of other amino acids; Glutathione metabolism
i1_LQ_MM3Root_c47262/f1p0/1055	GPX	glutathione peroxidase	0	0	0.08	0	0	1.11.1.9	K00432	ko00590; Metabolism; Lipid metabolism; Arachidonic acid metabolism;|ko00480; Metabolism; Metabolism of other amino acids; Glutathione metabolism
i2_LQ_MM3Root_c12137/f1p2/2011	GPX	glutathione peroxidase	0.62	0.19	0.27	0.04	0.19	1.11.1.9	K00432	ko00590; Metabolism; Lipid metabolism; Arachidonic acid metabolism;|ko00480; Metabolism; Metabolism of other amino acids; Glutathione metabolism
i3_LQ_MM3Root_c71383/f1p1/3200	GPX	glutathione peroxidase	0.57	0.09	0.06	0.56	0.63	1.11.1.9	K00432	ko00590; Metabolism; Lipid metabolism; Arachidonic acid metabolism;|ko00480; Metabolism; Metabolism of other amino acids; Glutathione metabolism
i0_LQ_MM3Stem_c2111/f1p0/750	GPX	glutathione peroxidase	144.83	118.07	66.25	113.16	84.02	1.11.1.9	K00432	ko00590; Metabolism; Lipid metabolism; Arachidonic acid metabolism;|ko00480; Metabolism; Metabolism of other amino acids; Glutathione metabolism
i0_LQ_MM3Stem_c2857/f1p0/901	GPX	glutathione peroxidase	0.51	1.63	2.98	0.19	1.24	1.11.1.9	K00432	ko00590; Metabolism; Lipid metabolism; Arachidonic acid metabolism;|ko00480; Metabolism; Metabolism of other amino acids; Glutathione metabolism
i0_LQ_MM3Stem_c682/f4p0/1010	GPX	glutathione peroxidase	1.97	5.17	1.37	2.21	1.2	1.11.1.9	K00432	ko00590; Metabolism; Lipid metabolism; Arachidonic acid metabolism;|ko00480; Metabolism; Metabolism of other amino acids; Glutathione metabolism
i0_LQ_MM3Stem_c709/f4p0/878	GPX	glutathione peroxidase	1.27	1.42	0.42	0.43	0.46	1.11.1.9	K00432	ko00590; Metabolism; Lipid metabolism; Arachidonic acid metabolism;|ko00480; Metabolism; Metabolism of other amino acids; Glutathione metabolism
i0_LQ_MM3Stem_c802/f3p0/740	GPX	glutathione peroxidase	1.26	1.3	0.57	0.14	0	1.11.1.9	K00432	ko00590; Metabolism; Lipid metabolism; Arachidonic acid metabolism;|ko00480; Metabolism; Metabolism of other amino acids; Glutathione metabolism
i1_LQ_MM3Stem_c5468/f1p0/1510	GPX	glutathione peroxidase	6.08	4.57	0.74	1.69	2.93	1.11.1.9	K00432	ko00590; Metabolism; Lipid metabolism; Arachidonic acid metabolism;|ko00480; Metabolism; Metabolism of other amino acids; Glutathione metabolism
i3_HQ_MM3Stem_c19109/f2p0/3279	GPX	glutathione peroxidase	0.53	0.76	0.24	0.43	1.85	1.11.1.9	K00432	ko00590; Metabolism; Lipid metabolism; Arachidonic acid metabolism;|ko00480; Metabolism; Metabolism of other amino acids; Glutathione metabolism
i0_LQ_MM3Leaf_c1278/f1p0/930	GPX	glutathione peroxidase	67.97	85.84	29.1	44.6	69.23	1.11.1.9	K00432	ko00590; Metabolism; Lipid metabolism; Arachidonic acid metabolism;|ko00480; Metabolism; Metabolism of other amino acids; Glutathione metabolism
i2_LQ_MM3Leaf_c30867/f1p1/2445	GPX	glutathione peroxidase	1.19	2.15	0.73	0.97	1.99	1.11.1.9	K00432	ko00590; Metabolism; Lipid metabolism; Arachidonic acid metabolism;|ko00480; Metabolism; Metabolism of other amino acids; Glutathione metabolism
i2_LQ_MM3Leaf_c3756/f1p0/2216	GPX	glutathione peroxidase	0.32	0.36	0.08	0.19	0.43	1.11.1.9	K00432	ko00590; Metabolism; Lipid metabolism; Arachidonic acid metabolism;|ko00480; Metabolism; Metabolism of other amino acids; Glutathione metabolism
i2_LQ_MM3Leaf_c45797/f1p0/2572	GPX	glutathione peroxidase	2.29	0	0.4	0	0	1.11.1.9	K00432	ko00590; Metabolism; Lipid metabolism; Arachidonic acid metabolism;|ko00480; Metabolism; Metabolism of other amino acids; Glutathione metabolism
i0_HQ_MM3Flower_c1127/f8p0/881	GPX	glutathione peroxidase	59.24	57.82	31.27	50.52	100.55	1.11.1.9	K00432	ko00590; Metabolism; Lipid metabolism; Arachidonic acid metabolism;|ko00480; Metabolism; Metabolism of other amino acids; Glutathione metabolism
i0_HQ_MM3Flower_c19725/f2p14/445	GPX	glutathione peroxidase	0	0	0	0	0	1.11.1.9	K00432	ko00590; Metabolism; Lipid metabolism; Arachidonic acid metabolism;|ko00480; Metabolism; Metabolism of other amino acids; Glutathione metabolism
i0_LQ_MM3Flower_c21535/f1p0/819	GPX	glutathione peroxidase	24.23	20.7	6.26	18.88	8.83	1.11.1.9	K00432	ko00590; Metabolism; Lipid metabolism; Arachidonic acid metabolism;|ko00480; Metabolism; Metabolism of other amino acids; Glutathione metabolism
i0_LQ_MM3Flower_c29542/f1p0/898	GPX	glutathione peroxidase	10.5	11.65	4.18	4.56	3	1.11.1.9	K00432	ko00590; Metabolism; Lipid metabolism; Arachidonic acid metabolism;|ko00480; Metabolism; Metabolism of other amino acids; Glutathione metabolism
i0_LQ_MM3Flower_c56726/f1p0/869	GPX	glutathione peroxidase	0.56	4.19	1.73	1.09	0.38	1.11.1.9	K00432	ko00590; Metabolism; Lipid metabolism; Arachidonic acid metabolism;|ko00480; Metabolism; Metabolism of other amino acids; Glutathione metabolism
i0_LQ_MM3Flower_c9771/f1p3/747	GPX	glutathione peroxidase	56.11	1.31	1.12	2.5	0	1.11.1.9	K00432	ko00590; Metabolism; Lipid metabolism; Arachidonic acid metabolism;|ko00480; Metabolism; Metabolism of other amino acids; Glutathione metabolism
i1_HQ_MM3Flower_c48596/f2p1/1067	GPX	glutathione peroxidase	5.05	6.4	17.6	7.45	11.17	1.11.1.9	K00432	ko00590; Metabolism; Lipid metabolism; Arachidonic acid metabolism;|ko00480; Metabolism; Metabolism of other amino acids; Glutathione metabolism
i1_LQ_MM3Flower_c79969/f1p2/1125	GPX	glutathione peroxidase	0.88	1.59	0.18	1.93	1.85	1.11.1.9	K00432	ko00590; Metabolism; Lipid metabolism; Arachidonic acid metabolism;|ko00480; Metabolism; Metabolism of other amino acids; Glutathione metabolism
i1_LQ_MM3Flower_c87504/f1p1/1011	GPX	glutathione peroxidase	6.33	4.18	19.53	5.24	4.52	1.11.1.9	K00432	ko00590; Metabolism; Lipid metabolism; Arachidonic acid metabolism;|ko00480; Metabolism; Metabolism of other amino acids; Glutathione metabolism
i2_LQ_MM3Flower_c24975/f1p8/2131	GPX	glutathione peroxidase	3.39	1.54	0.74	1.01	0.23	1.11.1.9	K00432	ko00590; Metabolism; Lipid metabolism; Arachidonic acid metabolism;|ko00480; Metabolism; Metabolism of other amino acids; Glutathione metabolism
i2_LQ_MM3Flower_c38004/f1p3/2103	GPX	glutathione peroxidase	22.27	10.06	4.4	1.72	2.33	1.11.1.9	K00432	ko00590; Metabolism; Lipid metabolism; Arachidonic acid metabolism;|ko00480; Metabolism; Metabolism of other amino acids; Glutathione metabolism
i0_HQ_MM3Seed_c1417/f2p0/838	GPX	glutathione peroxidase	17.49	2.99	4.58	27.46	28.62	1.11.1.9	K00432	ko00590; Metabolism; Lipid metabolism; Arachidonic acid metabolism;|ko00480; Metabolism; Metabolism of other amino acids; Glutathione metabolism
i0_HQ_MM3Seed_c1498/f2p0/784	GPX	glutathione peroxidase	210.79	116.16	84.34	90.72	84.09	1.11.1.9	K00432	ko00590; Metabolism; Lipid metabolism; Arachidonic acid metabolism;|ko00480; Metabolism; Metabolism of other amino acids; Glutathione metabolism
i0_LQ_MM3Seed_c5100/f1p42/793	GPX	glutathione peroxidase	1.72	0.25	0.01	0.28	3.65	1.11.1.9	K00432	ko00590; Metabolism; Lipid metabolism; Arachidonic acid metabolism;|ko00480; Metabolism; Metabolism of other amino acids; Glutathione metabolism
i0_LQ_MM3Seed_c5508/f1p5/848	GPX	glutathione peroxidase	2.92	8.35	9.48	7.01	8.14	1.11.1.9	K00432	ko00590; Metabolism; Lipid metabolism; Arachidonic acid metabolism;|ko00480; Metabolism; Metabolism of other amino acids; Glutathione metabolism
i0_LQ_MM3Seed_c8405/f1p0/811	GPX	glutathione peroxidase	0.13	0.32	0.12	0.2	0.98	1.11.1.9	K00432	ko00590; Metabolism; Lipid metabolism; Arachidonic acid metabolism;|ko00480; Metabolism; Metabolism of other amino acids; Glutathione metabolism
i1_LQ_MM3Seed_c12142/f1p0/1068	GPX	glutathione peroxidase	3.63	5.84	1.6	1.05	1.55	1.11.1.9	K00432	ko00590; Metabolism; Lipid metabolism; Arachidonic acid metabolism;|ko00480; Metabolism; Metabolism of other amino acids; Glutathione metabolism
i1_LQ_MM3Seed_c16489/f1p0/1045	GPX	glutathione peroxidase	3.12	2.57	1.94	3.55	6.9	1.11.1.9	K00432	ko00590; Metabolism; Lipid metabolism; Arachidonic acid metabolism;|ko00480; Metabolism; Metabolism of other amino acids; Glutathione metabolism
i1_LQ_MM3Seed_c32236/f1p0/1266	GPX	glutathione peroxidase	8.79	3.67	7.63	0.88	1.08	1.11.1.9	K00432	ko00590; Metabolism; Lipid metabolism; Arachidonic acid metabolism;|ko00480; Metabolism; Metabolism of other amino acids; Glutathione metabolism
i2_LQ_MM3Seed_c3794/f1p0/2704	GPX	glutathione peroxidase	2.17	1.65	1.47	0.07	0.19	1.11.1.9	K00432	ko00590; Metabolism; Lipid metabolism; Arachidonic acid metabolism;|ko00480; Metabolism; Metabolism of other amino acids; Glutathione metabolism
i1_LQ_MM3Root_c6808/f1p0/1617	GR	glutathione reductase	0.46	0.52	0.62	1.45	0.85	1.8.1.7	K00383	ko00480; Metabolism; Metabolism of other amino acids; Glutathione metabolism
i1_LQ_MM3Root_c8578/f1p0/1991	GR	glutathione reductase	2.22	2.25	0.53	1.03	1.04	1.8.1.7	K00383	ko00480; Metabolism; Metabolism of other amino acids; Glutathione metabolism
i3_LQ_MM3Root_c52586/f1p4/3259	GR	glutathione reductase	0.97	0	0.13	0.15	0.2	1.8.1.7	K00383	ko00480; Metabolism; Metabolism of other amino acids; Glutathione metabolism
i2_LQ_MM3Stem_c11545/f1p0/2154	GR	glutathione reductase	3.07	3.63	1.61	2.7	2.8	1.8.1.7	K00383	ko00480; Metabolism; Metabolism of other amino acids; Glutathione metabolism
i3_LQ_MM3Stem_c56650/f1p2/3132	GR	glutathione reductase	0	0	0	0	0	1.8.1.7	K00383	ko00480; Metabolism; Metabolism of other amino acids; Glutathione metabolism
i4_LQ_MM3Stem_c8111/f1p39/4125	GR	glutathione reductase	0.12	0.42	0.02	0.09	0.12	1.8.1.7	K00383	ko00480; Metabolism; Metabolism of other amino acids; Glutathione metabolism
i4_LQ_MM3Stem_c9447/f1p65/4298	GR	glutathione reductase	0	0	0	0	0	1.8.1.7	K00383	ko00480; Metabolism; Metabolism of other amino acids; Glutathione metabolism
i1_HQ_MM3Leaf_c13511/f3p0/1954	GR	glutathione reductase	29.08	31.75	40.02	30.9	49.98	1.8.1.7	K00383	ko00480; Metabolism; Metabolism of other amino acids; Glutathione metabolism
i1_LQ_MM3Leaf_c5705/f1p0/1991	GR	glutathione reductase	4.7	0.38	3.53	1.5	3.11	1.8.1.7	K00383	ko00480; Metabolism; Metabolism of other amino acids; Glutathione metabolism
i2_HQ_MM3Leaf_c81120/f3p7/2179	GR	glutathione reductase	13.35	12.37	5.98	9.16	13.82	1.8.1.7	K00383	ko00480; Metabolism; Metabolism of other amino acids; Glutathione metabolism
i2_LQ_MM3Leaf_c12713/f1p7/2030	GR	glutathione reductase	29.8	44.57	17.47	22.59	27.13	1.8.1.7	K00383	ko00480; Metabolism; Metabolism of other amino acids; Glutathione metabolism
i2_HQ_MM3Flower_c74943/f2p11/2088	GR	glutathione reductase	21.78	22.32	13.64	23.74	33.3	1.8.1.7	K00383	ko00480; Metabolism; Metabolism of other amino acids; Glutathione metabolism
i2_HQ_MM3Flower_c75174/f3p0/2072	GR	glutathione reductase	7.34	10.7	12.26	10	7.35	1.8.1.7	K00383	ko00480; Metabolism; Metabolism of other amino acids; Glutathione metabolism
i2_LQ_MM3Flower_c58186/f1p0/2660	GR	glutathione reductase	0.56	0.35	0.6	0.77	0.89	1.8.1.7	K00383	ko00480; Metabolism; Metabolism of other amino acids; Glutathione metabolism
i3_LQ_MM3Flower_c16968/f1p0/3195	GR	glutathione reductase	2.1	1.13	0.39	0.51	0.58	1.8.1.7	K00383	ko00480; Metabolism; Metabolism of other amino acids; Glutathione metabolism
i2_LQ_MM3Seed_c9461/f1p14/2064	GR	glutathione reductase	0.47	0.51	0.22	1.08	1.75	1.8.1.7	K00383	ko00480; Metabolism; Metabolism of other amino acids; Glutathione metabolism
i4_LQ_MM3Seed_c7439/f1p3/4690	GR	glutathione reductase	0.09	0.21	0.05	0.4	0.19	1.8.1.7	K00383	ko00480; Metabolism; Metabolism of other amino acids; Glutathione metabolism
i5_LQ_MM3Seed_c14308/f1p16/4191	GR	glutathione reductase	0.61	0.27	0.27	0.53	0.75	1.8.1.7	K00383	ko00480; Metabolism; Metabolism of other amino acids; Glutathione metabolism
i5_LQ_MM3Seed_c18700/f1p4/4897	GR	glutathione reductase	0.01	0.06	0.01	0.11	0.1	1.8.1.7	K00383	ko00480; Metabolism; Metabolism of other amino acids; Glutathione metabolism
i5_LQ_MM3Seed_c37551/f1p53/4526	GR	glutathione reductase	0.26	0.14	0	0.04	0.12	1.8.1.7	K00383	ko00480; Metabolism; Metabolism of other amino acids; Glutathione metabolism
i5_LQ_MM3Seed_c42369/f1p91/4643	GR	glutathione reductase	0.05	0.04	0.11	0.11	0.21	1.8.1.7	K00383	ko00480; Metabolism; Metabolism of other amino acids; Glutathione metabolism
i5_LQ_MM3Seed_c42764/f1p0/4292	GR	glutathione reductase	0.16	0.09	0.03	0.15	0.25	1.8.1.7	K00383	ko00480; Metabolism; Metabolism of other amino acids; Glutathione metabolism
i1_LQ_MM3Root_c36777/f1p0/1950	G6PDH	glucose-6-phosphate 1-dehydrogenase	3.53	0	0.27	0.1	0.32	1.1.1.49	K00036	ko00030; Metabolism; Carbohydrate metabolism; Pentose phosphate pathway;|ko00480; Metabolism; Metabolism of other amino acids; Glutathione metabolism|ko01200; Metabolism; Global and overview maps; Carbon metabolism
i1_LQ_MM3Root_c39550/f1p0/1998	G6PDH	glucose-6-phosphate 1-dehydrogenase	0.39	0	0.12	0.06	0	1.1.1.49	K00036	ko00030; Metabolism; Carbohydrate metabolism; Pentose phosphate pathway;|ko00480; Metabolism; Metabolism of other amino acids; Glutathione metabolism|ko01200; Metabolism; Global and overview maps; Carbon metabolism
i1_LQ_MM3Root_c40550/f1p0/1721	G6PDH	glucose-6-phosphate 1-dehydrogenase	0	0	0	0	0	1.1.1.49	K00036	ko00030; Metabolism; Carbohydrate metabolism; Pentose phosphate pathway;|ko00480; Metabolism; Metabolism of other amino acids; Glutathione metabolism|ko01200; Metabolism; Global and overview maps; Carbon metabolism
i2_LQ_MM3Root_c12074/f1p3/2032	G6PDH	glucose-6-phosphate 1-dehydrogenase	2.61	0	0	6.53	4.89	1.1.1.49	K00036	ko00030; Metabolism; Carbohydrate metabolism; Pentose phosphate pathway;|ko00480; Metabolism; Metabolism of other amino acids; Glutathione metabolism|ko01200; Metabolism; Global and overview maps; Carbon metabolism
i2_LQ_MM3Root_c15939/f1p13/2079	G6PDH	glucose-6-phosphate 1-dehydrogenase	2.29	1.03	0.38	0	0.75	1.1.1.49	K00036	ko00030; Metabolism; Carbohydrate metabolism; Pentose phosphate pathway;|ko00480; Metabolism; Metabolism of other amino acids; Glutathione metabolism|ko01200; Metabolism; Global and overview maps; Carbon metabolism
i2_LQ_MM3Root_c18872/f1p0/2079	G6PDH	glucose-6-phosphate 1-dehydrogenase	0.8	0.37	0.16	0.08	0	1.1.1.49	K00036	ko00030; Metabolism; Carbohydrate metabolism; Pentose phosphate pathway;|ko00480; Metabolism; Metabolism of other amino acids; Glutathione metabolism|ko01200; Metabolism; Global and overview maps; Carbon metabolism
i2_LQ_MM3Root_c5293/f1p2/2461	G6PDH	glucose-6-phosphate 1-dehydrogenase	0.18	0.19	0	0	0	1.1.1.49	K00036	ko00030; Metabolism; Carbohydrate metabolism; Pentose phosphate pathway;|ko00480; Metabolism; Metabolism of other amino acids; Glutathione metabolism|ko01200; Metabolism; Global and overview maps; Carbon metabolism
i2_LQ_MM3Root_c8317/f1p1/2299	G6PDH	glucose-6-phosphate 1-dehydrogenase	1.52	0	0	0.14	0	1.1.1.49	K00036	ko00030; Metabolism; Carbohydrate metabolism; Pentose phosphate pathway;|ko00480; Metabolism; Metabolism of other amino acids; Glutathione metabolism|ko01200; Metabolism; Global and overview maps; Carbon metabolism
i3_LQ_MM3Root_c61468/f1p16/2858	G6PDH	glucose-6-phosphate 1-dehydrogenase	0.74	0.37	0.09	0.09	0.06	1.1.1.49	K00036	ko00030; Metabolism; Carbohydrate metabolism; Pentose phosphate pathway;|ko00480; Metabolism; Metabolism of other amino acids; Glutathione metabolism|ko01200; Metabolism; Global and overview maps; Carbon metabolism
i3_LQ_MM3Root_c74150/f1p16/3113	G6PDH	glucose-6-phosphate 1-dehydrogenase	1.94	0.8	0.7	0.26	0.27	1.1.1.49	K00036	ko00030; Metabolism; Carbohydrate metabolism; Pentose phosphate pathway;|ko00480; Metabolism; Metabolism of other amino acids; Glutathione metabolism|ko01200; Metabolism; Global and overview maps; Carbon metabolism
i3_LQ_MM3Root_c81422/f1p16/3158	G6PDH	glucose-6-phosphate 1-dehydrogenase	0.09	0	0.16	0	0	1.1.1.49	K00036	ko00030; Metabolism; Carbohydrate metabolism; Pentose phosphate pathway;|ko00480; Metabolism; Metabolism of other amino acids; Glutathione metabolism|ko01200; Metabolism; Global and overview maps; Carbon metabolism
i1_LQ_MM3Stem_c3646/f2p0/1916	G6PDH	glucose-6-phosphate 1-dehydrogenase	0.57	0.82	0.45	0	0	1.1.1.49	K00036	ko00030; Metabolism; Carbohydrate metabolism; Pentose phosphate pathway;|ko00480; Metabolism; Metabolism of other amino acids; Glutathione metabolism|ko01200; Metabolism; Global and overview maps; Carbon metabolism
i1_LQ_MM3Stem_c9528/f1p0/1913	G6PDH	glucose-6-phosphate 1-dehydrogenase	0	0	0	0.09	0.04	1.1.1.49	K00036	ko00030; Metabolism; Carbohydrate metabolism; Pentose phosphate pathway;|ko00480; Metabolism; Metabolism of other amino acids; Glutathione metabolism|ko01200; Metabolism; Global and overview maps; Carbon metabolism
i2_LQ_MM3Stem_c11777/f1p0/2100	G6PDH	glucose-6-phosphate 1-dehydrogenase	0	0.1	0	0	0	1.1.1.49	K00036	ko00030; Metabolism; Carbohydrate metabolism; Pentose phosphate pathway;|ko00480; Metabolism; Metabolism of other amino acids; Glutathione metabolism|ko01200; Metabolism; Global and overview maps; Carbon metabolism
i2_LQ_MM3Stem_c3352/f1p85/2485	G6PDH	glucose-6-phosphate 1-dehydrogenase	5.4	2.69	0.97	0.36	0.79	1.1.1.49	K00036	ko00030; Metabolism; Carbohydrate metabolism; Pentose phosphate pathway;|ko00480; Metabolism; Metabolism of other amino acids; Glutathione metabolism|ko01200; Metabolism; Global and overview maps; Carbon metabolism
i2_LQ_MM3Stem_c5329/f1p0/2255	G6PDH	glucose-6-phosphate 1-dehydrogenase	7.71	14.9	5.88	0.57	2.96	1.1.1.49	K00036	ko00030; Metabolism; Carbohydrate metabolism; Pentose phosphate pathway;|ko00480; Metabolism; Metabolism of other amino acids; Glutathione metabolism|ko01200; Metabolism; Global and overview maps; Carbon metabolism
i3_LQ_MM3Stem_c106194/f1p3/3080	G6PDH	glucose-6-phosphate 1-dehydrogenase	0.29	0.07	0.03	0.06	0.02	1.1.1.49	K00036	ko00030; Metabolism; Carbohydrate metabolism; Pentose phosphate pathway;|ko00480; Metabolism; Metabolism of other amino acids; Glutathione metabolism|ko01200; Metabolism; Global and overview maps; Carbon metabolism
i3_LQ_MM3Stem_c5802/f1p6/3389	G6PDH	glucose-6-phosphate 1-dehydrogenase	3.78	0.89	0.66	0.23	0.12	1.1.1.49	K00036	ko00030; Metabolism; Carbohydrate metabolism; Pentose phosphate pathway;|ko00480; Metabolism; Metabolism of other amino acids; Glutathione metabolism|ko01200; Metabolism; Global and overview maps; Carbon metabolism
i3_LQ_MM3Stem_c8342/f1p6/3340	G6PDH	glucose-6-phosphate 1-dehydrogenase	1.06	0.79	0.2	0.07	0.11	1.1.1.49	K00036	ko00030; Metabolism; Carbohydrate metabolism; Pentose phosphate pathway;|ko00480; Metabolism; Metabolism of other amino acids; Glutathione metabolism|ko01200; Metabolism; Global and overview maps; Carbon metabolism
i3_LQ_MM3Stem_c8583/f1p5/3491	G6PDH	glucose-6-phosphate 1-dehydrogenase	0.59	0.37	0	0.06	0.07	1.1.1.49	K00036	ko00030; Metabolism; Carbohydrate metabolism; Pentose phosphate pathway;|ko00480; Metabolism; Metabolism of other amino acids; Glutathione metabolism|ko01200; Metabolism; Global and overview maps; Carbon metabolism
i1_HQ_MM3Leaf_c2025/f2p0/1943	G6PDH	glucose-6-phosphate 1-dehydrogenase	66.72	93.49	48.15	42.24	53.1	1.1.1.49	K00036	ko00030; Metabolism; Carbohydrate metabolism; Pentose phosphate pathway;|ko00480; Metabolism; Metabolism of other amino acids; Glutathione metabolism|ko01200; Metabolism; Global and overview maps; Carbon metabolism
i1_LQ_MM3Leaf_c2786/f1p4/1955	G6PDH	glucose-6-phosphate 1-dehydrogenase	0.94	4.87	1.08	0.7	2.95	1.1.1.49	K00036	ko00030; Metabolism; Carbohydrate metabolism; Pentose phosphate pathway;|ko00480; Metabolism; Metabolism of other amino acids; Glutathione metabolism|ko01200; Metabolism; Global and overview maps; Carbon metabolism
i2_HQ_MM3Leaf_c91037/f6p4/2123	G6PDH	glucose-6-phosphate 1-dehydrogenase	5.92	4.8	5.02	0.68	0	1.1.1.49	K00036	ko00030; Metabolism; Carbohydrate metabolism; Pentose phosphate pathway;|ko00480; Metabolism; Metabolism of other amino acids; Glutathione metabolism|ko01200; Metabolism; Global and overview maps; Carbon metabolism
i2_LQ_MM3Leaf_c23960/f1p2/2038	G6PDH	glucose-6-phosphate 1-dehydrogenase	0	7.2	4.98	2.31	1.37	1.1.1.49	K00036	ko00030; Metabolism; Carbohydrate metabolism; Pentose phosphate pathway;|ko00480; Metabolism; Metabolism of other amino acids; Glutathione metabolism|ko01200; Metabolism; Global and overview maps; Carbon metabolism
i2_LQ_MM3Leaf_c37225/f1p2/2176	G6PDH	glucose-6-phosphate 1-dehydrogenase	0.84	0.82	3	0.47	0.23	1.1.1.49	K00036	ko00030; Metabolism; Carbohydrate metabolism; Pentose phosphate pathway;|ko00480; Metabolism; Metabolism of other amino acids; Glutathione metabolism|ko01200; Metabolism; Global and overview maps; Carbon metabolism
i2_LQ_MM3Leaf_c47730/f1p3/2091	G6PDH	glucose-6-phosphate 1-dehydrogenase	0	0	0.19	0	0	1.1.1.49	K00036	ko00030; Metabolism; Carbohydrate metabolism; Pentose phosphate pathway;|ko00480; Metabolism; Metabolism of other amino acids; Glutathione metabolism|ko01200; Metabolism; Global and overview maps; Carbon metabolism
i2_LQ_MM3Leaf_c59704/f1p3/2553	G6PDH	glucose-6-phosphate 1-dehydrogenase	2.57	3.17	0	0.33	0.06	1.1.1.49	K00036	ko00030; Metabolism; Carbohydrate metabolism; Pentose phosphate pathway;|ko00480; Metabolism; Metabolism of other amino acids; Glutathione metabolism|ko01200; Metabolism; Global and overview maps; Carbon metabolism
i2_LQ_MM3Leaf_c6948/f1p4/2220	G6PDH	glucose-6-phosphate 1-dehydrogenase	0	0	0	0	0	1.1.1.49	K00036	ko00030; Metabolism; Carbohydrate metabolism; Pentose phosphate pathway;|ko00480; Metabolism; Metabolism of other amino acids; Glutathione metabolism|ko01200; Metabolism; Global and overview maps; Carbon metabolism
i2_LQ_MM3Leaf_c92554/f1p4/2136	G6PDH	glucose-6-phosphate 1-dehydrogenase	1.14	2.83	0.91	1.29	4.11	1.1.1.49	K00036	ko00030; Metabolism; Carbohydrate metabolism; Pentose phosphate pathway;|ko00480; Metabolism; Metabolism of other amino acids; Glutathione metabolism|ko01200; Metabolism; Global and overview maps; Carbon metabolism
i2_LQ_MM3Leaf_c99489/f1p4/2106	G6PDH	glucose-6-phosphate 1-dehydrogenase	1.29	4.14	0.53	2.53	4.41	1.1.1.49	K00036	ko00030; Metabolism; Carbohydrate metabolism; Pentose phosphate pathway;|ko00480; Metabolism; Metabolism of other amino acids; Glutathione metabolism|ko01200; Metabolism; Global and overview maps; Carbon metabolism
i2_LQ_MM3Leaf_c99730/f1p3/2025	G6PDH	glucose-6-phosphate 1-dehydrogenase	73.58	120.35	68.41	31.31	51.82	1.1.1.49	K00036	ko00030; Metabolism; Carbohydrate metabolism; Pentose phosphate pathway;|ko00480; Metabolism; Metabolism of other amino acids; Glutathione metabolism|ko01200; Metabolism; Global and overview maps; Carbon metabolism
i3_LQ_MM3Leaf_c18996/f1p0/3244	G6PDH	glucose-6-phosphate 1-dehydrogenase	0.41	0.54	2.17	0.12	0	1.1.1.49	K00036	ko00030; Metabolism; Carbohydrate metabolism; Pentose phosphate pathway;|ko00480; Metabolism; Metabolism of other amino acids; Glutathione metabolism|ko01200; Metabolism; Global and overview maps; Carbon metabolism
i3_LQ_MM3Leaf_c32940/f1p0/3050	G6PDH	glucose-6-phosphate 1-dehydrogenase	0.53	0.87	0.6	0.32	0.31	1.1.1.49	K00036	ko00030; Metabolism; Carbohydrate metabolism; Pentose phosphate pathway;|ko00480; Metabolism; Metabolism of other amino acids; Glutathione metabolism|ko01200; Metabolism; Global and overview maps; Carbon metabolism
i0_LQ_MM3Flower_c29510/f1p32/745	G6PDH	glucose-6-phosphate 1-dehydrogenase	15.32	8.33	5.43	13.35	12.28	1.1.1.49	K00036	ko00030; Metabolism; Carbohydrate metabolism; Pentose phosphate pathway;|ko00480; Metabolism; Metabolism of other amino acids; Glutathione metabolism|ko01200; Metabolism; Global and overview maps; Carbon metabolism
i1_HQ_MM3Flower_c40772/f4p8/1989	G6PDH	glucose-6-phosphate 1-dehydrogenase	7.68	4.42	0.54	1.61	3.31	1.1.1.49	K00036	ko00030; Metabolism; Carbohydrate metabolism; Pentose phosphate pathway;|ko00480; Metabolism; Metabolism of other amino acids; Glutathione metabolism|ko01200; Metabolism; Global and overview maps; Carbon metabolism
i2_HQ_MM3Flower_c36330/f2p176/2098	G6PDH	glucose-6-phosphate 1-dehydrogenase	39.94	0	0	21.72	27.49	1.1.1.49	K00036	ko00030; Metabolism; Carbohydrate metabolism; Pentose phosphate pathway;|ko00480; Metabolism; Metabolism of other amino acids; Glutathione metabolism|ko01200; Metabolism; Global and overview maps; Carbon metabolism
i2_LQ_MM3Flower_c24787/f1p4/2095	G6PDH	glucose-6-phosphate 1-dehydrogenase	0	0	0	0	0	1.1.1.49	K00036	ko00030; Metabolism; Carbohydrate metabolism; Pentose phosphate pathway;|ko00480; Metabolism; Metabolism of other amino acids; Glutathione metabolism|ko01200; Metabolism; Global and overview maps; Carbon metabolism
i2_LQ_MM3Flower_c37381/f1p0/2100	G6PDH	glucose-6-phosphate 1-dehydrogenase	0.59	1.06	0.57	0.19	0.62	1.1.1.49	K00036	ko00030; Metabolism; Carbohydrate metabolism; Pentose phosphate pathway;|ko00480; Metabolism; Metabolism of other amino acids; Glutathione metabolism|ko01200; Metabolism; Global and overview maps; Carbon metabolism
i2_LQ_MM3Flower_c67266/f1p0/2053	G6PDH	glucose-6-phosphate 1-dehydrogenase	10.92	4.39	3.12	10.78	25.8	1.1.1.49	K00036	ko00030; Metabolism; Carbohydrate metabolism; Pentose phosphate pathway;|ko00480; Metabolism; Metabolism of other amino acids; Glutathione metabolism|ko01200; Metabolism; Global and overview maps; Carbon metabolism
i3_LQ_MM3Flower_c4585/f1p0/3408	G6PDH	glucose-6-phosphate 1-dehydrogenase	0	0.38	0.26	2.42	2.21	1.1.1.49	K00036	ko00030; Metabolism; Carbohydrate metabolism; Pentose phosphate pathway;|ko00480; Metabolism; Metabolism of other amino acids; Glutathione metabolism|ko01200; Metabolism; Global and overview maps; Carbon metabolism
i1_LQ_MM3Seed_c21095/f1p26/1892	G6PDH	glucose-6-phosphate 1-dehydrogenase	0.07	0	0.24	0.05	0.07	1.1.1.49	K00036	ko00030; Metabolism; Carbohydrate metabolism; Pentose phosphate pathway;|ko00480; Metabolism; Metabolism of other amino acids; Glutathione metabolism|ko01200; Metabolism; Global and overview maps; Carbon metabolism
i2_LQ_MM3Seed_c7962/f1p0/2396	G6PDH	glucose-6-phosphate 1-dehydrogenase	13.49	6.64	3.05	0.41	0.97	1.1.1.49	K00036	ko00030; Metabolism; Carbohydrate metabolism; Pentose phosphate pathway;|ko00480; Metabolism; Metabolism of other amino acids; Glutathione metabolism|ko01200; Metabolism; Global and overview maps; Carbon metabolism
i2_LQ_MM3Seed_c8582/f1p10/2180	G6PDH	glucose-6-phosphate 1-dehydrogenase	0	7.6	17.07	5.95	4.19	1.1.1.49	K00036	ko00030; Metabolism; Carbohydrate metabolism; Pentose phosphate pathway;|ko00480; Metabolism; Metabolism of other amino acids; Glutathione metabolism|ko01200; Metabolism; Global and overview maps; Carbon metabolism
i2_LQ_MM3Seed_c8625/f1p14/2185	G6PDH	glucose-6-phosphate 1-dehydrogenase	8.61	3.52	3.69	0.74	0.33	1.1.1.49	K00036	ko00030; Metabolism; Carbohydrate metabolism; Pentose phosphate pathway;|ko00480; Metabolism; Metabolism of other amino acids; Glutathione metabolism|ko01200; Metabolism; Global and overview maps; Carbon metabolism
i4_LQ_MM3Seed_c11735/f1p0/4987	G6PDH	glucose-6-phosphate 1-dehydrogenase	0	0.02	0	0	0	1.1.1.49	K00036	ko00030; Metabolism; Carbohydrate metabolism; Pentose phosphate pathway;|ko00480; Metabolism; Metabolism of other amino acids; Glutathione metabolism|ko01200; Metabolism; Global and overview maps; Carbon metabolism
i5_LQ_MM3Seed_c15024/f1p0/4169	G6PDH	glucose-6-phosphate 1-dehydrogenase	0.84	0.44	0.19	0.05	0.15	1.1.1.49	K00036	ko00030; Metabolism; Carbohydrate metabolism; Pentose phosphate pathway;|ko00480; Metabolism; Metabolism of other amino acids; Glutathione metabolism|ko01200; Metabolism; Global and overview maps; Carbon metabolism
i0_LQ_MM3Root_c4352/f1p0/853	6-PGD	6-phosphogluconate dehydrogenase	11.99	14.9	4.48	9.01	9.22	1.1.1.44 1.1.1.343	K00033	ko00030; Metabolism; Carbohydrate metabolism; Pentose phosphate pathway;|ko00480; Metabolism; Metabolism of other amino acids; Glutathione metabolism|ko01200; Metabolism; Global and overview maps; Carbon metabolism
i1_LQ_MM3Root_c23212/f1p0/1756	6-PGD	6-phosphogluconate dehydrogenase	0.22	0	0	0	0	1.1.1.44 1.1.1.343	K00033	ko00030; Metabolism; Carbohydrate metabolism; Pentose phosphate pathway;|ko00480; Metabolism; Metabolism of other amino acids; Glutathione metabolism|ko01200; Metabolism; Global and overview maps; Carbon metabolism
i1_LQ_MM3Root_c23638/f1p0/1664	6-PGD	6-phosphogluconate dehydrogenase	0	0	0	0	0	1.1.1.44 1.1.1.343	K00033	ko00030; Metabolism; Carbohydrate metabolism; Pentose phosphate pathway;|ko00480; Metabolism; Metabolism of other amino acids; Glutathione metabolism|ko01200; Metabolism; Global and overview maps; Carbon metabolism
i1_LQ_MM3Root_c34834/f1p0/1516	6-PGD	6-phosphogluconate dehydrogenase	0.15	0.13	0.12	0.06	0.04	1.1.1.44 1.1.1.343	K00033	ko00030; Metabolism; Carbohydrate metabolism; Pentose phosphate pathway;|ko00480; Metabolism; Metabolism of other amino acids; Glutathione metabolism|ko01200; Metabolism; Global and overview maps; Carbon metabolism
i1_LQ_MM3Root_c53495/f1p32/1794	6-PGD	6-phosphogluconate dehydrogenase	0.39	2.35	0.67	0.31	0	1.1.1.44 1.1.1.343	K00033	ko00030; Metabolism; Carbohydrate metabolism; Pentose phosphate pathway;|ko00480; Metabolism; Metabolism of other amino acids; Glutathione metabolism|ko01200; Metabolism; Global and overview maps; Carbon metabolism
i2_LQ_MM3Root_c4212/f1p0/2681	6-PGD	6-phosphogluconate dehydrogenase	1.11	2.06	0.5	1.48	1.31	1.1.1.44 1.1.1.343	K00033	ko00030; Metabolism; Carbohydrate metabolism; Pentose phosphate pathway;|ko00480; Metabolism; Metabolism of other amino acids; Glutathione metabolism|ko01200; Metabolism; Global and overview maps; Carbon metabolism
i3_LQ_MM3Root_c4049/f1p2/3225	6-PGD	6-phosphogluconate dehydrogenase	0.37	0.77	0.27	0.36	0.23	1.1.1.44 1.1.1.343	K00033	ko00030; Metabolism; Carbohydrate metabolism; Pentose phosphate pathway;|ko00480; Metabolism; Metabolism of other amino acids; Glutathione metabolism|ko01200; Metabolism; Global and overview maps; Carbon metabolism
i1_LQ_MM3Stem_c6878/f1p0/1695	6-PGD	6-phosphogluconate dehydrogenase	8.89	28.56	8.22	9.47	7.9	1.1.1.44 1.1.1.343	K00033	ko00030; Metabolism; Carbohydrate metabolism; Pentose phosphate pathway;|ko00480; Metabolism; Metabolism of other amino acids; Glutathione metabolism|ko01200; Metabolism; Global and overview maps; Carbon metabolism
i1_LQ_MM3Stem_c9501/f1p12/1451	6-PGD	6-phosphogluconate dehydrogenase	53.41	27.7	19.69	32.51	24.66	1.1.1.44 1.1.1.343	K00033	ko00030; Metabolism; Carbohydrate metabolism; Pentose phosphate pathway;|ko00480; Metabolism; Metabolism of other amino acids; Glutathione metabolism|ko01200; Metabolism; Global and overview maps; Carbon metabolism
i1_HQ_MM3Leaf_c1623/f4p16/1800	6-PGD	6-phosphogluconate dehydrogenase	29.66	29.15	16.74	4.42	8.83	1.1.1.44 1.1.1.343	K00033	ko00030; Metabolism; Carbohydrate metabolism; Pentose phosphate pathway;|ko00480; Metabolism; Metabolism of other amino acids; Glutathione metabolism|ko01200; Metabolism; Global and overview maps; Carbon metabolism
i1_HQ_MM3Leaf_c2209/f2p0/1749	6-PGD	6-phosphogluconate dehydrogenase	0	0	0	0	0	1.1.1.44 1.1.1.343	K00033	ko00030; Metabolism; Carbohydrate metabolism; Pentose phosphate pathway;|ko00480; Metabolism; Metabolism of other amino acids; Glutathione metabolism|ko01200; Metabolism; Global and overview maps; Carbon metabolism
i1_LQ_MM3Leaf_c10593/f1p0/1626	6-PGD	6-phosphogluconate dehydrogenase	51.38	130.4	48.3	63.84	56.19	1.1.1.44 1.1.1.343	K00033	ko00030; Metabolism; Carbohydrate metabolism; Pentose phosphate pathway;|ko00480; Metabolism; Metabolism of other amino acids; Glutathione metabolism|ko01200; Metabolism; Global and overview maps; Carbon metabolism
i1_LQ_MM3Leaf_c4104/f1p5/1780	6-PGD	6-phosphogluconate dehydrogenase	0	1.43	20.38	0	0	1.1.1.44 1.1.1.343	K00033	ko00030; Metabolism; Carbohydrate metabolism; Pentose phosphate pathway;|ko00480; Metabolism; Metabolism of other amino acids; Glutathione metabolism|ko01200; Metabolism; Global and overview maps; Carbon metabolism
i0_LQ_MM3Flower_c26386/f1p0/968	6-PGD	6-phosphogluconate dehydrogenase	6.02	0	0	23.41	25.17	1.1.1.44 1.1.1.343	K00033	ko00030; Metabolism; Carbohydrate metabolism; Pentose phosphate pathway;|ko00480; Metabolism; Metabolism of other amino acids; Glutathione metabolism|ko01200; Metabolism; Global and overview maps; Carbon metabolism
i1_HQ_MM3Flower_c30845/f15p8/1759	6-PGD	6-phosphogluconate dehydrogenase	26.48	20.43	11.72	39.69	29.95	1.1.1.44 1.1.1.343	K00033	ko00030; Metabolism; Carbohydrate metabolism; Pentose phosphate pathway;|ko00480; Metabolism; Metabolism of other amino acids; Glutathione metabolism|ko01200; Metabolism; Global and overview maps; Carbon metabolism
i1_HQ_MM3Flower_c5522/f2p1/1841	6-PGD	6-phosphogluconate dehydrogenase	10.39	8.49	11.59	16.28	12.31	1.1.1.44 1.1.1.343	K00033	ko00030; Metabolism; Carbohydrate metabolism; Pentose phosphate pathway;|ko00480; Metabolism; Metabolism of other amino acids; Glutathione metabolism|ko01200; Metabolism; Global and overview maps; Carbon metabolism
i1_LQ_MM3Flower_c10915/f1p5/1672	6-PGD	6-phosphogluconate dehydrogenase	0.28	0	0	0.39	0	1.1.1.44 1.1.1.343	K00033	ko00030; Metabolism; Carbohydrate metabolism; Pentose phosphate pathway;|ko00480; Metabolism; Metabolism of other amino acids; Glutathione metabolism|ko01200; Metabolism; Global and overview maps; Carbon metabolism
i1_LQ_MM3Flower_c25728/f1p1/1633	6-PGD	6-phosphogluconate dehydrogenase	5.54	1.6	2.54	2	2.41	1.1.1.44 1.1.1.343	K00033	ko00030; Metabolism; Carbohydrate metabolism; Pentose phosphate pathway;|ko00480; Metabolism; Metabolism of other amino acids; Glutathione metabolism|ko01200; Metabolism; Global and overview maps; Carbon metabolism
i1_LQ_MM3Flower_c33870/f1p8/1621	6-PGD	6-phosphogluconate dehydrogenase	23.37	39.08	28.06	12.35	13.41	1.1.1.44 1.1.1.343	K00033	ko00030; Metabolism; Carbohydrate metabolism; Pentose phosphate pathway;|ko00480; Metabolism; Metabolism of other amino acids; Glutathione metabolism|ko01200; Metabolism; Global and overview maps; Carbon metabolism
i1_LQ_MM3Flower_c57829/f1p1/1186	6-PGD	6-phosphogluconate dehydrogenase	7.25	6.16	2.76	17.39	12.48	1.1.1.44 1.1.1.343	K00033	ko00030; Metabolism; Carbohydrate metabolism; Pentose phosphate pathway;|ko00480; Metabolism; Metabolism of other amino acids; Glutathione metabolism|ko01200; Metabolism; Global and overview maps; Carbon metabolism
i1_LQ_MM3Flower_c73157/f1p9/1733	6-PGD	6-phosphogluconate dehydrogenase	0	3.61	0	1.36	0.68	1.1.1.44 1.1.1.343	K00033	ko00030; Metabolism; Carbohydrate metabolism; Pentose phosphate pathway;|ko00480; Metabolism; Metabolism of other amino acids; Glutathione metabolism|ko01200; Metabolism; Global and overview maps; Carbon metabolism
i2_LQ_MM3Flower_c58526/f1p0/2483	6-PGD	6-phosphogluconate dehydrogenase	0	0.13	0.16	0	0.48	1.1.1.44 1.1.1.343	K00033	ko00030; Metabolism; Carbohydrate metabolism; Pentose phosphate pathway;|ko00480; Metabolism; Metabolism of other amino acids; Glutathione metabolism|ko01200; Metabolism; Global and overview maps; Carbon metabolism
i0_LQ_MM3Seed_c3258/f1p0/679	6-PGD	6-phosphogluconate dehydrogenase	0	5.95	1.19	5.9	1.19	1.1.1.44 1.1.1.343	K00033	ko00030; Metabolism; Carbohydrate metabolism; Pentose phosphate pathway;|ko00480; Metabolism; Metabolism of other amino acids; Glutathione metabolism|ko01200; Metabolism; Global and overview maps; Carbon metabolism
i0_LQ_MM3Seed_c5952/f1p0/870	6-PGD	6-phosphogluconate dehydrogenase	4.62	10.52	7.08	19.6	22.31	1.1.1.44 1.1.1.343	K00033	ko00030; Metabolism; Carbohydrate metabolism; Pentose phosphate pathway;|ko00480; Metabolism; Metabolism of other amino acids; Glutathione metabolism|ko01200; Metabolism; Global and overview maps; Carbon metabolism
i1_LQ_MM3Seed_c10720/f1p0/1136	6-PGD	6-phosphogluconate dehydrogenase	5.77	6.42	2.01	5.04	1.99	1.1.1.44 1.1.1.343	K00033	ko00030; Metabolism; Carbohydrate metabolism; Pentose phosphate pathway;|ko00480; Metabolism; Metabolism of other amino acids; Glutathione metabolism|ko01200; Metabolism; Global and overview maps; Carbon metabolism
i2_LQ_MM3Seed_c7325/f1p12/2184	6-PGD	6-phosphogluconate dehydrogenase	27.62	39.36	22.69	17.91	14	1.1.1.44 1.1.1.343	K00033	ko00030; Metabolism; Carbohydrate metabolism; Pentose phosphate pathway;|ko00480; Metabolism; Metabolism of other amino acids; Glutathione metabolism|ko01200; Metabolism; Global and overview maps; Carbon metabolism
