# Supplementary material for: Full-length transcriptome analysis of multiple organs and identification of adaptive genes and pathways in Mikania micrantha
Source: Sci Rep. 2022 Feb 28;12:3272. doi: 10.1038/s41598-022-07198-0 (PMC8885683; doi:10.1038/s41598-022-07198-0)
Supplement: Supplementary file 8 — Supplementary Table S13. [file 41598_2022_7198_MOESM8_ESM.xlsx]

## Sheet: Sheet2
Table S13. Identification of the unigenes in the mevalonate (MVA) and methylerythritol phosphate (MEP) pathway.
Gene_id	Gene_name	Gene_description	Root.fpkm	Stem.fpkm	Leaf.fpkm	Flower.fpkm	Seed.fpkm	KO_EC	KO_ID	Pathway_ID	Pathway_level1	Pathway_level2	Pathway_level3
i1_LQ_MM3Root_c36825/f1p0/1310	AACT	acetyl-CoA acetyltransferase	0	0	0	0	0	2.3.1.9	K00626	ko00900	Metabolism	Metabolism of terpenoids and polyketides	Terpenoid backbone biosynthesis
i3_LQ_MM3Root_c5230/f1p2/3430	AACT	acetyl-CoA acetyltransferase	0	0	0	0	0	2.3.1.9	K00626	ko00900	Metabolism	Metabolism of terpenoids and polyketides	Terpenoid backbone biosynthesis
i3_LQ_MM3Stem_c11801/f1p4/3178	AACT	acetyl-CoA acetyltransferase	0.03	0	0	0.05	0.03	2.3.1.9	K00626	ko00900	Metabolism	Metabolism of terpenoids and polyketides	Terpenoid backbone biosynthesis
i2_LQ_MM3Leaf_c61784/f1p2/2304	AACT	acetyl-CoA acetyltransferase	0	0	0	0.06	0.1	2.3.1.9	K00626	ko00900	Metabolism	Metabolism of terpenoids and polyketides	Terpenoid backbone biosynthesis
i3_HQ_MM3Leaf_c2322/f2p0/3218	AACT	acetyl-CoA acetyltransferase	0	0	0	0.09	0	2.3.1.9	K00626	ko00900	Metabolism	Metabolism of terpenoids and polyketides	Terpenoid backbone biosynthesis
i3_LQ_MM3Leaf_c19490/f1p0/3200	AACT	acetyl-CoA acetyltransferase	0	0	0	0	0	2.3.1.9	K00626	ko00900	Metabolism	Metabolism of terpenoids and polyketides	Terpenoid backbone biosynthesis
i0_LQ_MM3Flower_c51136/f1p0/648	AACT	acetyl-CoA acetyltransferase	0	0.09	0	0	0	2.3.1.9	K00626	ko00900	Metabolism	Metabolism of terpenoids and polyketides	Terpenoid backbone biosynthesis
i1_HQ_MM3Flower_c720/f6p14/1466	AACT	acetyl-CoA acetyltransferase	48.22	25.77	27.48	117.1	24.19	2.3.1.9	K00626	ko00900	Metabolism	Metabolism of terpenoids and polyketides	Terpenoid backbone biosynthesis
i1_LQ_MM3Flower_c11130/f1p12/1210	AACT	acetyl-CoA acetyltransferase	0	0	0	0.06	0	2.3.1.9	K00626	ko00900	Metabolism	Metabolism of terpenoids and polyketides	Terpenoid backbone biosynthesis
i1_LQ_MM3Flower_c12381/f1p12/1469	AACT	acetyl-CoA acetyltransferase	0.27	3.05	0	2.82	0.4	2.3.1.9	K00626	ko00900	Metabolism	Metabolism of terpenoids and polyketides	Terpenoid backbone biosynthesis
i1_LQ_MM3Flower_c22425/f1p0/1439	AACT	acetyl-CoA acetyltransferase	47.49	56.53	47.09	65.85	66.93	2.3.1.9	K00626	ko00900	Metabolism	Metabolism of terpenoids and polyketides	Terpenoid backbone biosynthesis
i1_LQ_MM3Flower_c25903/f1p14/1568	AACT	acetyl-CoA acetyltransferase	65.19	24.55	25.77	101.1	20.06	2.3.1.9	K00626	ko00900	Metabolism	Metabolism of terpenoids and polyketides	Terpenoid backbone biosynthesis
i1_LQ_MM3Flower_c2997/f1p14/1238	AACT	acetyl-CoA acetyltransferase	5.26	0	2.11	1.93	0	2.3.1.9	K00626	ko00900	Metabolism	Metabolism of terpenoids and polyketides	Terpenoid backbone biosynthesis
i1_LQ_MM3Flower_c51459/f1p13/1522	AACT	acetyl-CoA acetyltransferase	0	0	0	0.1	0	2.3.1.9	K00626	ko00900	Metabolism	Metabolism of terpenoids and polyketides	Terpenoid backbone biosynthesis
i1_LQ_MM3Flower_c53514/f1p14/1733	AACT	acetyl-CoA acetyltransferase	0.26	0.16	0	0.14	0	2.3.1.9	K00626	ko00900	Metabolism	Metabolism of terpenoids and polyketides	Terpenoid backbone biosynthesis
i1_LQ_MM3Flower_c71325/f1p5/1438	AACT	acetyl-CoA acetyltransferase	0	0	0	0	0	2.3.1.9	K00626	ko00900	Metabolism	Metabolism of terpenoids and polyketides	Terpenoid backbone biosynthesis
i1_LQ_MM3Flower_c7902/f1p2/1296	AACT	acetyl-CoA acetyltransferase	0	0	0	0.28	0	2.3.1.9	K00626	ko00900	Metabolism	Metabolism of terpenoids and polyketides	Terpenoid backbone biosynthesis
i1_LQ_MM3Flower_c8941/f1p13/1598	AACT	acetyl-CoA acetyltransferase	0	0	0	0	0	2.3.1.9	K00626	ko00900	Metabolism	Metabolism of terpenoids and polyketides	Terpenoid backbone biosynthesis
i2_LQ_MM3Flower_c84154/f1p6/2001	AACT	acetyl-CoA acetyltransferase	3.46	3.29	2.35	6.35	10.12	2.3.1.9	K00626	ko00900	Metabolism	Metabolism of terpenoids and polyketides	Terpenoid backbone biosynthesis
i0_LQ_MM3Seed_c7269/f1p0/404	AACT	acetyl-CoA acetyltransferase	8.6	10.08	1.1	22.91	3.35	2.3.1.9	K00626	ko00900	Metabolism	Metabolism of terpenoids and polyketides	Terpenoid backbone biosynthesis
i0_LQ_MM3Root_c7923/f1p1/914	HMGS	3-Hydroxy-3-methylglutaryl-CoA synthase	0	0.2	0	1.15	1.63	2.3.3.10	K01641	ko00900	Metabolism	Metabolism of terpenoids and polyketides	Terpenoid backbone biosynthesis
i1_LQ_MM3Root_c22950/f1p0/1860	HMGS	3-Hydroxy-3-methylglutaryl-CoA synthase	0.52	0.48	0.6	1.05	0.12	2.3.3.10	K01641	ko00900	Metabolism	Metabolism of terpenoids and polyketides	Terpenoid backbone biosynthesis
i1_LQ_MM3Root_c3460/f1p25/1768	HMGS	3-Hydroxy-3-methylglutaryl-CoA synthase	7.12	8.91	4.46	4.85	4.11	2.3.3.10	K01641	ko00900	Metabolism	Metabolism of terpenoids and polyketides	Terpenoid backbone biosynthesis
i4_LQ_MM3Root_c2677/f1p17/4490	HMGS	3-Hydroxy-3-methylglutaryl-CoA synthase	0.12	0.03	0.02	0.55	0.11	2.3.3.10	K01641	ko00900	Metabolism	Metabolism of terpenoids and polyketides	Terpenoid backbone biosynthesis
i1_LQ_MM3Leaf_c2579/f2p7/1675	HMGS	3-Hydroxy-3-methylglutaryl-CoA synthase	40.85	29.02	19.7	53.87	29.27	2.3.3.10	K01641	ko00900	Metabolism	Metabolism of terpenoids and polyketides	Terpenoid backbone biosynthesis
i1_LQ_MM3Leaf_c5454/f1p2/1898	HMGS	3-Hydroxy-3-methylglutaryl-CoA synthase	28.88	21.08	25.01	111.82	22.35	2.3.3.10	K01641	ko00900	Metabolism	Metabolism of terpenoids and polyketides	Terpenoid backbone biosynthesis
i1_HQ_MM3Flower_c25616/f2p19/1762	HMGS	3-Hydroxy-3-methylglutaryl-CoA synthase	0	0	0.28	2.99	0	2.3.3.10	K01641	ko00900	Metabolism	Metabolism of terpenoids and polyketides	Terpenoid backbone biosynthesis
i1_HQ_MM3Flower_c58416/f2p21/1898	HMGS	3-Hydroxy-3-methylglutaryl-CoA synthase	0	0	0	0	0	2.3.3.10	K01641	ko00900	Metabolism	Metabolism of terpenoids and polyketides	Terpenoid backbone biosynthesis
i1_LQ_MM3Flower_c38357/f1p21/1791	HMGS	3-Hydroxy-3-methylglutaryl-CoA synthase	0	0	0	0	0	2.3.3.10	K01641	ko00900	Metabolism	Metabolism of terpenoids and polyketides	Terpenoid backbone biosynthesis
i1_LQ_MM3Flower_c43139/f1p21/1886	HMGS	3-Hydroxy-3-methylglutaryl-CoA synthase	6.19	3.65	1.96	5.64	2.55	2.3.3.10	K01641	ko00900	Metabolism	Metabolism of terpenoids and polyketides	Terpenoid backbone biosynthesis
i2_LQ_MM3Flower_c27549/f1p3/2354	HMGS	3-Hydroxy-3-methylglutaryl-CoA synthase	0	0	0	0	0	2.3.3.10	K01641	ko00900	Metabolism	Metabolism of terpenoids and polyketides	Terpenoid backbone biosynthesis
i1_LQ_MM3Seed_c21931/f1p16/1717	HMGS	3-Hydroxy-3-methylglutaryl-CoA synthase	0.35	0	0	0.2	0	2.3.3.10	K01641	ko00900	Metabolism	Metabolism of terpenoids and polyketides	Terpenoid backbone biosynthesis
i2_LQ_MM3Seed_c10225/f1p0/2019	HMGS	3-Hydroxy-3-methylglutaryl-CoA synthase	0	0	0.22	0.1	0	2.3.3.10	K01641	ko00900	Metabolism	Metabolism of terpenoids and polyketides	Terpenoid backbone biosynthesis
i3_LQ_MM3Seed_c2614/f1p13/3722	HMGS	3-Hydroxy-3-methylglutaryl-CoA synthase	0	0	0	0.08	0	2.3.3.10	K01641	ko00900	Metabolism	Metabolism of terpenoids and polyketides	Terpenoid backbone biosynthesis
i5_LQ_MM3Seed_c46599/f1p9/4911	HMGS	3-Hydroxy-3-methylglutaryl-CoA synthase	0.14	0.12	0.04	0.58	0.27	2.3.3.10	K01641	ko00900	Metabolism	Metabolism of terpenoids and polyketides	Terpenoid backbone biosynthesis
i6_LQ_MM3Seed_c13392/f1p123/5008	HMGS	3-Hydroxy-3-methylglutaryl-CoA synthase	0	0	0	0.04	0.01	2.3.3.10	K01641	ko00900	Metabolism	Metabolism of terpenoids and polyketides	Terpenoid backbone biosynthesis
i1_LQ_MM3Root_c19193/f1p18/1791	HMGR	3-Hydroxy-3-methylglutaryl-CoA reductase	14.29	1.68	2.22	0.51	0.03	1.1.1.34	K00021	ko00900	Metabolism	Metabolism of terpenoids and polyketides	Terpenoid backbone biosynthesis
i1_LQ_MM3Root_c20878/f1p0/1841	HMGR	3-Hydroxy-3-methylglutaryl-CoA reductase	2.05	0	0	0.22	0	1.1.1.34	K00021	ko00900	Metabolism	Metabolism of terpenoids and polyketides	Terpenoid backbone biosynthesis
i1_LQ_MM3Root_c23113/f1p0/1842	HMGR	3-Hydroxy-3-methylglutaryl-CoA reductase	5.16	6.01	6.83	3.5	2.3	1.1.1.34	K00021	ko00900	Metabolism	Metabolism of terpenoids and polyketides	Terpenoid backbone biosynthesis
i1_LQ_MM3Root_c51803/f1p0/1991	HMGR	3-Hydroxy-3-methylglutaryl-CoA reductase	6.7	0.66	0.67	0	0	1.1.1.34	K00021	ko00900	Metabolism	Metabolism of terpenoids and polyketides	Terpenoid backbone biosynthesis
i1_LQ_MM3Root_c54311/f1p0/1649	HMGR	3-Hydroxy-3-methylglutaryl-CoA reductase	0.9	0	0	0	0.11	1.1.1.34	K00021	ko00900	Metabolism	Metabolism of terpenoids and polyketides	Terpenoid backbone biosynthesis
i2_LQ_MM3Root_c10587/f1p0/2704	HMGR	3-Hydroxy-3-methylglutaryl-CoA reductase	0.66	0.45	0.33	0	0.6	1.1.1.34	K00021	ko00900	Metabolism	Metabolism of terpenoids and polyketides	Terpenoid backbone biosynthesis
i2_LQ_MM3Root_c4197/f1p0/2217	HMGR	3-Hydroxy-3-methylglutaryl-CoA reductase	16.76	1.19	1.07	2.32	0	1.1.1.34	K00021	ko00900	Metabolism	Metabolism of terpenoids and polyketides	Terpenoid backbone biosynthesis
i2_LQ_MM3Root_c9699/f1p0/2291	HMGR	3-Hydroxy-3-methylglutaryl-CoA reductase	0.04	0	0	0	0	1.1.1.34	K00021	ko00900	Metabolism	Metabolism of terpenoids and polyketides	Terpenoid backbone biosynthesis
i3_HQ_MM3Root_c73856/f2p1/3952	HMGR	3-Hydroxy-3-methylglutaryl-CoA reductase	0	0	0	0	0	1.1.1.34	K00021	ko00900	Metabolism	Metabolism of terpenoids and polyketides	Terpenoid backbone biosynthesis
i2_HQ_MM3Stem_c9837/f2p18/2179	HMGR	3-Hydroxy-3-methylglutaryl-CoA reductase	19.29	2.8	2.41	4.72	1.68	1.1.1.34	K00021	ko00900	Metabolism	Metabolism of terpenoids and polyketides	Terpenoid backbone biosynthesis
i2_LQ_MM3Stem_c15326/f1p8/2129	HMGR	3-Hydroxy-3-methylglutaryl-CoA reductase	5.78	0.7	0.19	0.01	0.06	1.1.1.34	K00021	ko00900	Metabolism	Metabolism of terpenoids and polyketides	Terpenoid backbone biosynthesis
i3_LQ_MM3Stem_c8767/f1p3/3263	HMGR	3-Hydroxy-3-methylglutaryl-CoA reductase	0.58	0.49	1.01	0.57	0.33	1.1.1.34	K00021	ko00900	Metabolism	Metabolism of terpenoids and polyketides	Terpenoid backbone biosynthesis
i1_HQ_MM3Leaf_c13435/f5p22/1984	HMGR	3-Hydroxy-3-methylglutaryl-CoA reductase	20.2	14.93	29.83	0.1	1.39	1.1.1.34	K00021	ko00900	Metabolism	Metabolism of terpenoids and polyketides	Terpenoid backbone biosynthesis
i1_LQ_MM3Leaf_c4751/f1p0/1941	HMGR	3-Hydroxy-3-methylglutaryl-CoA reductase	0	0.1	0.14	0	0	1.1.1.34	K00021	ko00900	Metabolism	Metabolism of terpenoids and polyketides	Terpenoid backbone biosynthesis
i1_LQ_MM3Leaf_c6099/f1p0/1995	HMGR	3-Hydroxy-3-methylglutaryl-CoA reductase	0	0	0.11	0	0.73	1.1.1.34	K00021	ko00900	Metabolism	Metabolism of terpenoids and polyketides	Terpenoid backbone biosynthesis
i2_HQ_MM3Leaf_c95859/f2p1/2198	HMGR	3-Hydroxy-3-methylglutaryl-CoA reductase	0.42	0	0	0	0	1.1.1.34	K00021	ko00900	Metabolism	Metabolism of terpenoids and polyketides	Terpenoid backbone biosynthesis
i2_LQ_MM3Leaf_c18423/f1p1/2643	HMGR	3-Hydroxy-3-methylglutaryl-CoA reductase	0	0	0	0	0	1.1.1.34	K00021	ko00900	Metabolism	Metabolism of terpenoids and polyketides	Terpenoid backbone biosynthesis
i2_LQ_MM3Leaf_c24368/f1p1/2122	HMGR	3-Hydroxy-3-methylglutaryl-CoA reductase	0.5	0.46	0.49	1.19	0.26	1.1.1.34	K00021	ko00900	Metabolism	Metabolism of terpenoids and polyketides	Terpenoid backbone biosynthesis
i2_LQ_MM3Leaf_c30603/f1p2/2483	HMGR	3-Hydroxy-3-methylglutaryl-CoA reductase	0	0	0	0	0	1.1.1.34	K00021	ko00900	Metabolism	Metabolism of terpenoids and polyketides	Terpenoid backbone biosynthesis
i2_LQ_MM3Leaf_c33964/f1p2/2664	HMGR	3-Hydroxy-3-methylglutaryl-CoA reductase	3.76	2.77	3.86	1.88	0.67	1.1.1.34	K00021	ko00900	Metabolism	Metabolism of terpenoids and polyketides	Terpenoid backbone biosynthesis
i2_LQ_MM3Leaf_c76166/f1p2/2504	HMGR	3-Hydroxy-3-methylglutaryl-CoA reductase	0	0	0	0	0	1.1.1.34	K00021	ko00900	Metabolism	Metabolism of terpenoids and polyketides	Terpenoid backbone biosynthesis
i3_LQ_MM3Leaf_c18902/f1p0/3806	HMGR	3-Hydroxy-3-methylglutaryl-CoA reductase	0	0.02	0.79	0	0	1.1.1.34	K00021	ko00900	Metabolism	Metabolism of terpenoids and polyketides	Terpenoid backbone biosynthesis
i1_LQ_MM3Flower_c11865/f1p21/1672	HMGR	3-Hydroxy-3-methylglutaryl-CoA reductase	0	0	0	0	0	1.1.1.34	K00021	ko00900	Metabolism	Metabolism of terpenoids and polyketides	Terpenoid backbone biosynthesis
i1_LQ_MM3Flower_c85052/f1p7/1178	HMGR	3-Hydroxy-3-methylglutaryl-CoA reductase	9.13	4.53	0.09	11.11	3.66	1.1.1.34	K00021	ko00900	Metabolism	Metabolism of terpenoids and polyketides	Terpenoid backbone biosynthesis
i2_HQ_MM3Flower_c75655/f9p0/2070	HMGR	3-Hydroxy-3-methylglutaryl-CoA reductase	24.68	14.68	35.43	63.68	14.44	1.1.1.34	K00021	ko00900	Metabolism	Metabolism of terpenoids and polyketides	Terpenoid backbone biosynthesis
i2_HQ_MM3Flower_c76719/f62p0/2321	HMGR	3-Hydroxy-3-methylglutaryl-CoA reductase	2.03	0.19	0	23.82	0	1.1.1.34	K00021	ko00900	Metabolism	Metabolism of terpenoids and polyketides	Terpenoid backbone biosynthesis
i2_LQ_MM3Flower_c21175/f1p0/2510	HMGR	3-Hydroxy-3-methylglutaryl-CoA reductase	0	0	0	0.08	0.04	1.1.1.34	K00021	ko00900	Metabolism	Metabolism of terpenoids and polyketides	Terpenoid backbone biosynthesis
i2_LQ_MM3Flower_c21328/f1p0/2268	HMGR	3-Hydroxy-3-methylglutaryl-CoA reductase	0.04	0	0	0.13	0	1.1.1.34	K00021	ko00900	Metabolism	Metabolism of terpenoids and polyketides	Terpenoid backbone biosynthesis
i2_LQ_MM3Flower_c24023/f1p3/2166	HMGR	3-Hydroxy-3-methylglutaryl-CoA reductase	0	0	0	0	0	1.1.1.34	K00021	ko00900	Metabolism	Metabolism of terpenoids and polyketides	Terpenoid backbone biosynthesis
i2_LQ_MM3Flower_c28531/f1p0/2070	HMGR	3-Hydroxy-3-methylglutaryl-CoA reductase	0	0.17	0.6	3.1	3.34	1.1.1.34	K00021	ko00900	Metabolism	Metabolism of terpenoids and polyketides	Terpenoid backbone biosynthesis
i2_LQ_MM3Flower_c3997/f1p1/2583	HMGR	3-Hydroxy-3-methylglutaryl-CoA reductase	0.34	0.19	0.14	0.73	0	1.1.1.34	K00021	ko00900	Metabolism	Metabolism of terpenoids and polyketides	Terpenoid backbone biosynthesis
i2_LQ_MM3Flower_c41664/f1p4/2263	HMGR	3-Hydroxy-3-methylglutaryl-CoA reductase	0	0	0.04	0.56	0.03	1.1.1.34	K00021	ko00900	Metabolism	Metabolism of terpenoids and polyketides	Terpenoid backbone biosynthesis
i2_LQ_MM3Flower_c41748/f1p0/2258	HMGR	3-Hydroxy-3-methylglutaryl-CoA reductase	0	0	0	0	0.32	1.1.1.34	K00021	ko00900	Metabolism	Metabolism of terpenoids and polyketides	Terpenoid backbone biosynthesis
i2_LQ_MM3Flower_c43282/f1p0/2477	HMGR	3-Hydroxy-3-methylglutaryl-CoA reductase	28.33	12.54	10.17	83.62	2.6	1.1.1.34	K00021	ko00900	Metabolism	Metabolism of terpenoids and polyketides	Terpenoid backbone biosynthesis
i2_LQ_MM3Flower_c43312/f1p11/2312	HMGR	3-Hydroxy-3-methylglutaryl-CoA reductase	0.76	0.08	0.15	1.6	0	1.1.1.34	K00021	ko00900	Metabolism	Metabolism of terpenoids and polyketides	Terpenoid backbone biosynthesis
i2_LQ_MM3Flower_c54693/f1p0/2289	HMGR	3-Hydroxy-3-methylglutaryl-CoA reductase	4.64	0	0	35.59	0.94	1.1.1.34	K00021	ko00900	Metabolism	Metabolism of terpenoids and polyketides	Terpenoid backbone biosynthesis
i2_LQ_MM3Flower_c5765/f1p0/2152	HMGR	3-Hydroxy-3-methylglutaryl-CoA reductase	0	0	0	0.11	0.05	1.1.1.34	K00021	ko00900	Metabolism	Metabolism of terpenoids and polyketides	Terpenoid backbone biosynthesis
i2_LQ_MM3Flower_c59116/f1p0/2578	HMGR	3-Hydroxy-3-methylglutaryl-CoA reductase	0.29	0.44	0	0.31	0	1.1.1.34	K00021	ko00900	Metabolism	Metabolism of terpenoids and polyketides	Terpenoid backbone biosynthesis
i2_LQ_MM3Flower_c66070/f1p2/2181	HMGR	3-Hydroxy-3-methylglutaryl-CoA reductase	0	0	0	0	0	1.1.1.34	K00021	ko00900	Metabolism	Metabolism of terpenoids and polyketides	Terpenoid backbone biosynthesis
i2_LQ_MM3Flower_c73046/f1p0/2005	HMGR	3-Hydroxy-3-methylglutaryl-CoA reductase	0	0	0.13	2.68	0	1.1.1.34	K00021	ko00900	Metabolism	Metabolism of terpenoids and polyketides	Terpenoid backbone biosynthesis
i2_LQ_MM3Flower_c76605/f4p1/2284	HMGR	3-Hydroxy-3-methylglutaryl-CoA reductase	2.45	0	0	65.11	4.26	1.1.1.34	K00021	ko00900	Metabolism	Metabolism of terpenoids and polyketides	Terpenoid backbone biosynthesis
i2_LQ_MM3Flower_c80281/f1p3/2322	HMGR	3-Hydroxy-3-methylglutaryl-CoA reductase	0.2	0.25	0.06	1.15	0.08	1.1.1.34	K00021	ko00900	Metabolism	Metabolism of terpenoids and polyketides	Terpenoid backbone biosynthesis
i2_LQ_MM3Flower_c9558/f1p1/2318	HMGR	3-Hydroxy-3-methylglutaryl-CoA reductase	0.12	0	0	0.35	0	1.1.1.34	K00021	ko00900	Metabolism	Metabolism of terpenoids and polyketides	Terpenoid backbone biosynthesis
i3_LQ_MM3Flower_c7408/f1p0/3307	HMGR	3-Hydroxy-3-methylglutaryl-CoA reductase	0	0	0	0	0	1.1.1.34	K00021	ko00900	Metabolism	Metabolism of terpenoids and polyketides	Terpenoid backbone biosynthesis
i4_LQ_MM3Flower_c1243/f1p0/4600	HMGR	3-Hydroxy-3-methylglutaryl-CoA reductase	0	0	0	0.1	0	1.1.1.34	K00021	ko00900	Metabolism	Metabolism of terpenoids and polyketides	Terpenoid backbone biosynthesis
i1_LQ_MM3Seed_c4799/f1p0/1145	HMGR	3-Hydroxy-3-methylglutaryl-CoA reductase	5.28	2.27	1.13	2.08	0.49	1.1.1.34	K00021	ko00900	Metabolism	Metabolism of terpenoids and polyketides	Terpenoid backbone biosynthesis
i2_LQ_MM3Seed_c9605/f1p0/2032	HMGR	3-Hydroxy-3-methylglutaryl-CoA reductase	6.91	4.3	6.86	2.46	1.34	1.1.1.34	K00021	ko00900	Metabolism	Metabolism of terpenoids and polyketides	Terpenoid backbone biosynthesis
i5_LQ_MM3Seed_c22739/f1p0/4454	HMGR	3-Hydroxy-3-methylglutaryl-CoA reductase	0.15	0.23	0.41	0.46	0.17	1.1.1.34	K00021	ko00900	Metabolism	Metabolism of terpenoids and polyketides	Terpenoid backbone biosynthesis
i5_LQ_MM3Seed_c37453/f1p8/4402	HMGR	3-Hydroxy-3-methylglutaryl-CoA reductase	0.6	0.12	0.05	2.3	2.15	1.1.1.34	K00021	ko00900	Metabolism	Metabolism of terpenoids and polyketides	Terpenoid backbone biosynthesis
i1_LQ_MM3Root_c57051/f1p4/1357	MK	mevalonate kinase	11.21	3.12	1.91	6.6	0.84	2.7.1.36	K00869	ko00900	Metabolism	Metabolism of terpenoids and polyketides	Terpenoid backbone biosynthesis
i2_LQ_MM3Leaf_c75391/f1p0/2561	MK	mevalonate kinase	2.12	4.34	1.75	0	0.05	2.7.1.36	K00869	ko00900	Metabolism	Metabolism of terpenoids and polyketides	Terpenoid backbone biosynthesis
i1_LQ_MM3Flower_c58862/f1p4/1452	MK	mevalonate kinase	4.43	2.31	0.68	12.61	1.64	2.7.1.36	K00869	ko00900	Metabolism	Metabolism of terpenoids and polyketides	Terpenoid backbone biosynthesis
i1_LQ_MM3Seed_c23526/f1p0/1481	MK	mevalonate kinase	0.75	7.94	6.49	5.57	1.66	2.7.1.36	K00869	ko00900	Metabolism	Metabolism of terpenoids and polyketides	Terpenoid backbone biosynthesis
i1_HQ_MM3Flower_c50919/f2p1/1715	PMK	phosphomevalonate kinase	8.22	10.06	11.12	12.12	5.04	2.7.4.2	K00938	ko00900	Metabolism	Metabolism of terpenoids and polyketides	Terpenoid backbone biosynthesis
i1_LQ_MM3Flower_c26778/f1p0/1225	PMK	phosphomevalonate kinase	0	3.58	1.76	1.84	0.45	2.7.4.2	K00938	ko00900	Metabolism	Metabolism of terpenoids and polyketides	Terpenoid backbone biosynthesis
i2_LQ_MM3Flower_c72020/f1p21/2023	PMK	phosphomevalonate kinase	7.53	5.45	2.52	12.29	9.04	2.7.4.2	K00938	ko00900	Metabolism	Metabolism of terpenoids and polyketides	Terpenoid backbone biosynthesis
i1_HQ_MM3Leaf_c2115/f2p0/1610	MPDS	diphosphomevalonate decarboxylase	37.65	24.97	18.43	50.85	47.04	4.1.1.33	K01597	ko00900	Metabolism	Metabolism of terpenoids and polyketides	Terpenoid backbone biosynthesis
i3_LQ_MM3Leaf_c30783/f1p0/3242	MPDS	diphosphomevalonate decarboxylase	0.38	0.09	0	0.11	0.25	4.1.1.33	K01597	ko00900	Metabolism	Metabolism of terpenoids and polyketides	Terpenoid backbone biosynthesis
i1_HQ_MM3Flower_c1874/f13p4/1722	MPDS	diphosphomevalonate decarboxylase	4.02	1.01	0.71	36.84	16.53	4.1.1.33	K01597	ko00900	Metabolism	Metabolism of terpenoids and polyketides	Terpenoid backbone biosynthesis
i1_LQ_MM3Flower_c52673/f1p4/1735	MPDS	diphosphomevalonate decarboxylase	0	0.12	0.14	0.7	0.71	4.1.1.33	K01597	ko00900	Metabolism	Metabolism of terpenoids and polyketides	Terpenoid backbone biosynthesis
i1_LQ_MM3Flower_c54157/f1p4/1954	MPDS	diphosphomevalonate decarboxylase	0.61	0.66	0.09	1.56	0.13	4.1.1.33	K01597	ko00900	Metabolism	Metabolism of terpenoids and polyketides	Terpenoid backbone biosynthesis
i1_LQ_MM3Seed_c21690/f1p4416/1721	MPDS	diphosphomevalonate decarboxylase	1.41	0.33	0.83	4.04	1.9	4.1.1.33	K01597	ko00900	Metabolism	Metabolism of terpenoids and polyketides	Terpenoid backbone biosynthesis
i0_LQ_MM3Root_c7817/f1p12/817	IPPI	isopentenyl-diphosphate delta-isomerase	0.96	0	0	0	0	5.3.3.2	K01823	ko00900	Metabolism	Metabolism of terpenoids and polyketides	Terpenoid backbone biosynthesis
i1_HQ_MM3Root_c63407/f9p0/1186	IPPI	isopentenyl-diphosphate delta-isomerase	48.92	21.2	23.82	18.21	13.5	5.3.3.2	K01823	ko00900	Metabolism	Metabolism of terpenoids and polyketides	Terpenoid backbone biosynthesis
i1_LQ_MM3Root_c26990/f1p16/1840	IPPI	isopentenyl-diphosphate delta-isomerase	2.69	0.83	1.08	0.35	0.44	5.3.3.2	K01823	ko00900	Metabolism	Metabolism of terpenoids and polyketides	Terpenoid backbone biosynthesis
i1_HQ_MM3Leaf_c12109/f2p2/1128	IPPI	isopentenyl-diphosphate delta-isomerase	15.53	105.11	27.31	20.31	15.94	5.3.3.2	K01823	ko00900	Metabolism	Metabolism of terpenoids and polyketides	Terpenoid backbone biosynthesis
i0_LQ_MM3Flower_c14807/f1p8/984	IPPI	isopentenyl-diphosphate delta-isomerase	10.5	0	0	21.56	16.08	5.3.3.2	K01823	ko00900	Metabolism	Metabolism of terpenoids and polyketides	Terpenoid backbone biosynthesis
i0_LQ_MM3Flower_c42462/f1p4/978	IPPI	isopentenyl-diphosphate delta-isomerase	0	0	0	0	0	5.3.3.2	K01823	ko00900	Metabolism	Metabolism of terpenoids and polyketides	Terpenoid backbone biosynthesis
i0_LQ_MM3Flower_c5518/f1p0/826	IPPI	isopentenyl-diphosphate delta-isomerase	0	0	0	0	0	5.3.3.2	K01823	ko00900	Metabolism	Metabolism of terpenoids and polyketides	Terpenoid backbone biosynthesis
i1_HQ_MM3Flower_c47904/f4p0/1123	IPPI	isopentenyl-diphosphate delta-isomerase	19.78	69.45	29.68	0	2.78	5.3.3.2	K01823	ko00900	Metabolism	Metabolism of terpenoids and polyketides	Terpenoid backbone biosynthesis
i1_HQ_MM3Flower_c62582/f2p1/1011	IPPI	isopentenyl-diphosphate delta-isomerase	0	0.06	0	6.65	3.21	5.3.3.2	K01823	ko00900	Metabolism	Metabolism of terpenoids and polyketides	Terpenoid backbone biosynthesis
i1_HQ_MM3Flower_c81780/f9p1/1072	IPPI	isopentenyl-diphosphate delta-isomerase	77.49	26.64	19.73	11.1	7.81	5.3.3.2	K01823	ko00900	Metabolism	Metabolism of terpenoids and polyketides	Terpenoid backbone biosynthesis
i1_LQ_MM3Flower_c22215/f1p1/1193	IPPI	isopentenyl-diphosphate delta-isomerase	7.77	0	0	10.08	6.53	5.3.3.2	K01823	ko00900	Metabolism	Metabolism of terpenoids and polyketides	Terpenoid backbone biosynthesis
i1_LQ_MM3Flower_c35721/f1p0/1429	IPPI	isopentenyl-diphosphate delta-isomerase	0.34	2.82	0.48	0.97	1.22	5.3.3.2	K01823	ko00900	Metabolism	Metabolism of terpenoids and polyketides	Terpenoid backbone biosynthesis
i4_LQ_MM3Seed_c39522/f1p7/5031	IPPI	isopentenyl-diphosphate delta-isomerase	0.03	0.72	0	0.13	0.1	5.3.3.2	K01823	ko00900	Metabolism	Metabolism of terpenoids and polyketides	Terpenoid backbone biosynthesis
i1_LQ_MM3Root_c11105/f1p0/2012	FPPS	farnesyl diphosphate synthase	1.23	0.24	0.82	0.24	0	2.5.1.10	K00787	ko00900	Metabolism	Metabolism of terpenoids and polyketides	Terpenoid backbone biosynthesis
i1_LQ_MM3Root_c7369/f1p9/1311	FPPS	farnesyl diphosphate synthase	0	0	0.52	0.83	0	2.5.1.10	K00787	ko00900	Metabolism	Metabolism of terpenoids and polyketides	Terpenoid backbone biosynthesis
i1_LQ_MM3Stem_c3622/f1p0/1251	FPPS	farnesyl diphosphate synthase	25.02	19.71	36.91	29.18	14.04	2.5.1.10	K00787	ko00900	Metabolism	Metabolism of terpenoids and polyketides	Terpenoid backbone biosynthesis
i1_LQ_MM3Stem_c6957/f1p16/1266	FPPS	farnesyl diphosphate synthase	32.1	35.97	33.25	0	1.36	2.5.1.10	K00787	ko00900	Metabolism	Metabolism of terpenoids and polyketides	Terpenoid backbone biosynthesis
i3_LQ_MM3Stem_c90975/f1p6/3689	FPPS	farnesyl diphosphate synthase	0.05	0.07	0.18	0.01	0	2.5.1.10	K00787	ko00900	Metabolism	Metabolism of terpenoids and polyketides	Terpenoid backbone biosynthesis
i1_LQ_MM3Leaf_c2823/f1p55/1387	FPPS	farnesyl diphosphate synthase	0.89	1.14	1.43	1.15	0.86	2.5.1.10	K00787	ko00900	Metabolism	Metabolism of terpenoids and polyketides	Terpenoid backbone biosynthesis
i2_HQ_MM3Leaf_c8380/f2p1/2419	FPPS	farnesyl diphosphate synthase	0	0	0.55	0	0	2.5.1.10	K00787	ko00900	Metabolism	Metabolism of terpenoids and polyketides	Terpenoid backbone biosynthesis
i2_LQ_MM3Leaf_c33809/f1p1/2417	FPPS	farnesyl diphosphate synthase	1.2	0.97	0.94	0.67	0.11	2.5.1.10	K00787	ko00900	Metabolism	Metabolism of terpenoids and polyketides	Terpenoid backbone biosynthesis
i2_LQ_MM3Leaf_c86703/f1p1/2490	FPPS	farnesyl diphosphate synthase	0.27	0.27	0.41	0.09	0.08	2.5.1.10	K00787	ko00900	Metabolism	Metabolism of terpenoids and polyketides	Terpenoid backbone biosynthesis
i2_LQ_MM3Leaf_c8902/f1p1/2560	FPPS	farnesyl diphosphate synthase	0.41	0.55	0.37	0.14	0	2.5.1.10	K00787	ko00900	Metabolism	Metabolism of terpenoids and polyketides	Terpenoid backbone biosynthesis
i0_LQ_MM3Flower_c22852/f1p0/700	FPPS	farnesyl diphosphate synthase	0	0	0.11	4.51	0	2.5.1.10	K00787	ko00900	Metabolism	Metabolism of terpenoids and polyketides	Terpenoid backbone biosynthesis
i1_HQ_MM3Flower_c34563/f2p8/1376	FPPS	farnesyl diphosphate synthase	85.53	44.99	39.48	50.09	7.1	2.5.1.10	K00787	ko00900	Metabolism	Metabolism of terpenoids and polyketides	Terpenoid backbone biosynthesis
i1_LQ_MM3Flower_c38136/f1p8/1363	FPPS	farnesyl diphosphate synthase	0.85	0.44	1.15	0.29	0	2.5.1.10	K00787	ko00900	Metabolism	Metabolism of terpenoids and polyketides	Terpenoid backbone biosynthesis
i1_LQ_MM3Flower_c73410/f1p1/1170	FPPS	farnesyl diphosphate synthase	0	0.1	0.39	0.65	0.1	2.5.1.10	K00787	ko00900	Metabolism	Metabolism of terpenoids and polyketides	Terpenoid backbone biosynthesis
i2_LQ_MM3Flower_c11574/f1p0/2694	FPPS	farnesyl diphosphate synthase	3.37	0.71	0.74	3.27	1.1	2.5.1.10	K00787	ko00900	Metabolism	Metabolism of terpenoids and polyketides	Terpenoid backbone biosynthesis
i1_LQ_MM3Seed_c3443/f1p0/1339	FPPS	farnesyl diphosphate synthase	11.9	15	13.52	6.6	2.42	2.5.1.10	K00787	ko00900	Metabolism	Metabolism of terpenoids and polyketides	Terpenoid backbone biosynthesis
i1_LQ_MM3Seed_c7245/f1p16/1063	FPPS	farnesyl diphosphate synthase	0	0	0	0.01	0	2.5.1.10	K00787	ko00900	Metabolism	Metabolism of terpenoids and polyketides	Terpenoid backbone biosynthesis
i5_LQ_MM3Seed_c21216/f1p3/4982	FPPS	farnesyl diphosphate synthase	0.03	0	0	0.11	0.05	2.5.1.10	K00787	ko00900	Metabolism	Metabolism of terpenoids and polyketides	Terpenoid backbone biosynthesis
i0_LQ_MM3Root_c2558/f1p0/835	GDS	germacrene D synthase	89.92	170.19	12.29	3.16	0.1	4.2.3.22 4.2.3.75	K15803	ko00909	Metabolism	Metabolism of terpenoids and polyketides	Sesquiterpenoid and triterpenoid biosynthesis
i1_HQ_MM3Root_c17386/f3p0/1931	GDS	germacrene D synthase	13.02	0	0	1.7	0	4.2.3.22 4.2.3.75	K15803	ko00909	Metabolism	Metabolism of terpenoids and polyketides	Sesquiterpenoid and triterpenoid biosynthesis
i1_HQ_MM3Root_c1906/f10p0/1838	GDS	germacrene D synthase	10.59	0	0.04	0.09	0.42	4.2.3.22 4.2.3.75	K15803	ko00909	Metabolism	Metabolism of terpenoids and polyketides	Sesquiterpenoid and triterpenoid biosynthesis
i1_HQ_MM3Root_c21028/f3p0/1846	GDS	germacrene D synthase	0	0	0	0	1.26	4.2.3.22 4.2.3.75	K15803	ko00909	Metabolism	Metabolism of terpenoids and polyketides	Sesquiterpenoid and triterpenoid biosynthesis
i1_HQ_MM3Root_c35812/f2p0/1726	GDS	germacrene D synthase	88.63	138.76	10.32	2.28	0	4.2.3.22 4.2.3.75	K15803	ko00909	Metabolism	Metabolism of terpenoids and polyketides	Sesquiterpenoid and triterpenoid biosynthesis
i1_HQ_MM3Root_c48123/f7p0/1919	GDS	germacrene D synthase	8.49	0.32	1.56	2	0.1	4.2.3.22 4.2.3.75	K15803	ko00909	Metabolism	Metabolism of terpenoids and polyketides	Sesquiterpenoid and triterpenoid biosynthesis
i1_LQ_MM3Root_c19683/f1p1/1809	GDS	germacrene D synthase	9.8	0	0	0	0	4.2.3.22 4.2.3.75	K15803	ko00909	Metabolism	Metabolism of terpenoids and polyketides	Sesquiterpenoid and triterpenoid biosynthesis
i1_LQ_MM3Root_c26700/f1p5/1986	GDS	germacrene D synthase	0	0	0	0	0.11	4.2.3.22 4.2.3.75	K15803	ko00909	Metabolism	Metabolism of terpenoids and polyketides	Sesquiterpenoid and triterpenoid biosynthesis
i1_LQ_MM3Root_c33959/f1p13/1589	GDS	germacrene D synthase	0	0	0	0	0	4.2.3.22 4.2.3.75	K15803	ko00909	Metabolism	Metabolism of terpenoids and polyketides	Sesquiterpenoid and triterpenoid biosynthesis
i1_LQ_MM3Root_c37594/f3p0/1864	GDS	germacrene D synthase	14.56	2.49	6.05	1.7	0.48	4.2.3.22 4.2.3.75	K15803	ko00909	Metabolism	Metabolism of terpenoids and polyketides	Sesquiterpenoid and triterpenoid biosynthesis
i1_LQ_MM3Root_c37794/f1p0/1670	GDS	germacrene D synthase	0.25	0	0.27	0	0	4.2.3.22 4.2.3.75	K15803	ko00909	Metabolism	Metabolism of terpenoids and polyketides	Sesquiterpenoid and triterpenoid biosynthesis
i1_LQ_MM3Root_c38502/f1p0/1635	GDS	germacrene D synthase	9.15	0.75	0.56	1.53	0.03	4.2.3.22 4.2.3.75	K15803	ko00909	Metabolism	Metabolism of terpenoids and polyketides	Sesquiterpenoid and triterpenoid biosynthesis
i1_LQ_MM3Root_c55421/f1p0/1343	GDS	germacrene D synthase	0	0	0	0	0	4.2.3.22 4.2.3.75	K15803	ko00909	Metabolism	Metabolism of terpenoids and polyketides	Sesquiterpenoid and triterpenoid biosynthesis
i2_LQ_MM3Root_c10117/f1p27/2110	GDS	germacrene D synthase	0.1	0	0.07	0	0	4.2.3.22 4.2.3.75	K15803	ko00909	Metabolism	Metabolism of terpenoids and polyketides	Sesquiterpenoid and triterpenoid biosynthesis
i2_LQ_MM3Root_c15160/f1p0/2377	GDS	germacrene D synthase	0.29	0.16	0.26	0.07	0	4.2.3.22 4.2.3.75	K15803	ko00909	Metabolism	Metabolism of terpenoids and polyketides	Sesquiterpenoid and triterpenoid biosynthesis
i2_LQ_MM3Root_c15954/f1p0/2257	GDS	germacrene D synthase	0.3	0.03	0	0	0	4.2.3.22 4.2.3.75	K15803	ko00909	Metabolism	Metabolism of terpenoids and polyketides	Sesquiterpenoid and triterpenoid biosynthesis
i2_LQ_MM3Root_c16019/f1p3/2913	GDS	germacrene D synthase	2.05	1.03	0.83	0.82	0	4.2.3.22 4.2.3.75	K15803	ko00909	Metabolism	Metabolism of terpenoids and polyketides	Sesquiterpenoid and triterpenoid biosynthesis
i2_LQ_MM3Root_c5334/f1p0/2164	GDS	germacrene D synthase	0.11	0.05	0	0	0	4.2.3.22 4.2.3.75	K15803	ko00909	Metabolism	Metabolism of terpenoids and polyketides	Sesquiterpenoid and triterpenoid biosynthesis
i2_LQ_MM3Root_c5670/f1p0/2402	GDS	germacrene D synthase	0	0.3	0	0	0	4.2.3.22 4.2.3.75	K15803	ko00909	Metabolism	Metabolism of terpenoids and polyketides	Sesquiterpenoid and triterpenoid biosynthesis
i2_LQ_MM3Root_c8575/f1p0/2065	GDS	germacrene D synthase	2.16	0.55	0	0.04	0	4.2.3.22 4.2.3.75	K15803	ko00909	Metabolism	Metabolism of terpenoids and polyketides	Sesquiterpenoid and triterpenoid biosynthesis
i4_LQ_MM3Root_c5774/f1p15/4639	GDS	germacrene D synthase	1.11	0.39	0.22	0.12	0	4.2.3.22 4.2.3.75	K15803	ko00909	Metabolism	Metabolism of terpenoids and polyketides	Sesquiterpenoid and triterpenoid biosynthesis
i1_LQ_MM3Stem_c10120/f1p0/1669	GDS	germacrene D synthase	0.08	0.32	0.17	0.24	0	4.2.3.22 4.2.3.75	K15803	ko00909	Metabolism	Metabolism of terpenoids and polyketides	Sesquiterpenoid and triterpenoid biosynthesis
i1_LQ_MM3Stem_c3581/f1p6/1773	GDS	germacrene D synthase	30.22	46.23	5.68	1.42	0	4.2.3.22 4.2.3.75	K15803	ko00909	Metabolism	Metabolism of terpenoids and polyketides	Sesquiterpenoid and triterpenoid biosynthesis
i1_LQ_MM3Stem_c8629/f1p29/1773	GDS	germacrene D synthase	2.77	9.62	2.28	0.37	0	4.2.3.22 4.2.3.75	K15803	ko00909	Metabolism	Metabolism of terpenoids and polyketides	Sesquiterpenoid and triterpenoid biosynthesis
i3_LQ_MM3Stem_c41565/f1p3/3580	GDS	germacrene D synthase	1.83	2.64	1.96	0.48	0.64	4.2.3.22 4.2.3.75	K15803	ko00909	Metabolism	Metabolism of terpenoids and polyketides	Sesquiterpenoid and triterpenoid biosynthesis
i1_HQ_MM3Leaf_c2004/f3p0/1931	GDS	germacrene D synthase	17.26	0.21	25.01	6.77	0	4.2.3.22 4.2.3.75	K15803	ko00909	Metabolism	Metabolism of terpenoids and polyketides	Sesquiterpenoid and triterpenoid biosynthesis
i1_HQ_MM3Leaf_c788/f10p27/1894	GDS	germacrene D synthase	0	0	11.53	0.32	0	4.2.3.22 4.2.3.75	K15803	ko00909	Metabolism	Metabolism of terpenoids and polyketides	Sesquiterpenoid and triterpenoid biosynthesis
i1_LQ_MM3Leaf_c11639/f1p3/1966	GDS	germacrene D synthase	0.37	0.19	7.12	1.26	0	4.2.3.22 4.2.3.75	K15803	ko00909	Metabolism	Metabolism of terpenoids and polyketides	Sesquiterpenoid and triterpenoid biosynthesis
i1_LQ_MM3Leaf_c14434/f1p0/1002	GDS	germacrene D synthase	0.35	0.48	0.86	0.08	0	4.2.3.22 4.2.3.75	K15803	ko00909	Metabolism	Metabolism of terpenoids and polyketides	Sesquiterpenoid and triterpenoid biosynthesis
i1_LQ_MM3Leaf_c3972/f1p5/1779	GDS	germacrene D synthase	18.92	73.64	108.04	16.73	0.07	4.2.3.22 4.2.3.75	K15803	ko00909	Metabolism	Metabolism of terpenoids and polyketides	Sesquiterpenoid and triterpenoid biosynthesis
i1_LQ_MM3Leaf_c4936/f1p0/1946	GDS	germacrene D synthase	2.46	12.29	14.88	2.28	0	4.2.3.22 4.2.3.75	K15803	ko00909	Metabolism	Metabolism of terpenoids and polyketides	Sesquiterpenoid and triterpenoid biosynthesis
i1_LQ_MM3Leaf_c8331/f1p2/1929	GDS	germacrene D synthase	0.8	0	0.78	0.08	0	4.2.3.22 4.2.3.75	K15803	ko00909	Metabolism	Metabolism of terpenoids and polyketides	Sesquiterpenoid and triterpenoid biosynthesis
i1_LQ_MM3Leaf_c9921/f1p0/1685	GDS	germacrene D synthase	0	0.07	0.18	0	0	4.2.3.22 4.2.3.75	K15803	ko00909	Metabolism	Metabolism of terpenoids and polyketides	Sesquiterpenoid and triterpenoid biosynthesis
i2_LQ_MM3Leaf_c18398/f1p15/2379	GDS	germacrene D synthase	1.54	1.72	0.6	0.79	0	4.2.3.22 4.2.3.75	K15803	ko00909	Metabolism	Metabolism of terpenoids and polyketides	Sesquiterpenoid and triterpenoid biosynthesis
i2_LQ_MM3Leaf_c19185/f1p16/2555	GDS	germacrene D synthase	1.26	0.29	1.31	0.07	0	4.2.3.22 4.2.3.75	K15803	ko00909	Metabolism	Metabolism of terpenoids and polyketides	Sesquiterpenoid and triterpenoid biosynthesis
i2_LQ_MM3Leaf_c60079/f1p8/2610	GDS	germacrene D synthase	0.09	0.08	0.43	0.05	0	4.2.3.22 4.2.3.75	K15803	ko00909	Metabolism	Metabolism of terpenoids and polyketides	Sesquiterpenoid and triterpenoid biosynthesis
i2_LQ_MM3Leaf_c69616/f1p6/2630	GDS	germacrene D synthase	1.21	2.95	7.57	0.71	0.05	4.2.3.22 4.2.3.75	K15803	ko00909	Metabolism	Metabolism of terpenoids and polyketides	Sesquiterpenoid and triterpenoid biosynthesis
i3_LQ_MM3Leaf_c6920/f1p15/3867	GDS	germacrene D synthase	2.66	1.42	1.63	0.98	0	4.2.3.22 4.2.3.75	K15803	ko00909	Metabolism	Metabolism of terpenoids and polyketides	Sesquiterpenoid and triterpenoid biosynthesis
i6_LQ_MM3Leaf_c10/f1p0/6239	GDS	germacrene D synthase	0	0.06	0.78	0.19	0.02	4.2.3.22 4.2.3.75	K15803	ko00909	Metabolism	Metabolism of terpenoids and polyketides	Sesquiterpenoid and triterpenoid biosynthesis
i1_HQ_MM3Flower_c18605/f2p4/1909	GDS	germacrene D synthase	0.5	0.04	0.9	2.56	0	4.2.3.22 4.2.3.75	K15803	ko00909	Metabolism	Metabolism of terpenoids and polyketides	Sesquiterpenoid and triterpenoid biosynthesis
i1_HQ_MM3Flower_c43676/f2p4/1883	GDS	germacrene D synthase	0.04	0.11	1.56	7.67	0	4.2.3.22 4.2.3.75	K15803	ko00909	Metabolism	Metabolism of terpenoids and polyketides	Sesquiterpenoid and triterpenoid biosynthesis
i1_LQ_MM3Flower_c10845/f1p17/1455	GDS	germacrene D synthase	19.08	19.44	9.4	25.2	0	4.2.3.22 4.2.3.75	K15803	ko00909	Metabolism	Metabolism of terpenoids and polyketides	Sesquiterpenoid and triterpenoid biosynthesis
i1_LQ_MM3Flower_c12055/f1p4/1737	GDS	germacrene D synthase	3.66	0.28	0	0.99	0	4.2.3.22 4.2.3.75	K15803	ko00909	Metabolism	Metabolism of terpenoids and polyketides	Sesquiterpenoid and triterpenoid biosynthesis
i1_LQ_MM3Flower_c13770/f1p5/1884	GDS	germacrene D synthase	18.67	0	32.81	14.15	0	4.2.3.22 4.2.3.75	K15803	ko00909	Metabolism	Metabolism of terpenoids and polyketides	Sesquiterpenoid and triterpenoid biosynthesis
i1_LQ_MM3Flower_c24231/f1p1/1882	GDS	germacrene D synthase	0.08	0.04	23.07	3.28	0.27	4.2.3.22 4.2.3.75	K15803	ko00909	Metabolism	Metabolism of terpenoids and polyketides	Sesquiterpenoid and triterpenoid biosynthesis
i1_LQ_MM3Flower_c2987/f2p4/1949	GDS	germacrene D synthase	0	0.12	42.62	5.21	0	4.2.3.22 4.2.3.75	K15803	ko00909	Metabolism	Metabolism of terpenoids and polyketides	Sesquiterpenoid and triterpenoid biosynthesis
i1_LQ_MM3Flower_c33899/f1p23/1338	GDS	germacrene D synthase	0	0	0	0	0	4.2.3.22 4.2.3.75	K15803	ko00909	Metabolism	Metabolism of terpenoids and polyketides	Sesquiterpenoid and triterpenoid biosynthesis
i1_LQ_MM3Flower_c57381/f1p5/2019	GDS	germacrene D synthase	0	0	0	0	0	4.2.3.22 4.2.3.75	K15803	ko00909	Metabolism	Metabolism of terpenoids and polyketides	Sesquiterpenoid and triterpenoid biosynthesis
i1_LQ_MM3Flower_c59122/f1p5/1914	GDS	germacrene D synthase	0	0	0	0	0	4.2.3.22 4.2.3.75	K15803	ko00909	Metabolism	Metabolism of terpenoids and polyketides	Sesquiterpenoid and triterpenoid biosynthesis
i1_LQ_MM3Flower_c74308/f1p22/1842	GDS	germacrene D synthase	0	0	0.29	0.19	0	4.2.3.22 4.2.3.75	K15803	ko00909	Metabolism	Metabolism of terpenoids and polyketides	Sesquiterpenoid and triterpenoid biosynthesis
i2_LQ_MM3Flower_c25824/f1p0/2279	GDS	germacrene D synthase	0.1	0.12	1.06	1.02	0.08	4.2.3.22 4.2.3.75	K15803	ko00909	Metabolism	Metabolism of terpenoids and polyketides	Sesquiterpenoid and triterpenoid biosynthesis
i2_LQ_MM3Flower_c26038/f1p0/2447	GDS	germacrene D synthase	0	0	0.04	0	0	4.2.3.22 4.2.3.75	K15803	ko00909	Metabolism	Metabolism of terpenoids and polyketides	Sesquiterpenoid and triterpenoid biosynthesis
i1_LQ_MM3Root_c6503/f1p0/1764	DXS	1-Deoxy-D-xylulose-5-phosphate synthase	0	0	0	0	0	2.2.1.7	K01662	ko00900	Metabolism	Metabolism of terpenoids and polyketides	Terpenoid backbone biosynthesis
i2_HQ_MM3Root_c1624/f12p0/2440	DXS	1-Deoxy-D-xylulose-5-phosphate synthase	132.68	77	60.1	14.28	0.78	2.2.1.7	K01662	ko00900	Metabolism	Metabolism of terpenoids and polyketides	Terpenoid backbone biosynthesis
i2_LQ_MM3Root_c14678/f1p0/2479	DXS	1-Deoxy-D-xylulose-5-phosphate synthase	1.57	0.51	0	0.14	0	2.2.1.7	K01662	ko00900	Metabolism	Metabolism of terpenoids and polyketides	Terpenoid backbone biosynthesis
i2_LQ_MM3Root_c17799/f1p4/2349	DXS	1-Deoxy-D-xylulose-5-phosphate synthase	0	0	0	0	0	2.2.1.7	K01662	ko00900	Metabolism	Metabolism of terpenoids and polyketides	Terpenoid backbone biosynthesis
i2_LQ_MM3Root_c9096/f1p2/2529	DXS	1-Deoxy-D-xylulose-5-phosphate synthase	1.17	0	0.47	0.27	0.15	2.2.1.7	K01662	ko00900	Metabolism	Metabolism of terpenoids and polyketides	Terpenoid backbone biosynthesis
i3_LQ_MM3Root_c33331/f1p5/3408	DXS	1-Deoxy-D-xylulose-5-phosphate synthase	0.19	0.04	0.02	0.01	0	2.2.1.7	K01662	ko00900	Metabolism	Metabolism of terpenoids and polyketides	Terpenoid backbone biosynthesis
i1_LQ_MM3Stem_c7352/f1p0/1688	DXS	1-Deoxy-D-xylulose-5-phosphate synthase	0	0	0	3.93	0	2.2.1.7	K01662	ko00900	Metabolism	Metabolism of terpenoids and polyketides	Terpenoid backbone biosynthesis
i2_HQ_MM3Stem_c1750/f8p19/2850	DXS	1-Deoxy-D-xylulose-5-phosphate synthase	10.15	11.38	58.62	38.86	62.38	2.2.1.7	K01662	ko00900	Metabolism	Metabolism of terpenoids and polyketides	Terpenoid backbone biosynthesis
i2_HQ_MM3Stem_c3659/f2p0/2460	DXS	1-Deoxy-D-xylulose-5-phosphate synthase	2.66	3.99	0	11.11	4.57	2.2.1.7	K01662	ko00900	Metabolism	Metabolism of terpenoids and polyketides	Terpenoid backbone biosynthesis
i3_LQ_MM3Stem_c30734/f1p4/2918	DXS	1-Deoxy-D-xylulose-5-phosphate synthase	0.56	0.64	0.25	0.9	0.57	2.2.1.7	K01662	ko00900	Metabolism	Metabolism of terpenoids and polyketides	Terpenoid backbone biosynthesis
i3_LQ_MM3Stem_c35586/f1p2/3166	DXS	1-Deoxy-D-xylulose-5-phosphate synthase	0.14	0.27	0	0.09	0	2.2.1.7	K01662	ko00900	Metabolism	Metabolism of terpenoids and polyketides	Terpenoid backbone biosynthesis
i3_LQ_MM3Stem_c5961/f1p4/3481	DXS	1-Deoxy-D-xylulose-5-phosphate synthase	0	0	0.02	0.02	0.03	2.2.1.7	K01662	ko00900	Metabolism	Metabolism of terpenoids and polyketides	Terpenoid backbone biosynthesis
i3_LQ_MM3Stem_c71724/f1p0/3315	DXS	1-Deoxy-D-xylulose-5-phosphate synthase	0	0	0	0	0	2.2.1.7	K01662	ko00900	Metabolism	Metabolism of terpenoids and polyketides	Terpenoid backbone biosynthesis
i4_LQ_MM3Stem_c6794/f1p0/4744	DXS	1-Deoxy-D-xylulose-5-phosphate synthase	0.26	0.35	0.08	0.12	0.08	2.2.1.7	K01662	ko00900	Metabolism	Metabolism of terpenoids and polyketides	Terpenoid backbone biosynthesis
i0_LQ_MM3Leaf_c4706/f1p0/582	DXS	1-Deoxy-D-xylulose-5-phosphate synthase	0	0	0	0.13	0	2.2.1.7	K01662	ko00900	Metabolism	Metabolism of terpenoids and polyketides	Terpenoid backbone biosynthesis
i1_LQ_MM3Leaf_c6174/f1p5/1578	DXS	1-Deoxy-D-xylulose-5-phosphate synthase	0	0	0	0.06	0.02	2.2.1.7	K01662	ko00900	Metabolism	Metabolism of terpenoids and polyketides	Terpenoid backbone biosynthesis
i2_HQ_MM3Leaf_c95128/f14p7/2646	DXS	1-Deoxy-D-xylulose-5-phosphate synthase	12.44	15.29	11.13	11.42	13.31	2.2.1.7	K01662	ko00900	Metabolism	Metabolism of terpenoids and polyketides	Terpenoid backbone biosynthesis
i2_LQ_MM3Leaf_c10621/f1p4/2335	DXS	1-Deoxy-D-xylulose-5-phosphate synthase	0.03	0.03	0	0	0	2.2.1.7	K01662	ko00900	Metabolism	Metabolism of terpenoids and polyketides	Terpenoid backbone biosynthesis
i2_LQ_MM3Leaf_c11169/f1p28/2562	DXS	1-Deoxy-D-xylulose-5-phosphate synthase	1.27	0	0.61	1.29	0	2.2.1.7	K01662	ko00900	Metabolism	Metabolism of terpenoids and polyketides	Terpenoid backbone biosynthesis
i2_LQ_MM3Leaf_c11324/f1p54/2359	DXS	1-Deoxy-D-xylulose-5-phosphate synthase	0	0	0	3.14	0	2.2.1.7	K01662	ko00900	Metabolism	Metabolism of terpenoids and polyketides	Terpenoid backbone biosynthesis
i2_LQ_MM3Leaf_c11483/f1p33/2082	DXS	1-Deoxy-D-xylulose-5-phosphate synthase	0.1	0.13	0	0.34	0	2.2.1.7	K01662	ko00900	Metabolism	Metabolism of terpenoids and polyketides	Terpenoid backbone biosynthesis
i2_LQ_MM3Leaf_c16149/f1p39/2667	DXS	1-Deoxy-D-xylulose-5-phosphate synthase	0.52	0.52	2.46	0	0	2.2.1.7	K01662	ko00900	Metabolism	Metabolism of terpenoids and polyketides	Terpenoid backbone biosynthesis
i2_LQ_MM3Leaf_c16649/f1p47/2338	DXS	1-Deoxy-D-xylulose-5-phosphate synthase	2.89	16.55	14.81	9.3	0.06	2.2.1.7	K01662	ko00900	Metabolism	Metabolism of terpenoids and polyketides	Terpenoid backbone biosynthesis
i2_LQ_MM3Leaf_c18717/f1p47/2719	DXS	1-Deoxy-D-xylulose-5-phosphate synthase	0	0.04	0	0	0	2.2.1.7	K01662	ko00900	Metabolism	Metabolism of terpenoids and polyketides	Terpenoid backbone biosynthesis
i2_LQ_MM3Leaf_c21459/f1p7/2438	DXS	1-Deoxy-D-xylulose-5-phosphate synthase	0.56	1.26	0.11	1.51	1.59	2.2.1.7	K01662	ko00900	Metabolism	Metabolism of terpenoids and polyketides	Terpenoid backbone biosynthesis
i2_LQ_MM3Leaf_c41374/f1p40/2840	DXS	1-Deoxy-D-xylulose-5-phosphate synthase	0	0.19	0.41	0.06	0.18	2.2.1.7	K01662	ko00900	Metabolism	Metabolism of terpenoids and polyketides	Terpenoid backbone biosynthesis
i2_LQ_MM3Leaf_c43184/f1p23/2749	DXS	1-Deoxy-D-xylulose-5-phosphate synthase	0	0	0.04	0	0	2.2.1.7	K01662	ko00900	Metabolism	Metabolism of terpenoids and polyketides	Terpenoid backbone biosynthesis
i2_LQ_MM3Leaf_c44323/f1p51/2428	DXS	1-Deoxy-D-xylulose-5-phosphate synthase	0	0	1.13	0.46	0	2.2.1.7	K01662	ko00900	Metabolism	Metabolism of terpenoids and polyketides	Terpenoid backbone biosynthesis
i2_LQ_MM3Leaf_c47244/f1p56/2706	DXS	1-Deoxy-D-xylulose-5-phosphate synthase	0.08	0	0	0	0	2.2.1.7	K01662	ko00900	Metabolism	Metabolism of terpenoids and polyketides	Terpenoid backbone biosynthesis
i2_LQ_MM3Leaf_c5036/f1p7/2489	DXS	1-Deoxy-D-xylulose-5-phosphate synthase	0	0	0	0	0	2.2.1.7	K01662	ko00900	Metabolism	Metabolism of terpenoids and polyketides	Terpenoid backbone biosynthesis
i2_LQ_MM3Leaf_c58174/f1p27/2711	DXS	1-Deoxy-D-xylulose-5-phosphate synthase	0.49	0	1.26	0	0	2.2.1.7	K01662	ko00900	Metabolism	Metabolism of terpenoids and polyketides	Terpenoid backbone biosynthesis
i2_LQ_MM3Leaf_c6813/f1p44/2752	DXS	1-Deoxy-D-xylulose-5-phosphate synthase	0	0	0	0	0	2.2.1.7	K01662	ko00900	Metabolism	Metabolism of terpenoids and polyketides	Terpenoid backbone biosynthesis
i2_LQ_MM3Leaf_c70590/f1p34/2717	DXS	1-Deoxy-D-xylulose-5-phosphate synthase	0	0	0	0	0	2.2.1.7	K01662	ko00900	Metabolism	Metabolism of terpenoids and polyketides	Terpenoid backbone biosynthesis
i2_LQ_MM3Leaf_c72456/f1p1/2727	DXS	1-Deoxy-D-xylulose-5-phosphate synthase	0	0	0.04	0	0	2.2.1.7	K01662	ko00900	Metabolism	Metabolism of terpenoids and polyketides	Terpenoid backbone biosynthesis
i2_LQ_MM3Leaf_c76024/f1p56/2457	DXS	1-Deoxy-D-xylulose-5-phosphate synthase	0	0	0	0	0	2.2.1.7	K01662	ko00900	Metabolism	Metabolism of terpenoids and polyketides	Terpenoid backbone biosynthesis
i2_LQ_MM3Leaf_c85113/f1p18/2533	DXS	1-Deoxy-D-xylulose-5-phosphate synthase	0	0.2	1	0	0.38	2.2.1.7	K01662	ko00900	Metabolism	Metabolism of terpenoids and polyketides	Terpenoid backbone biosynthesis
i2_LQ_MM3Leaf_c85605/f1p44/2538	DXS	1-Deoxy-D-xylulose-5-phosphate synthase	11.26	15.67	63.04	0	0.81	2.2.1.7	K01662	ko00900	Metabolism	Metabolism of terpenoids and polyketides	Terpenoid backbone biosynthesis
i2_LQ_MM3Leaf_c88044/f1p5/2517	DXS	1-Deoxy-D-xylulose-5-phosphate synthase	0	0	0	0	0	2.2.1.7	K01662	ko00900	Metabolism	Metabolism of terpenoids and polyketides	Terpenoid backbone biosynthesis
i2_LQ_MM3Leaf_c88824/f1p7/2890	DXS	1-Deoxy-D-xylulose-5-phosphate synthase	0	0	0	0	0	2.2.1.7	K01662	ko00900	Metabolism	Metabolism of terpenoids and polyketides	Terpenoid backbone biosynthesis
i2_LQ_MM3Leaf_c9551/f1p73/3011	DXS	1-Deoxy-D-xylulose-5-phosphate synthase	0	0	0	0	0	2.2.1.7	K01662	ko00900	Metabolism	Metabolism of terpenoids and polyketides	Terpenoid backbone biosynthesis
i3_LQ_MM3Leaf_c10424/f1p21/3208	DXS	1-Deoxy-D-xylulose-5-phosphate synthase	0	0	0.11	0	0	2.2.1.7	K01662	ko00900	Metabolism	Metabolism of terpenoids and polyketides	Terpenoid backbone biosynthesis
i3_LQ_MM3Leaf_c24604/f1p0/3074	DXS	1-Deoxy-D-xylulose-5-phosphate synthase	0.08	0.11	0.31	0.05	0	2.2.1.7	K01662	ko00900	Metabolism	Metabolism of terpenoids and polyketides	Terpenoid backbone biosynthesis
i4_LQ_MM3Leaf_c2773/f1p0/4127	DXS	1-Deoxy-D-xylulose-5-phosphate synthase	0	0	0	0	0	2.2.1.7	K01662	ko00900	Metabolism	Metabolism of terpenoids and polyketides	Terpenoid backbone biosynthesis
i9_LQ_MM3Leaf_c9/f1p0/9549	DXS	1-Deoxy-D-xylulose-5-phosphate synthase	0.18	0.05	0.21	0	0	2.2.1.7	K01662	ko00900	Metabolism	Metabolism of terpenoids and polyketides	Terpenoid backbone biosynthesis
i1_LQ_MM3Flower_c11926/f1p15/1414	DXS	1-Deoxy-D-xylulose-5-phosphate synthase	0	0	0	0	0	2.2.1.7	K01662	ko00900	Metabolism	Metabolism of terpenoids and polyketides	Terpenoid backbone biosynthesis
i1_LQ_MM3Flower_c53520/f1p20/1419	DXS	1-Deoxy-D-xylulose-5-phosphate synthase	0	0	0.2	0.54	0.12	2.2.1.7	K01662	ko00900	Metabolism	Metabolism of terpenoids and polyketides	Terpenoid backbone biosynthesis
i2_HQ_MM3Flower_c6665/f3p0/2740	DXS	1-Deoxy-D-xylulose-5-phosphate synthase	1.44	1.23	4.33	4.72	0	2.2.1.7	K01662	ko00900	Metabolism	Metabolism of terpenoids and polyketides	Terpenoid backbone biosynthesis
i2_HQ_MM3Flower_c77442/f4p0/2418	DXS	1-Deoxy-D-xylulose-5-phosphate synthase	125.28	89.43	83.64	139.02	76.99	2.2.1.7	K01662	ko00900	Metabolism	Metabolism of terpenoids and polyketides	Terpenoid backbone biosynthesis
i2_LQ_MM3Flower_c22488/f1p0/2054	DXS	1-Deoxy-D-xylulose-5-phosphate synthase	0	2.28	0.41	1.44	0.21	2.2.1.7	K01662	ko00900	Metabolism	Metabolism of terpenoids and polyketides	Terpenoid backbone biosynthesis
i2_LQ_MM3Flower_c37429/f1p0/2697	DXS	1-Deoxy-D-xylulose-5-phosphate synthase	0	0	0.15	0	0.07	2.2.1.7	K01662	ko00900	Metabolism	Metabolism of terpenoids and polyketides	Terpenoid backbone biosynthesis
i2_LQ_MM3Flower_c37432/f1p1/2512	DXS	1-Deoxy-D-xylulose-5-phosphate synthase	0	0	0	0.03	0	2.2.1.7	K01662	ko00900	Metabolism	Metabolism of terpenoids and polyketides	Terpenoid backbone biosynthesis
i2_LQ_MM3Flower_c37841/f1p0/2457	DXS	1-Deoxy-D-xylulose-5-phosphate synthase	0	0	0	0.16	0	2.2.1.7	K01662	ko00900	Metabolism	Metabolism of terpenoids and polyketides	Terpenoid backbone biosynthesis
i2_LQ_MM3Flower_c58384/f1p1/2445	DXS	1-Deoxy-D-xylulose-5-phosphate synthase	0.06	0	0.2	0.09	0.09	2.2.1.7	K01662	ko00900	Metabolism	Metabolism of terpenoids and polyketides	Terpenoid backbone biosynthesis
i2_LQ_MM3Flower_c59228/f1p3/2722	DXS	1-Deoxy-D-xylulose-5-phosphate synthase	0	0	0	0	0	2.2.1.7	K01662	ko00900	Metabolism	Metabolism of terpenoids and polyketides	Terpenoid backbone biosynthesis
i2_LQ_MM3Flower_c6020/f1p10/2430	DXS	1-Deoxy-D-xylulose-5-phosphate synthase	22.41	0	0	14.15	0.26	2.2.1.7	K01662	ko00900	Metabolism	Metabolism of terpenoids and polyketides	Terpenoid backbone biosynthesis
i2_LQ_MM3Flower_c63618/f1p0/2683	DXS	1-Deoxy-D-xylulose-5-phosphate synthase	0	0.21	0.03	0.31	0.15	2.2.1.7	K01662	ko00900	Metabolism	Metabolism of terpenoids and polyketides	Terpenoid backbone biosynthesis
i2_LQ_MM3Flower_c63775/f1p1/2774	DXS	1-Deoxy-D-xylulose-5-phosphate synthase	0	0	0.59	0	1.7	2.2.1.7	K01662	ko00900	Metabolism	Metabolism of terpenoids and polyketides	Terpenoid backbone biosynthesis
i2_LQ_MM3Flower_c63884/f1p0/2196	DXS	1-Deoxy-D-xylulose-5-phosphate synthase	0.37	0.68	0.17	0.39	0.05	2.2.1.7	K01662	ko00900	Metabolism	Metabolism of terpenoids and polyketides	Terpenoid backbone biosynthesis
i2_LQ_MM3Flower_c65166/f1p0/2479	DXS	1-Deoxy-D-xylulose-5-phosphate synthase	0	0.58	0	0	0	2.2.1.7	K01662	ko00900	Metabolism	Metabolism of terpenoids and polyketides	Terpenoid backbone biosynthesis
i2_LQ_MM3Flower_c9282/f1p0/2666	DXS	1-Deoxy-D-xylulose-5-phosphate synthase	2.19	3.02	1.02	4.22	0.68	2.2.1.7	K01662	ko00900	Metabolism	Metabolism of terpenoids and polyketides	Terpenoid backbone biosynthesis
i3_LQ_MM3Flower_c24123/f1p4/3021	DXS	1-Deoxy-D-xylulose-5-phosphate synthase	0.2	0.17	0	0.2	0	2.2.1.7	K01662	ko00900	Metabolism	Metabolism of terpenoids and polyketides	Terpenoid backbone biosynthesis
i2_LQ_MM3Seed_c3134/f1p0/2178	DXS	1-Deoxy-D-xylulose-5-phosphate synthase	0	0.13	0	0	0	2.2.1.7	K01662	ko00900	Metabolism	Metabolism of terpenoids and polyketides	Terpenoid backbone biosynthesis
i4_LQ_MM3Seed_c24509/f1p6/4364	DXS	1-Deoxy-D-xylulose-5-phosphate synthase	1.02	0	0	10.95	19.43	2.2.1.7	K01662	ko00900	Metabolism	Metabolism of terpenoids and polyketides	Terpenoid backbone biosynthesis
i4_LQ_MM3Seed_c28237/f1p7/5030	DXS	1-Deoxy-D-xylulose-5-phosphate synthase	0	0	0	0	0	2.2.1.7	K01662	ko00900	Metabolism	Metabolism of terpenoids and polyketides	Terpenoid backbone biosynthesis
i5_LQ_MM3Seed_c25254/f1p3/4742	DXS	1-Deoxy-D-xylulose-5-phosphate synthase	0.03	0	0.02	0	0	2.2.1.7	K01662	ko00900	Metabolism	Metabolism of terpenoids and polyketides	Terpenoid backbone biosynthesis
i5_LQ_MM3Seed_c44893/f1p36/4502	DXS	1-Deoxy-D-xylulose-5-phosphate synthase	1.59	0.99	0.77	1.67	1.16	2.2.1.7	K01662	ko00900	Metabolism	Metabolism of terpenoids and polyketides	Terpenoid backbone biosynthesis
i1_LQ_MM3Root_c7416/f1p0/1798	DXR	1-Deoxy-D-xylulose-5-phosphate reductoisomerase	31.24	57.45	31.51	0.64	0.31	1.1.1.267	K00099	ko00900	Metabolism	Metabolism of terpenoids and polyketides	Terpenoid backbone biosynthesis
i1_HQ_MM3Flower_c1311/f14p5/1592	DXR	1-Deoxy-D-xylulose-5-phosphate reductoisomerase	30.12	45.75	31.41	37.19	3.37	1.1.1.267	K00099	ko00900	Metabolism	Metabolism of terpenoids and polyketides	Terpenoid backbone biosynthesis
i1_HQ_MM3Flower_c24215/f3p5/1705	DXR	1-Deoxy-D-xylulose-5-phosphate reductoisomerase	32.14	26.37	53.35	33.19	30.65	1.1.1.267	K00099	ko00900	Metabolism	Metabolism of terpenoids and polyketides	Terpenoid backbone biosynthesis
i1_LQ_MM3Flower_c24519/f1p5/1654	DXR	1-Deoxy-D-xylulose-5-phosphate reductoisomerase	0	0	0	0	0.17	1.1.1.267	K00099	ko00900	Metabolism	Metabolism of terpenoids and polyketides	Terpenoid backbone biosynthesis
i0_LQ_MM3Seed_c6102/f1p17/636	DXR	1-Deoxy-D-xylulose-5-phosphate reductoisomerase	7.45	15.67	23.47	6.04	6.28	1.1.1.267	K00099	ko00900	Metabolism	Metabolism of terpenoids and polyketides	Terpenoid backbone biosynthesis
i1_LQ_MM3Seed_c25808/f1p53/1761	DXR	1-Deoxy-D-xylulose-5-phosphate reductoisomerase	21.59	12.07	1.43	27.17	5.4	1.1.1.267	K00099	ko00900	Metabolism	Metabolism of terpenoids and polyketides	Terpenoid backbone biosynthesis
i1_LQ_MM3Stem_c10462/f1p0/1361	MCT	2-C-methyl-D-erythritol 4-phosphate cytidylyltransferase	0	0.06	0	0	0	2.7.7.60	K00991	ko00900	Metabolism	Metabolism of terpenoids and polyketides	Terpenoid backbone biosynthesis
i1_LQ_MM3Flower_c21436/f1p4/1228	MCT	2-C-methyl-D-erythritol 4-phosphate cytidylyltransferase	38.75	32.63	51.32	30.35	12.92	2.7.7.60	K00991	ko00900	Metabolism	Metabolism of terpenoids and polyketides	Terpenoid backbone biosynthesis
i1_LQ_MM3Root_c52740/f1p0/2024	CMK	4-(cytidine 5-diphospho)-2-C-methyl-d-erythritol kinase	1.34	0	0.14	0.48	0.2	2.7.1.148	K00919	ko00900	Metabolism	Metabolism of terpenoids and polyketides	Terpenoid backbone biosynthesis
i4_LQ_MM3Root_c4611/f1p29/4309	CMK	4-(cytidine 5-diphospho)-2-C-methyl-d-erythritol kinase	0	0.05	0.04	0	0.09	2.7.1.148	K00919	ko00900	Metabolism	Metabolism of terpenoids and polyketides	Terpenoid backbone biosynthesis
i2_LQ_MM3Stem_c15014/f1p2/2238	CMK	4-(cytidine 5-diphospho)-2-C-methyl-d-erythritol kinase	0.15	0	0	0	0.32	2.7.1.148	K00919	ko00900	Metabolism	Metabolism of terpenoids and polyketides	Terpenoid backbone biosynthesis
i3_LQ_MM3Stem_c86850/f1p2/3225	CMK	4-(cytidine 5-diphospho)-2-C-methyl-d-erythritol kinase	0	0	0	0	0	2.7.1.148	K00919	ko00900	Metabolism	Metabolism of terpenoids and polyketides	Terpenoid backbone biosynthesis
i1_LQ_MM3Leaf_c8880/f1p0/1441	CMK	4-(cytidine 5-diphospho)-2-C-methyl-d-erythritol kinase	4.98	5.77	10.92	2.54	1.44	2.7.1.148	K00919	ko00900	Metabolism	Metabolism of terpenoids and polyketides	Terpenoid backbone biosynthesis
i2_LQ_MM3Leaf_c73507/f1p0/2608	CMK	4-(cytidine 5-diphospho)-2-C-methyl-d-erythritol kinase	0.12	0.66	0	0	0.54	2.7.1.148	K00919	ko00900	Metabolism	Metabolism of terpenoids and polyketides	Terpenoid backbone biosynthesis
i1_HQ_MM3Seed_c2252/f3p0/1546	CMK	4-(cytidine 5-diphospho)-2-C-methyl-d-erythritol kinase	47.35	40.5	60.66	34.79	40.72	2.7.1.148	K00919	ko00900	Metabolism	Metabolism of terpenoids and polyketides	Terpenoid backbone biosynthesis
i1_LQ_MM3Seed_c29278/f1p7/1440	CMK	4-(cytidine 5-diphospho)-2-C-methyl-d-erythritol kinase	0	0	0	0	0	2.7.1.148	K00919	ko00900	Metabolism	Metabolism of terpenoids and polyketides	Terpenoid backbone biosynthesis
i2_LQ_MM3Seed_c8651/f1p0/2417	CMK	4-(cytidine 5-diphospho)-2-C-methyl-d-erythritol kinase	0.47	0.18	0.87	0.51	0.47	2.7.1.148	K00919	ko00900	Metabolism	Metabolism of terpenoids and polyketides	Terpenoid backbone biosynthesis
i4_LQ_MM3Seed_c22737/f1p2/4424	CMK	4-(cytidine 5-diphospho)-2-C-methyl-d-erythritol kinase	0.03	0.14	0.29	0.05	0.12	2.7.1.148	K00919	ko00900	Metabolism	Metabolism of terpenoids and polyketides	Terpenoid backbone biosynthesis
i5_LQ_MM3Seed_c10784/f1p117/4733	CMK	4-(cytidine 5-diphospho)-2-C-methyl-d-erythritol kinase	0	0	0	0	0.04	2.7.1.148	K00919	ko00900	Metabolism	Metabolism of terpenoids and polyketides	Terpenoid backbone biosynthesis
i5_LQ_MM3Seed_c37701/f1p4/4802	CMK	4-(cytidine 5-diphospho)-2-C-methyl-d-erythritol kinase	0	0.03	0	0.03	0.11	2.7.1.148	K00919	ko00900	Metabolism	Metabolism of terpenoids and polyketides	Terpenoid backbone biosynthesis
i0_HQ_MM3Root_c513/f11p0/859	MDS	2-C-methyl-D-erythritol 2,4-cyclodiphosphate synthase	82.83	48.93	93.92	65.15	47.2	4.6.1.12	K01770	ko00900	Metabolism	Metabolism of terpenoids and polyketides	Terpenoid backbone biosynthesis
i1_LQ_MM3Root_c42902/f1p11/1925	MDS	2-C-methyl-D-erythritol 2,4-cyclodiphosphate synthase	0	0.08	0	0.05	0	4.6.1.12	K01770	ko00900	Metabolism	Metabolism of terpenoids and polyketides	Terpenoid backbone biosynthesis
i0_LQ_MM3Stem_c1568/f1p0/951	MDS	2-C-methyl-D-erythritol 2,4-cyclodiphosphate synthase	0.23	0.25	0	0.11	0	4.6.1.12	K01770	ko00900	Metabolism	Metabolism of terpenoids and polyketides	Terpenoid backbone biosynthesis
i2_HQ_MM3Leaf_c18958/f3p0/2494	MDS	2-C-methyl-D-erythritol 2,4-cyclodiphosphate synthase	0.61	0.24	0.06	0.12	0.51	4.6.1.12	K01770	ko00900	Metabolism	Metabolism of terpenoids and polyketides	Terpenoid backbone biosynthesis
i0_LQ_MM3Flower_c32274/f1p0/564	MDS	2-C-methyl-D-erythritol 2,4-cyclodiphosphate synthase	0	0	0	0	0	4.6.1.12	K01770	ko00900	Metabolism	Metabolism of terpenoids and polyketides	Terpenoid backbone biosynthesis
i1_LQ_MM3Flower_c13874/f1p6/1185	MDS	2-C-methyl-D-erythritol 2,4-cyclodiphosphate synthase	0.29	0.3	0.53	0.24	0.28	4.6.1.12	K01770	ko00900	Metabolism	Metabolism of terpenoids and polyketides	Terpenoid backbone biosynthesis
i1_LQ_MM3Flower_c53392/f1p4/1909	MDS	2-C-methyl-D-erythritol 2,4-cyclodiphosphate synthase	1.84	1.54	0.48	1.62	0.68	4.6.1.12	K01770	ko00900	Metabolism	Metabolism of terpenoids and polyketides	Terpenoid backbone biosynthesis
i0_LQ_MM3Seed_c9721/f2p0/880	MDS	2-C-methyl-D-erythritol 2,4-cyclodiphosphate synthase	42.42	91.38	81.98	35.63	58.39	4.6.1.12	K01770	ko00900	Metabolism	Metabolism of terpenoids and polyketides	Terpenoid backbone biosynthesis
i2_LQ_MM3Root_c10532/f1p4/2242	HDS	4-Hydroxy-3-methylbut-2-enyl-diphosphate synthase	1.84	1.29	1.74	1.4	1.42	1.17.7.1	K03526	ko00900	Metabolism	Metabolism of terpenoids and polyketides	Terpenoid backbone biosynthesis
i2_LQ_MM3Root_c16301/f1p0/2397	HDS	4-Hydroxy-3-methylbut-2-enyl-diphosphate synthase	9.53	32.15	7.43	11.93	13.48	1.17.7.1	K03526	ko00900	Metabolism	Metabolism of terpenoids and polyketides	Terpenoid backbone biosynthesis
i2_LQ_MM3Root_c5498/f1p0/2538	HDS	4-Hydroxy-3-methylbut-2-enyl-diphosphate synthase	23.69	61.15	21.28	23.24	18.7	1.17.7.1	K03526	ko00900	Metabolism	Metabolism of terpenoids and polyketides	Terpenoid backbone biosynthesis
i2_LQ_MM3Root_c9277/f1p14/2316	HDS	4-Hydroxy-3-methylbut-2-enyl-diphosphate synthase	0	0	0	0	0	1.17.7.1	K03526	ko00900	Metabolism	Metabolism of terpenoids and polyketides	Terpenoid backbone biosynthesis
i3_LQ_MM3Root_c22662/f1p13/3716	HDS	4-Hydroxy-3-methylbut-2-enyl-diphosphate synthase	0	0	0	0.05	0	1.17.7.1	K03526	ko00900	Metabolism	Metabolism of terpenoids and polyketides	Terpenoid backbone biosynthesis
i3_LQ_MM3Root_c39792/f1p13/3233	HDS	4-Hydroxy-3-methylbut-2-enyl-diphosphate synthase	0.56	1.3	0.09	0.28	0.39	1.17.7.1	K03526	ko00900	Metabolism	Metabolism of terpenoids and polyketides	Terpenoid backbone biosynthesis
i2_HQ_MM3Stem_c19864/f17p6/2589	HDS	4-Hydroxy-3-methylbut-2-enyl-diphosphate synthase	16.38	6.86	11.32	17.98	28.07	1.17.7.1	K03526	ko00900	Metabolism	Metabolism of terpenoids and polyketides	Terpenoid backbone biosynthesis
i2_LQ_MM3Stem_c5681/f1p11/2432	HDS	4-Hydroxy-3-methylbut-2-enyl-diphosphate synthase	0	5.88	0.36	0	1.6	1.17.7.1	K03526	ko00900	Metabolism	Metabolism of terpenoids and polyketides	Terpenoid backbone biosynthesis
i2_LQ_MM3Stem_c956/f11p0/2620	HDS	4-Hydroxy-3-methylbut-2-enyl-diphosphate synthase	3.4	6.76	0	2.19	3.04	1.17.7.1	K03526	ko00900	Metabolism	Metabolism of terpenoids and polyketides	Terpenoid backbone biosynthesis
i3_LQ_MM3Stem_c28169/f1p15/3610	HDS	4-Hydroxy-3-methylbut-2-enyl-diphosphate synthase	0	0.09	0.09	0	0.09	1.17.7.1	K03526	ko00900	Metabolism	Metabolism of terpenoids and polyketides	Terpenoid backbone biosynthesis
i2_LQ_MM3Leaf_c10712/f1p80/2806	HDS	4-Hydroxy-3-methylbut-2-enyl-diphosphate synthase	0	0	0.16	0.09	0	1.17.7.1	K03526	ko00900	Metabolism	Metabolism of terpenoids and polyketides	Terpenoid backbone biosynthesis
i2_LQ_MM3Leaf_c11082/f1p60/2254	HDS	4-Hydroxy-3-methylbut-2-enyl-diphosphate synthase	0	0	0	0	0	1.17.7.1	K03526	ko00900	Metabolism	Metabolism of terpenoids and polyketides	Terpenoid backbone biosynthesis
i2_LQ_MM3Leaf_c16994/f1p110/2636	HDS	4-Hydroxy-3-methylbut-2-enyl-diphosphate synthase	0.24	0	0.77	0	1.11	1.17.7.1	K03526	ko00900	Metabolism	Metabolism of terpenoids and polyketides	Terpenoid backbone biosynthesis
i2_LQ_MM3Leaf_c21503/f1p60/2752	HDS	4-Hydroxy-3-methylbut-2-enyl-diphosphate synthase	0	0	0	0	0.3	1.17.7.1	K03526	ko00900	Metabolism	Metabolism of terpenoids and polyketides	Terpenoid backbone biosynthesis
i2_LQ_MM3Leaf_c22933/f1p77/2801	HDS	4-Hydroxy-3-methylbut-2-enyl-diphosphate synthase	0	0	0.21	0.7	0.62	1.17.7.1	K03526	ko00900	Metabolism	Metabolism of terpenoids and polyketides	Terpenoid backbone biosynthesis
i2_LQ_MM3Leaf_c32622/f1p95/2777	HDS	4-Hydroxy-3-methylbut-2-enyl-diphosphate synthase	0	0	0	0.25	0	1.17.7.1	K03526	ko00900	Metabolism	Metabolism of terpenoids and polyketides	Terpenoid backbone biosynthesis
i2_LQ_MM3Leaf_c32889/f1p58/2387	HDS	4-Hydroxy-3-methylbut-2-enyl-diphosphate synthase	24.74	48.53	14.62	19.33	15.31	1.17.7.1	K03526	ko00900	Metabolism	Metabolism of terpenoids and polyketides	Terpenoid backbone biosynthesis
i2_LQ_MM3Leaf_c43881/f1p51/2881	HDS	4-Hydroxy-3-methylbut-2-enyl-diphosphate synthase	0	0	0	0	0	1.17.7.1	K03526	ko00900	Metabolism	Metabolism of terpenoids and polyketides	Terpenoid backbone biosynthesis
i2_LQ_MM3Leaf_c45432/f1p83/2588	HDS	4-Hydroxy-3-methylbut-2-enyl-diphosphate synthase	15.93	0	0	0	0	1.17.7.1	K03526	ko00900	Metabolism	Metabolism of terpenoids and polyketides	Terpenoid backbone biosynthesis
i2_LQ_MM3Leaf_c47649/f1p100/2934	HDS	4-Hydroxy-3-methylbut-2-enyl-diphosphate synthase	0.01	0.26	0	0.16	0	1.17.7.1	K03526	ko00900	Metabolism	Metabolism of terpenoids and polyketides	Terpenoid backbone biosynthesis
i2_LQ_MM3Leaf_c60254/f1p59/2475	HDS	4-Hydroxy-3-methylbut-2-enyl-diphosphate synthase	0	0	0.33	0	0	1.17.7.1	K03526	ko00900	Metabolism	Metabolism of terpenoids and polyketides	Terpenoid backbone biosynthesis
i2_LQ_MM3Leaf_c72344/f1p52/2661	HDS	4-Hydroxy-3-methylbut-2-enyl-diphosphate synthase	0	0	0	0	0	1.17.7.1	K03526	ko00900	Metabolism	Metabolism of terpenoids and polyketides	Terpenoid backbone biosynthesis
i2_LQ_MM3Leaf_c84944/f1p46/2594	HDS	4-Hydroxy-3-methylbut-2-enyl-diphosphate synthase	0	0.21	0	0.78	0	1.17.7.1	K03526	ko00900	Metabolism	Metabolism of terpenoids and polyketides	Terpenoid backbone biosynthesis
i3_LQ_MM3Leaf_c12289/f1p4/3039	HDS	4-Hydroxy-3-methylbut-2-enyl-diphosphate synthase	0.56	1.33	1.72	0.71	0.29	1.17.7.1	K03526	ko00900	Metabolism	Metabolism of terpenoids and polyketides	Terpenoid backbone biosynthesis
i3_LQ_MM3Leaf_c6661/f1p12/3418	HDS	4-Hydroxy-3-methylbut-2-enyl-diphosphate synthase	0	0	0.73	0	0	1.17.7.1	K03526	ko00900	Metabolism	Metabolism of terpenoids and polyketides	Terpenoid backbone biosynthesis
i5_LQ_MM3Leaf_c163/f1p0/5069	HDS	4-Hydroxy-3-methylbut-2-enyl-diphosphate synthase	0.6	0.14	0.9	0.22	0.13	1.17.7.1	K03526	ko00900	Metabolism	Metabolism of terpenoids and polyketides	Terpenoid backbone biosynthesis
i5_LQ_MM3Leaf_c58/f1p0/5245	HDS	4-Hydroxy-3-methylbut-2-enyl-diphosphate synthase	0	0.04	0.17	0	0.04	1.17.7.1	K03526	ko00900	Metabolism	Metabolism of terpenoids and polyketides	Terpenoid backbone biosynthesis
i7_LQ_MM3Leaf_c41/f1p0/7702	HDS	4-Hydroxy-3-methylbut-2-enyl-diphosphate synthase	0	0.01	0	0	0	1.17.7.1	K03526	ko00900	Metabolism	Metabolism of terpenoids and polyketides	Terpenoid backbone biosynthesis
i2_LQ_MM3Flower_c10214/f1p0/2544	HDS	4-Hydroxy-3-methylbut-2-enyl-diphosphate synthase	1	1.33	0.46	0.37	0	1.17.7.1	K03526	ko00900	Metabolism	Metabolism of terpenoids and polyketides	Terpenoid backbone biosynthesis
i2_LQ_MM3Flower_c20261/f1p1/2219	HDS	4-Hydroxy-3-methylbut-2-enyl-diphosphate synthase	0	0	0	0.03	0	1.17.7.1	K03526	ko00900	Metabolism	Metabolism of terpenoids and polyketides	Terpenoid backbone biosynthesis
i2_LQ_MM3Flower_c21193/f1p0/2608	HDS	4-Hydroxy-3-methylbut-2-enyl-diphosphate synthase	1.28	1.75	3.12	2.94	3.63	1.17.7.1	K03526	ko00900	Metabolism	Metabolism of terpenoids and polyketides	Terpenoid backbone biosynthesis
i2_LQ_MM3Flower_c23172/f1p2/3039	HDS	4-Hydroxy-3-methylbut-2-enyl-diphosphate synthase	4.14	4.86	7.72	6.78	5.26	1.17.7.1	K03526	ko00900	Metabolism	Metabolism of terpenoids and polyketides	Terpenoid backbone biosynthesis
i2_LQ_MM3Flower_c39202/f2p2/2599	HDS	4-Hydroxy-3-methylbut-2-enyl-diphosphate synthase	0	0.81	0	0	0	1.17.7.1	K03526	ko00900	Metabolism	Metabolism of terpenoids and polyketides	Terpenoid backbone biosynthesis
i2_LQ_MM3Flower_c45556/f1p0/2965	HDS	4-Hydroxy-3-methylbut-2-enyl-diphosphate synthase	0.56	0.56	0.88	0.53	1.07	1.17.7.1	K03526	ko00900	Metabolism	Metabolism of terpenoids and polyketides	Terpenoid backbone biosynthesis
i2_LQ_MM3Flower_c50921/f1p6/2586	HDS	4-Hydroxy-3-methylbut-2-enyl-diphosphate synthase	25.23	37.03	34.51	12.99	21.2	1.17.7.1	K03526	ko00900	Metabolism	Metabolism of terpenoids and polyketides	Terpenoid backbone biosynthesis
i2_LQ_MM3Flower_c61192/f1p0/2483	HDS	4-Hydroxy-3-methylbut-2-enyl-diphosphate synthase	0	0	1.33	0.38	0.44	1.17.7.1	K03526	ko00900	Metabolism	Metabolism of terpenoids and polyketides	Terpenoid backbone biosynthesis
i2_LQ_MM3Flower_c62800/f1p0/2524	HDS	4-Hydroxy-3-methylbut-2-enyl-diphosphate synthase	0.25	1.1	0.28	0.44	0.38	1.17.7.1	K03526	ko00900	Metabolism	Metabolism of terpenoids and polyketides	Terpenoid backbone biosynthesis
i2_LQ_MM3Flower_c65904/f1p0/2468	HDS	4-Hydroxy-3-methylbut-2-enyl-diphosphate synthase	2.17	5.86	2.61	2.58	1.25	1.17.7.1	K03526	ko00900	Metabolism	Metabolism of terpenoids and polyketides	Terpenoid backbone biosynthesis
i2_HQ_MM3Seed_c1076/f2p0/2694	HDS	4-Hydroxy-3-methylbut-2-enyl-diphosphate synthase	11.13	20.99	26.78	22.68	25.18	1.17.7.1	K03526	ko00900	Metabolism	Metabolism of terpenoids and polyketides	Terpenoid backbone biosynthesis
i2_LQ_MM3Seed_c5557/f1p0/2292	HDS	4-Hydroxy-3-methylbut-2-enyl-diphosphate synthase	21.15	35.85	36.52	8.76	0	1.17.7.1	K03526	ko00900	Metabolism	Metabolism of terpenoids and polyketides	Terpenoid backbone biosynthesis
i3_LQ_MM3Seed_c886/f1p0/3666	HDS	4-Hydroxy-3-methylbut-2-enyl-diphosphate synthase	0.66	0.69	0.83	0.77	1.27	1.17.7.1	K03526	ko00900	Metabolism	Metabolism of terpenoids and polyketides	Terpenoid backbone biosynthesis
i1_LQ_MM3Root_c12457/f1p33/1596	HDR	4-Hydroxy-3-methylbut-2-en-1-yl diphosphate reductase	27.96	45.3	55.74	36.72	47.02	1.17.1.2	K03527	ko00900	Metabolism	Metabolism of terpenoids and polyketides	Terpenoid backbone biosynthesis
i1_LQ_MM3Root_c40406/f1p0/1968	HDR	4-Hydroxy-3-methylbut-2-en-1-yl diphosphate reductase	1.09	3.61	2	1.25	0.09	1.17.1.2	K03527	ko00900	Metabolism	Metabolism of terpenoids and polyketides	Terpenoid backbone biosynthesis
i2_LQ_MM3Root_c17839/f1p0/2221	HDR	4-Hydroxy-3-methylbut-2-en-1-yl diphosphate reductase	0	0	0	0	0	1.17.1.2	K03527	ko00900	Metabolism	Metabolism of terpenoids and polyketides	Terpenoid backbone biosynthesis
i2_LQ_MM3Root_c5197/f1p0/2791	HDR	4-Hydroxy-3-methylbut-2-en-1-yl diphosphate reductase	0.47	0.18	0	0.17	0.33	1.17.1.2	K03527	ko00900	Metabolism	Metabolism of terpenoids and polyketides	Terpenoid backbone biosynthesis
i3_LQ_MM3Root_c51337/f2p5/3506	HDR	4-Hydroxy-3-methylbut-2-en-1-yl diphosphate reductase	0.08	0.1	0.11	0.85	0.88	1.17.1.2	K03527	ko00900	Metabolism	Metabolism of terpenoids and polyketides	Terpenoid backbone biosynthesis
i0_LQ_MM3Stem_c2423/f1p0/727	HDR	4-Hydroxy-3-methylbut-2-en-1-yl diphosphate reductase	0	0	0	0	0	1.17.1.2	K03527	ko00900	Metabolism	Metabolism of terpenoids and polyketides	Terpenoid backbone biosynthesis
i2_LQ_MM3Stem_c8395/f1p0/2905	HDR	4-Hydroxy-3-methylbut-2-en-1-yl diphosphate reductase	0.38	0.26	0.03	0.08	0.16	1.17.1.2	K03527	ko00900	Metabolism	Metabolism of terpenoids and polyketides	Terpenoid backbone biosynthesis
i3_LQ_MM3Stem_c28458/f1p1/3289	HDR	4-Hydroxy-3-methylbut-2-en-1-yl diphosphate reductase	0.09	0.46	0.1	0.35	0.24	1.17.1.2	K03527	ko00900	Metabolism	Metabolism of terpenoids and polyketides	Terpenoid backbone biosynthesis
i3_LQ_MM3Stem_c40830/f2p11/3528	HDR	4-Hydroxy-3-methylbut-2-en-1-yl diphosphate reductase	0.24	0.53	0.16	0.28	0.08	1.17.1.2	K03527	ko00900	Metabolism	Metabolism of terpenoids and polyketides	Terpenoid backbone biosynthesis
i3_LQ_MM3Stem_c71476/f1p0/3530	HDR	4-Hydroxy-3-methylbut-2-en-1-yl diphosphate reductase	0	0	0	0	0	1.17.1.2	K03527	ko00900	Metabolism	Metabolism of terpenoids and polyketides	Terpenoid backbone biosynthesis
i4_LQ_MM3Stem_c8058/f1p352/4785	HDR	4-Hydroxy-3-methylbut-2-en-1-yl diphosphate reductase	0	0	0	0	0.02	1.17.1.2	K03527	ko00900	Metabolism	Metabolism of terpenoids and polyketides	Terpenoid backbone biosynthesis
i1_LQ_MM3Leaf_c3335/f1p0/1903	HDR	4-Hydroxy-3-methylbut-2-en-1-yl diphosphate reductase	0	0.05	0.08	0	0	1.17.1.2	K03527	ko00900	Metabolism	Metabolism of terpenoids and polyketides	Terpenoid backbone biosynthesis
i1_LQ_MM3Leaf_c5964/f1p2/1481	HDR	4-Hydroxy-3-methylbut-2-en-1-yl diphosphate reductase	0.35	0.33	0.98	0.12	0	1.17.1.2	K03527	ko00900	Metabolism	Metabolism of terpenoids and polyketides	Terpenoid backbone biosynthesis
i1_LQ_MM3Leaf_c8290/f1p19/1454	HDR	4-Hydroxy-3-methylbut-2-en-1-yl diphosphate reductase	71.06	78.6	41.77	47.18	16.31	1.17.1.2	K03527	ko00900	Metabolism	Metabolism of terpenoids and polyketides	Terpenoid backbone biosynthesis
i1_LQ_MM3Leaf_c9082/f1p80/1996	HDR	4-Hydroxy-3-methylbut-2-en-1-yl diphosphate reductase	0	0	0	0	0	1.17.1.2	K03527	ko00900	Metabolism	Metabolism of terpenoids and polyketides	Terpenoid backbone biosynthesis
i2_LQ_MM3Leaf_c58856/f1p7/2202	HDR	4-Hydroxy-3-methylbut-2-en-1-yl diphosphate reductase	0.3	1.11	0.17	0	0.01	1.17.1.2	K03527	ko00900	Metabolism	Metabolism of terpenoids and polyketides	Terpenoid backbone biosynthesis
i2_LQ_MM3Leaf_c6012/f1p5/2602	HDR	4-Hydroxy-3-methylbut-2-en-1-yl diphosphate reductase	0	0.49	0.68	0.08	0.57	1.17.1.2	K03527	ko00900	Metabolism	Metabolism of terpenoids and polyketides	Terpenoid backbone biosynthesis
i2_LQ_MM3Leaf_c72153/f1p2/2328	HDR	4-Hydroxy-3-methylbut-2-en-1-yl diphosphate reductase	11.73	8.21	4.68	5.72	0.93	1.17.1.2	K03527	ko00900	Metabolism	Metabolism of terpenoids and polyketides	Terpenoid backbone biosynthesis
i3_HQ_MM3Leaf_c6583/f2p3/3647	HDR	4-Hydroxy-3-methylbut-2-en-1-yl diphosphate reductase	0.02	0.24	0.12	0.02	0	1.17.1.2	K03527	ko00900	Metabolism	Metabolism of terpenoids and polyketides	Terpenoid backbone biosynthesis
i3_LQ_MM3Leaf_c29237/f1p0/3154	HDR	4-Hydroxy-3-methylbut-2-en-1-yl diphosphate reductase	0.05	0.07	0.1	0	0	1.17.1.2	K03527	ko00900	Metabolism	Metabolism of terpenoids and polyketides	Terpenoid backbone biosynthesis
i3_LQ_MM3Leaf_c6680/f1p21/3509	HDR	4-Hydroxy-3-methylbut-2-en-1-yl diphosphate reductase	0	0	0	0	0	1.17.1.2	K03527	ko00900	Metabolism	Metabolism of terpenoids and polyketides	Terpenoid backbone biosynthesis
i3_LQ_MM3Leaf_c9572/f1p0/3197	HDR	4-Hydroxy-3-methylbut-2-en-1-yl diphosphate reductase	3.36	5.25	6.53	3.35	4.14	1.17.1.2	K03527	ko00900	Metabolism	Metabolism of terpenoids and polyketides	Terpenoid backbone biosynthesis
i4_LQ_MM3Leaf_c999/f1p11/4000	HDR	4-Hydroxy-3-methylbut-2-en-1-yl diphosphate reductase	0	0.05	0.05	0.13	0.06	1.17.1.2	K03527	ko00900	Metabolism	Metabolism of terpenoids and polyketides	Terpenoid backbone biosynthesis
i1_LQ_MM3Flower_c35760/f1p21/1524	HDR	4-Hydroxy-3-methylbut-2-en-1-yl diphosphate reductase	0	0	0	0.01	0	1.17.1.2	K03527	ko00900	Metabolism	Metabolism of terpenoids and polyketides	Terpenoid backbone biosynthesis
i1_LQ_MM3Flower_c54220/f1p22/1883	HDR	4-Hydroxy-3-methylbut-2-en-1-yl diphosphate reductase	118.26	114.45	65.87	81.32	35.29	1.17.1.2	K03527	ko00900	Metabolism	Metabolism of terpenoids and polyketides	Terpenoid backbone biosynthesis
i1_LQ_MM3Flower_c60853/f1p17/1399	HDR	4-Hydroxy-3-methylbut-2-en-1-yl diphosphate reductase	0	0	0	0	0	1.17.1.2	K03527	ko00900	Metabolism	Metabolism of terpenoids and polyketides	Terpenoid backbone biosynthesis
i2_LQ_MM3Flower_c13066/f1p1/2698	HDR	4-Hydroxy-3-methylbut-2-en-1-yl diphosphate reductase	0	0	0	0	0	1.17.1.2	K03527	ko00900	Metabolism	Metabolism of terpenoids and polyketides	Terpenoid backbone biosynthesis
i2_LQ_MM3Flower_c42414/f1p26/2239	HDR	4-Hydroxy-3-methylbut-2-en-1-yl diphosphate reductase	0.22	0.47	0.05	0	0	1.17.1.2	K03527	ko00900	Metabolism	Metabolism of terpenoids and polyketides	Terpenoid backbone biosynthesis
i2_LQ_MM3Flower_c44393/f1p0/2130	HDR	4-Hydroxy-3-methylbut-2-en-1-yl diphosphate reductase	0.44	0.94	0	0.34	0.35	1.17.1.2	K03527	ko00900	Metabolism	Metabolism of terpenoids and polyketides	Terpenoid backbone biosynthesis
i2_LQ_MM3Flower_c44991/f1p0/2556	HDR	4-Hydroxy-3-methylbut-2-en-1-yl diphosphate reductase	2.54	4.01	3.84	2.42	3.81	1.17.1.2	K03527	ko00900	Metabolism	Metabolism of terpenoids and polyketides	Terpenoid backbone biosynthesis
i2_LQ_MM3Flower_c46981/f1p0/2122	HDR	4-Hydroxy-3-methylbut-2-en-1-yl diphosphate reductase	0	0.05	0.05	0.09	0	1.17.1.2	K03527	ko00900	Metabolism	Metabolism of terpenoids and polyketides	Terpenoid backbone biosynthesis
i2_LQ_MM3Flower_c5111/f1p15/2070	HDR	4-Hydroxy-3-methylbut-2-en-1-yl diphosphate reductase	0.31	0.43	0	0	0.46	1.17.1.2	K03527	ko00900	Metabolism	Metabolism of terpenoids and polyketides	Terpenoid backbone biosynthesis
i3_LQ_MM3Flower_c10276/f1p4/3517	HDR	4-Hydroxy-3-methylbut-2-en-1-yl diphosphate reductase	0.07	0.4	0.22	0.63	0.15	1.17.1.2	K03527	ko00900	Metabolism	Metabolism of terpenoids and polyketides	Terpenoid backbone biosynthesis
i1_LQ_MM3Seed_c5792/f1p0/1452	HDR	4-Hydroxy-3-methylbut-2-en-1-yl diphosphate reductase	0	0	0	0.39	0	1.17.1.2	K03527	ko00900	Metabolism	Metabolism of terpenoids and polyketides	Terpenoid backbone biosynthesis
i3_LQ_MM3Seed_c754/f1p0/3962	HDR	4-Hydroxy-3-methylbut-2-en-1-yl diphosphate reductase	0.49	1.15	0.26	0.33	0.66	1.17.1.2	K03527	ko00900	Metabolism	Metabolism of terpenoids and polyketides	Terpenoid backbone biosynthesis
i5_LQ_MM3Seed_c41844/f1p23/4851	HDR	4-Hydroxy-3-methylbut-2-en-1-yl diphosphate reductase	0	0	0	0.02	0	1.17.1.2	K03527	ko00900	Metabolism	Metabolism of terpenoids and polyketides	Terpenoid backbone biosynthesis
i3_LQ_MM3Stem_c86283/f1p0/3570	GPPS	geranyl diphosphate synthase	0	0.07	0	0.02	0	2.5.1.1	K14066	ko00900	Metabolism	Metabolism of terpenoids and polyketides	Terpenoid backbone biosynthesis
i2_LQ_MM3Leaf_c47140/f1p0/2224	GPPS	geranyl diphosphate synthase	4.68	8.46	6.15	5.74	7.5	2.5.1.1	K14066	ko00900	Metabolism	Metabolism of terpenoids and polyketides	Terpenoid backbone biosynthesis
i0_LQ_MM3Flower_c26300/f1p0/906	GPPS	geranyl diphosphate synthase	0.71	0	0.16	0.66	0.6	2.5.1.1	K14066	ko00900	Metabolism	Metabolism of terpenoids and polyketides	Terpenoid backbone biosynthesis
i2_LQ_MM3Flower_c49526/f1p0/2036	GPPS	geranyl diphosphate synthase	10.59	13.87	8.61	9.88	15.5	2.5.1.1	K14066	ko00900	Metabolism	Metabolism of terpenoids and polyketides	Terpenoid backbone biosynthesis
i1_LQ_MM3Seed_c28146/f1p0/1984	GPPS	geranyl diphosphate synthase	0.29	0.39	0	0.26	0.23	2.5.1.1	K14066	ko00900	Metabolism	Metabolism of terpenoids and polyketides	Terpenoid backbone biosynthesis
i2_LQ_MM3Seed_c2964/f1p12/2191	GPPS	geranyl diphosphate synthase	1.11	0.5	0.81	1.09	2.16	2.5.1.1	K14066	ko00900	Metabolism	Metabolism of terpenoids and polyketides	Terpenoid backbone biosynthesis
i4_LQ_MM3Seed_c25633/f1p2/5194	GPPS	geranyl diphosphate synthase	0.1	0.05	0.12	0.02	0.06	2.5.1.1	K14066	ko00900	Metabolism	Metabolism of terpenoids and polyketides	Terpenoid backbone biosynthesis
i5_LQ_MM3Seed_c3427/f1p4888/4794	GPPS	geranyl diphosphate synthase	0	0	0	0	0.04	2.5.1.1	K14066	ko00900	Metabolism	Metabolism of terpenoids and polyketides	Terpenoid backbone biosynthesis
i5_LQ_MM3Seed_c41952/f1p276/4949	GPPS	geranyl diphosphate synthase	0.04	0.16	0.05	0.21	0.2	2.5.1.1	K14066	ko00900	Metabolism	Metabolism of terpenoids and polyketides	Terpenoid backbone biosynthesis
i6_LQ_MM3Seed_c18725/f1p41/5050	GPPS	geranyl diphosphate synthase	0.35	0.56	0.18	0.47	0.55	2.5.1.1	K14066	ko00900	Metabolism	Metabolism of terpenoids and polyketides	Terpenoid backbone biosynthesis
i1_HQ_MM3Flower_c16017/f6p7/1871	TPS14	(3S)-linalool synthase	5.05	3.92	45.42	14.76	18.64	4.2.3.25	K15086	ko00902	Metabolism	Metabolism of terpenoids and polyketides	Monoterpenoid biosynthesis
i1_LQ_MM3Flower_c8634/f1p6/1722	TPS14	(3S)-linalool synthase	0	0	0.29	1.44	2.06	4.2.3.25	K15086	ko00902	Metabolism	Metabolism of terpenoids and polyketides	Monoterpenoid biosynthesis
i1_LQ_MM3Leaf_c10795/f1p7/1814	TPS14	(3S)-linalool synthase	0.17	2.73	8.83	1.13	0.24	4.2.3.25	K15086	ko00902	Metabolism	Metabolism of terpenoids and polyketides	Monoterpenoid biosynthesis
i1_LQ_MM3Leaf_c3753/f1p1/1286	TPS14	(3S)-linalool synthase	1.07	1.2	1.29	0.89	0.05	4.2.3.25	K15086	ko00902	Metabolism	Metabolism of terpenoids and polyketides	Monoterpenoid biosynthesis
i1_LQ_MM3Leaf_c4349/f1p11/1443	TPS14	(3S)-linalool synthase	0.05	1.34	4.64	0.27	0.21	4.2.3.25	K15086	ko00902	Metabolism	Metabolism of terpenoids and polyketides	Monoterpenoid biosynthesis
i1_LQ_MM3Root_c34642/f1p31/1780	TPS14	(3S)-linalool synthase	0.93	0.39	0	0	0	4.2.3.25	K15086	ko00902	Metabolism	Metabolism of terpenoids and polyketides	Monoterpenoid biosynthesis
i1_LQ_MM3Root_c35374/f1p9/2000	TPS14	(3S)-linalool synthase	0	2.4	0.15	0.09	0	4.2.3.25	K15086	ko00902	Metabolism	Metabolism of terpenoids and polyketides	Monoterpenoid biosynthesis
i1_LQ_MM3Root_c42321/f1p0/1654	TPS14	(3S)-linalool synthase	16.03	25.61	11.59	1.95	1.92	4.2.3.25	K15086	ko00902	Metabolism	Metabolism of terpenoids and polyketides	Monoterpenoid biosynthesis
i1_LQ_MM3Root_c7992/f1p3/1859	TPS14	(3S)-linalool synthase	4.16	6.22	2.54	0.55	0.12	4.2.3.25	K15086	ko00902	Metabolism	Metabolism of terpenoids and polyketides	Monoterpenoid biosynthesis
i1_LQ_MM3Seed_c4874/f1p31/1205	TPS14	(3S)-linalool synthase	74.72	92.75	40.09	11.73	2.97	4.2.3.25	K15086	ko00902	Metabolism	Metabolism of terpenoids and polyketides	Monoterpenoid biosynthesis
i2_LQ_MM3Root_c11425/f1p8/2312	TPS14	(3S)-linalool synthase	2.67	6.07	3.35	0.35	0.18	4.2.3.25	K15086	ko00902	Metabolism	Metabolism of terpenoids and polyketides	Monoterpenoid biosynthesis
i2_LQ_MM3Root_c20408/f1p0/2041	TPS14	(3S)-linalool synthase	93.92	38.52	12.55	3.35	5.3	4.2.3.25	K15086	ko00902	Metabolism	Metabolism of terpenoids and polyketides	Monoterpenoid biosynthesis
i2_LQ_MM3Root_c4627/f1p63/2395	TPS14	(3S)-linalool synthase	8.97	10.6	3.81	1.93	0.87	4.2.3.25	K15086	ko00902	Metabolism	Metabolism of terpenoids and polyketides	Monoterpenoid biosynthesis
i2_LQ_MM3Root_c5700/f1p0/2101	TPS14	(3S)-linalool synthase	2.85	1.36	0.48	0.8	0.01	4.2.3.25	K15086	ko00902	Metabolism	Metabolism of terpenoids and polyketides	Monoterpenoid biosynthesis
i3_LQ_MM3Flower_c19353/f1p0/3475	TPS14	(3S)-linalool synthase	0.58	1.85	13.07	9.09	4.08	4.2.3.25	K15086	ko00902	Metabolism	Metabolism of terpenoids and polyketides	Monoterpenoid biosynthesis
i3_LQ_MM3Root_c8258/f1p25/3212	TPS14	(3S)-linalool synthase	0.64	0.51	0.05	0	0.09	4.2.3.25	K15086	ko00902	Metabolism	Metabolism of terpenoids and polyketides	Monoterpenoid biosynthesis
i3_LQ_MM3Stem_c18912/f1p1/3420	TPS14	(3S)-linalool synthase	1.67	1.87	0	0.73	0.18	4.2.3.25	K15086	ko00902	Metabolism	Metabolism of terpenoids and polyketides	Monoterpenoid biosynthesis
i3_LQ_MM3Stem_c30183/f1p1/3737	TPS14	(3S)-linalool synthase	0.75	1.44	0.19	0.24	0	4.2.3.25	K15086	ko00902	Metabolism	Metabolism of terpenoids and polyketides	Monoterpenoid biosynthesis
i4_HQ_MM3Seed_c40865/f2p0/4812	TPS14	(3S)-linalool synthase	0.54	0.7	0	0.11	0	4.2.3.25	K15086	ko00902	Metabolism	Metabolism of terpenoids and polyketides	Monoterpenoid biosynthesis
i4_LQ_MM3Root_c6463/f1p0/4974	TPS14	(3S)-linalool synthase	0.04	0.02	0.05	0.01	0	4.2.3.25	K15086	ko00902	Metabolism	Metabolism of terpenoids and polyketides	Monoterpenoid biosynthesis
i5_LQ_MM3Seed_c25573/f1p27/4638	TPS14	(3S)-linalool synthase	0.06	0.02	0	0.06	0	4.2.3.25	K15086	ko00902	Metabolism	Metabolism of terpenoids and polyketides	Monoterpenoid biosynthesis
i5_LQ_MM3Seed_c6005/f1p0/4438	TPS14	(3S)-linalool synthase	0.02	0.21	0.44	1.25	0.88	4.2.3.25	K15086	ko00902	Metabolism	Metabolism of terpenoids and polyketides	Monoterpenoid biosynthesis
i6_LQ_MM3Seed_c12967/f1p7/5118	TPS14	(3S)-linalool synthase	0.16	0.26	0.19	0.03	0.04	4.2.3.25	K15086	ko00902	Metabolism	Metabolism of terpenoids and polyketides	Monoterpenoid biosynthesis
