# Supplementary material for: Full-length transcriptome analysis of multiple organs and identification of adaptive genes and pathways in Mikania micrantha
Source: Sci Rep. 2022 Feb 28;12:3272. doi: 10.1038/s41598-022-07198-0 (PMC8885683; doi:10.1038/s41598-022-07198-0)
Supplement: Supplementary file 9 — Supplementary Table S14. [file 41598_2022_7198_MOESM9_ESM.xlsx]

## Sheet: GenBank accession number
Table S14. GenBank accession numbers of terpene synthase from other angiosperms.
Species	Accession number
Antirrhinum majus	AAO42614
Antirrhinum majus	ABR24417
Arabidopsis thaliana	AAD03382
Arabidopsis thaliana	AAO85533
Arabidopsis thaliana	AAO85539
Artemisia annua	Q9SPN1
Camellia sinensis	KY033151/ARQ20729
Clarkia breweri	AAC49395
Clarkia concinna	AAD19839
Cucumis sativus	Q66PX9
Matricaria chamomilla	I6QPS5
Matricaria chamomilla	I6R4V5
Malus domestica	AAO22848
Mikania micrantha	ACN67535
Nicotiana suaveolens	ABP88782
Nicotiana tabacum	AAA19216
Oryza sativa	Q6ET36
Populus alba	BAD98243
Pyrus communis	AAT70237
Salvia fruticose	ABH07677
Solanum lycopersicum	NP_001234766
Solanum lycopersicum	NP_001308094
Solanum lycopersicum	NP_001234008
Solanum lycopersicum	NP_001306121
Solanum lycopersicum	NP_001307929
Solanum lycopersicum	NP_001317027
Solanum lycopersicum	AEP82765
Solanum lycopersicum	BAA84918
Vitis vinifera	ADR74208
Vitis vinifera	ADR74212
